# Supplementary material for: Taxonomic profiling of skin microbiome and correlation with clinical skin parameters in healthy Koreans
Source: Sci Rep. 2021 Aug 11;11:16269. doi: 10.1038/s41598-021-95734-9 (PMC8358022; doi:10.1038/s41598-021-95734-9)
Supplement: Supplementary file 1 — Supplementary Information 1. [file 41598_2021_95734_MOESM1_ESM.xlsx]

## Sheet: Supplymentary Data 1
Supplymentary Data 1. Subject information and skin characteristics survey
Subject ID	Gender	Age	1. Skin type	Cutaneous sensitivity			5. Use of Sunscreen
				2. Skin irritation by environment ( Yes / No)	3. Skin irritation by cosmetics ( Yes / No)	4. Cosmetic side effects ( Yes / No)
1902-003-001	female	27	2	No	No	No	3
1902-003-002	female	27	4	No	No	No	2
1902-003-003	female	32	1	Yes	Yes	No	2
1902-003-004	female	36	4	No	No	No	1
1902-003-005	female	26	4	Yes	No	No	2
1902-003-006	female	32	4	Yes	No	No	2
1902-003-007	male	34	2	No	No	No	3
1902-003-008	male	26	1	No	No	No	3
1902-003-009	male	26	4	No	No	No	3
1902-003-010	male	25	1	Yes	No	No	3
1902-003-011	male	27	4	No	No	No	3
1902-003-012	male	27	4	Yes	No	No	2
1902-003-013	male	27	2	Yes	No	Yes	3
1902-004-001	female	54	1	No	No	No	1
1902-004-002	female	60	1	No	No	No	1
1902-004-003	female	54	1	Yes	No	No	1
1902-004-004	female	64	1	No	No	Yes	2
1902-004-005	female	55	1	Yes	No	No	1
1902-004-006	female	54	1	Yes	No	No	1
1902-004-007	female	55	4	No	No	No	1
1902-004-008	male	59	2	No	No	No	2
1902-004-009	male	55	2	No	No	No	3
1902-004-010	male	63	1	No	No	No	1
1902-004-011	male	50	2	No	No	No	2
1902-004-012	male	54	2	No	No	No	3
1902-004-013	male	60	1	No	No	No	3
1911-003-014	female	21	4	Yes	Yes	Yes	2
1911-003-015	female	23	3	Yes	No	No	1
1911-003-016	female	23	1	Yes	No	No	1
1911-003-017	female	22	4	Yes	No	No	1
1911-003-018	female	21	4	No	No	No	2
1911-003-019	female	25	3	Yes	No	Yes	1
1911-003-020	male	29	4	Yes	Yes	Yes	2
1911-003-021	male	25	4	No	No	No	3
1911-003-022	male	26	4	No	No	No	1
1911-003-023	male	26	1	No	No	No	3
1911-003-024	male	25	2	Yes	No	Yes	3
1911-003-025	male	23	3	Yes	No	No	3
1911-004-014	female	59	3	No	No	No	2
1911-004-015	female	56	1	No	No	No	1
1911-004-016	female	60	1	No	No	No	2
1911-004-017	female	64	1	No	No	No	1
1911-004-018	female	62	1	No	No	No	1
1911-004-019	female	59	1	No	No	No	1
1911-004-020	female	57	3	No	No	No	2
1911-004-021	male	55	3	No	No	No	3
1911-004-022	male	49	3	No	No	No	3
1911-004-023	male	65	1	No	No	No	2
1911-004-024	male	67	1	Yes	No	No	1
1911-004-025	male	65	1	Yes	No	No	3
1911-004-026	male	55	4	No	No	No	3
Skin type I:II:III:IV = dry:oily:normal:combination; Use of Sunscreen 1:2:3 = “everyday”:“occasionally”:“never”

## Sheet: Supplymentary Data 2
Supplymentary Data 2. Clinical skin characteristics of the subjects
Subject ID	Moisture (AU)		TEWL (g/m2h)		Sebum (㎍/cm2)	Skin texture (㎛)		Periorbital wrinkle			Redness (a*value)		Mole (amount)	UV_spot (number)	Brown_spot (number)	Porphyrin (amount)	Skin tone (mean)
	Cheek	Forehead	Cheek	Forehead	Forehead	Ra	Rmax	Average wrinkle depth (㎛)	Wrinkle volume (mm3)	Wrinkle area (mm2)	Cheek	Forehead	Cheek	Cheek	Cheek	Cheek	Forehead Mean	Forehead S.D.	Cheek Mean	Cheek S.D.
1902-003-001	45.7	68.9	11.7	15.3	68	26.1	70.4	53	2.26	42.34	8.72	13	137	185	395	3575	190.01	9.729	207.788	4.0264
1902-003-002	40.5333	71.5333	17.8	14.1	31	18.6	57.6	55	2.02	36.52	8.63	8.8	86	319	454	1134	210.961	5.4318	213.641	5.3142
1902-003-003	24.9667	37.7667	15.1	17	28	17.5	55.4	64	2.3	35.86	9.06	13.13	101	487	561	2421	203.869	8.9411	220.713	5.9866
1902-003-004	49.9333	71.1	13	15.8	38	28.7	81.1	60	2.67	44.48	7.37	10.97	135	494	497	2147	202.7	8.8761	216.156	4.6876
1902-003-005	24.6	46.7	20.6	22.2	26	17.9	52	63	2.43	38.54	10.49	10.94	119	37	254	832	206.158	5.5808	213.486	5.3837
1902-003-006	40.2333	66.1667	10.5	14.1	41	17.2	49.8	77	2.76	35.88	8.99	11.35	123	448	473	987	209.651	10.3353	217.474	5.231
1902-003-007	20.8333	34.6667	25.1	22.5	91	36.5	104.5	88	4.38	49.69	17.17	11.23	166	91	291	1417	148.922	18.3616	195.304	9.4789
1902-003-008	32.1333	67.0333	21	20.7	82	25.6	76.1	98	3.55	36.23	13.83	17.17	212	345	404	2766	186.241	14.8793	212.439	4.8622
1902-003-009	42.2	68.0667	17.6	15.2	94	23.9	69.6	67	2.4	35.64	8.17	11.66	100	449	432	4455	201.929	7.5571	202.851	8.6039
1902-003-010	26.2333	43.8333	20.5	26.8	45	20.2	65.5	60	2.54	42.05	9.14	11.11	168	348	454	2912	203.135	6.6006	199.304	7.7514
1902-003-011	44.2	67.6	13.1	13.1	68	22.7	63.9	57	1.94	34.39	9.9	11.09	191	230	413	4607	192.417	17.7996	208.4	6.298
1902-003-012	29.5333	41.4667	21.9	20.9	26	22.5	64.4	73	2.81	38.43	7.9	8.35	141	181	408	1512	177.764	10.7955	206.04	5.3684
1902-003-013	35.0667	69.9333	19.7	24.1	58	28.8	89.7	54	1.88	34.76	10.26	11.52	184	248	372	1610	190.713	12.6664	201.164	7.5242
1902-004-001	46.1	51.1333	14.3	16.3	22	18.2	55.8	70	3.96	56.36	8.28	13	162	497	388	898	189.604	9.9868	205.685	4.1515
1902-004-002	63.1	56.1667	10.7	11.4	24	24.5	72	124	6.91	55.66	7.53	8.47	171	526	575	331	206.874	6.1202	217.631	4.9203
1902-004-003	61.8333	53.6667	11.1	10.5	34	23.5	76	57	2.44	42.37	11.23	10.69	153	337	489	128	191.142	7.2231	211.205	6.7065
1902-004-004	62.8667	70.1333	10.6	12.1	57	19.7	65.6	72	3.38	47.05	9.71	14.9	144	584	631	1151	207.099	5.1872	215.126	6.1495
1902-004-005	62.4	52.3333	11.2	14.2	18	22	62.6	76	3.46	45.64	9.95	11.47	189	418	581	583	199.623	7.732	204.571	7.3284
1902-004-006	58.1	48.9667	12.4	12.2	20	19.5	61.4	66	3.18	48.02	12.49	11.41	225	663	714	773	216.867	3.6315	216.542	5.7132
1902-004-007	80.4667	81.9333	10.8	13.1	31	17	41.7	54	2.1	38.77	12.07	10.25	166	495	634	373	208.83	6.743	213.433	7.7458
1902-004-008	43.2	51.0667	29	24.5	119	26.4	75.4	52	2.33	45.03	14.67	16.9	330	184	487	3392	183.708	12.1772	194.11	6.3866
1902-004-009	39.6333	38	24.2	21.4	102	26.3	73.7	97	4.78	49.22	13.44	12.81	278	439	508	4170	171.831	12.5425	196.596	7.9875
1902-004-010	32.7667	49.2333	19	22.9	63	25.4	79.3	110	5.96	54.3	11.41	13.32	329	535	333	1885	172.534	14.0877	195.224	9.7923
1902-004-011	40.7333	45.5333	19.4	26.9	77	34.7	110.1	101	4.52	44.83	13.41	13.94	243	209	526	1541	183.077	7.7045	183.243	9.0664
1902-004-012	30.5333	51.1667	29.9	26.4	55	21.6	65.1	136	7.1	52.27	11.38	12.05	263	406	588	1902	197.43	10.1206	195.908	6.081
1902-004-013	27.8	28.9	19.6	25.8	30	25.6	81.6	126	6.09	48.4	8.48	11.76	254	355	606	1694	180.108	8.9962	201.582	7.5984
1911-003-014	47.7667	45.2333	16.8	59	138	20.3	185.5	42	0.92	21.8	11.63	11.74	83	190	325	3051	200.82	6.85	216.83	4.96
1911-003-015	45.8333	66.1333	27.9	16.8	107	20.7	154.2	52	0.99	19.25	9.98	9.3	64	341	344	3069	216.64	4.05	209.86	4.67
1911-003-016	34.0333	48.4333	14.7	18.3	124	25.7	199.4	35	0.71	20.08	9.94	8.93	79	538	582	1965	210.54	7.91	216.84	6.62
1911-003-017	36.3	62.5	17.3	22.5	42	14.7	135.1	44	0.85	19.26	11.47	12.83	144	307	452	853	208.84	5.1	202.76	8.48
1911-003-018	74.1	72.2333	9	12.4	131	24.7	233	25	0.4	15.97	7.96	13.13	63	372	453	4334	216.6	7.71	225.87	4.9
1911-003-019	58.6667	69.6	14.9	16	66	18.1	132.2	45	0.93	20.6	10.34	11.7	97	350	518	714	207.53	11.04	218.16	5.26
1911-003-020	72.5	60.6333	10.2	10.6	213	37.9	301.5	34	0.68	20.18	12.43	8.2	112	392	364	2390	197.51	5.24	210.95	4.57
1911-003-021	33.4667	57.1667	16.5	17.6	109	21.4	148.5	35	0.6	16.98	12.96	9.87	124	19	252	1847	170.22	8.8	200.55	5.52
1911-003-022	60.7667	57.9667	17.5	17.3	197	25.4	180.2	44	0.84	19.07	13.52	13.29	230	79	344	4560	178.21	8.81	203.28	5.3
1911-003-023	45.9	72.7667	11.1	11.9	53	23.7	210.6	35	0.6	17.24	10.19	12.65	145	13	250	889	173.1	10.41	200.27	7.59
1911-003-024	53.8	71.3333	17.6	16.1	147	26.4	182.9	33	0.62	18.89	12.82	10.62	163	284	311	5314	188.18	6.51	210.83	6.79
1911-003-025	34.0667	60.7333	18.4	22.1	62	22.8	155.9	38	0.63	16.5	11.93	10.52	177	5	281	2771	179.11	10.44	203.04	6.87
1911-004-014	54.9	66	9.3	14	30	20	146.4	61	1.14	18.8	11	7.85	149	328	582	68	201.55	5.63	204.16	6.59
1911-004-015	71.9333	76	7.4	12.5	64	20	183.7	83	3.05	36.85	12.3	10.54	112	422	476	248	204.46	6.35	223.13	4.22
1911-004-016	56.9	80.2	14.4	13.4	62	18.5	154.6	111	3.78	34.02	11.05	9.16	236	586	705	564	198.93	5.63	206.11	5.44
1911-004-017	66.2333	65.9667	10.5	11.1	38	25.1	202.5	137	4.43	32.29	8.91	9.7	172	616	684	3938	203.35	5.61	211.64	5.17
1911-004-018	78.4667	88.7	6.2	9.8	34	13.6	119.8	119	4.57	38.59	5.66	8.7	120	579	632	1078	219.95	3.06	208.18	6.18
1911-004-019	71.0333	84.8333	8.9	9.3	29	17.4	145.6	80	2.54	31.75	10.92	8.33	197	639	639	5593	206.3	7.19	217.01	5.1
1911-004-020	78.9333	62.6333	11.8	12.4	93	21.6	143.8	71	1.84	25.69	10.26	10.81	151	534	530	325	199.08	7.94	219.53	4.59
1911-004-021	44.1	57.4	12.4	15	110	26.9	180.1	95	5.13	54.08	11.31	9.7	243	458	574	2417	171.2	16.96	195.74	6.33
1911-004-022	36.8333	40.2333	22.5	20.1	124	44.4	327.9	84	2.56	30.47	15.96	16.22	334	118	408	3410	173.17	9.75	197.12	9.16
1911-004-023	65.5	78.2667	12.9	25	154	19.1	144	89	1.48	16.68	10.43	9.84	222	536	531	2928	166.12	8.36	197	6.08
1911-004-024	44.9667	71.1	15.7	16.2	65	27.4	298.1	111	5.98	54.01	10.82	10.72	215	343	545	2193	179.43	7.93	204.16	5.59
1911-004-025	54.1333	52.8333	20.3	23.3	162	21.2	145.6	107	4.02	37.68	16.45	14.7	241	65	381	1596	173.99	14.25	196.26	6.3
1911-004-026	39.1333	49.2333	31	28.3	164	33.8	229.9	105	2.66	25.22	11.76	10.6	224	242	666	380	194.98	5.21	196.71	8.42
AU, arbitrary unit; TEWL, transepidermal water loss; Ra, arithmetic average roughness; Rmax, maximum roughness depth; mean, average of skin brightness; S.D., standard deviation.

## Sheet: Supplymentary Data 3
Supplymentary Data 3. OTUs counts and relative taxonomic composition (%) of the old age group on the forehead
Taxonomy	Taxon Name	Count																										Ratio
		4_6F_1	4_11F_1	4_10F_1	4_5F_1	420F_1	426F_1	4_2F_1	4_1F_1	4_4F_1	4_7F_1	4_3F_1	4_13F_1	4_8F_1	4_9F_1	4_12F_1	419F_1	421F_1	418F_1	425F_1	423F_1	424F_1	422F_1	414F_1	417F_1	416F_1	415F_1	4_6F_1	4_11F_1	4_10F_1	4_5F_1	420F_1	426F_1	4_2F_1	4_1F_1	4_4F_1	4_7F_1	4_3F_1	4_13F_1	4_8F_1	4_9F_1	4_12F_1	419F_1	421F_1	418F_1	425F_1	423F_1	424F_1	422F_1
Bacteria;Actinobacteria;Actinobacteria_c;Frankiales;AB021325_f;AB021325_g;AB021325_g_uc	AB021325_g_uc	0	0	0	2	0	0	0	0	0	0	0	1	1	0	0	0	0	0	0	0	0	0	0	0	0	0	0	0	0	0.2	0	0	0	0	0	0	0	0.1	0.1	0	0	0	0	0	0	0	0	0
Bacteria;Firmicutes;Clostridia;Clostridiales;Clostridiaceae;Clostridium;AB081585_s	AB081585_s	0	0	0	0	0	0	0	0	0	0	1	0	0	1	0	0	0	0	0	0	0	0	0	1	0	0	0	0	0	0	0	0	0	0	0	0	0.1	0	0	0.1	0	0	0	0	0	0	0	0
Bacteria;Firmicutes;Bacilli;Bacillales;Paenibacillaceae;Paenibacillus;AB089252_s	AB089252_s	0	0	0	0	0	0	0	0	0	0	0	0	0	0	0	0	0	0	0	0	0	0	0	1	0	0	0	0	0	0	0	0	0	0	0	0	0	0	0	0	0	0	0	0	0	0	0	0
Bacteria;Firmicutes;Clostridia;Clostridiales;Lachnospiraceae;Catonella;AB185629_s	AB185629_s	0	0	0	0	1	0	0	0	0	0	0	0	0	0	0	0	0	0	0	0	0	0	0	0	0	0	0	0	0	0	0.1	0	0	0	0	0	0	0	0	0	0	0	0	0	0	0	0	0
Bacteria;Bacteroidetes;Cytophagia;Cytophagales;Cytophagaceae;GU454944_g;AB199572_s	AB199572_s	0	0	0	0	0	0	0	0	0	0	0	0	1	0	0	0	0	0	0	0	0	0	0	0	0	0	0	0	0	0	0	0	0	0	0	0	0	0	0.1	0	0	0	0	0	0	0	0	0
Bacteria;Parcubacteria_OD1;Paceibacter_c;CP011215_o;CP011215_f;LBRP_g;AB504963_s	AB504963_s	0	0	0	2	0	0	0	0	0	0	0	0	0	0	0	0	0	0	0	0	0	0	0	0	0	0	0	0	0	0.2	0	0	0	0	0	0	0	0	0	0	0	0	0	0	0	0	0	0
Bacteria;Proteobacteria;Oligoflexia;Bdellovibrionales;AB511016_f;AB511016_g;AB511016_g_uc	AB511016_g_uc	0	0	0	0	0	0	0	0	0	0	0	0	0	0	0	1	0	0	0	0	1	0	0	1	0	0	0	0	0	0	0	0	0	0	0	0	0	0	0	0	0	0.1	0	0	0	0	0.1	0
Bacteria;Proteobacteria;Oligoflexia;Bdellovibrionales;AB511016_f;AB511016_g;AB533955_s	AB533955_s	0	0	0	0	35	3	0	0	0	0	0	0	0	0	0	18	0	18	4	3	8	1	16	13	3	12	0	0	0	0	3.5	0.3	0	0	0	0	0	0	0	0	0	1.8	0	1.8	0.4	0.3	0.8	0.1
Bacteria;Firmicutes;Clostridia;Clostridiales;Lachnospiraceae;PAC000664_g;AB606242_s	AB606242_s	0	0	0	0	0	0	0	0	0	0	0	0	0	0	0	0	0	1	0	0	0	0	0	0	0	0	0	0	0	0	0	0	0	0	0	0	0	0	0	0	0	0	0	0.1	0	0	0	0
Bacteria;Verrucomicrobia;Spartobacteria;Chthoniobacterales;Chthoniobacteraceae;FM253675_g;AB630909_s	AB630909_s	0	0	0	0	0	0	0	0	0	0	0	0	1	0	0	0	0	0	0	0	0	0	0	0	0	0	0	0	0	0	0	0	0	0	0	0	0	0	0.1	0	0	0	0	0	0	0	0	0
Bacteria;Firmicutes;Bacilli;Bacillales;Paenibacillaceae;Paenibacillus;AB637270_s	AB637270_s	0	0	1	0	0	0	0	0	0	0	0	0	0	0	0	0	0	0	0	0	0	0	0	0	0	0	0	0	0.1	0	0	0	0	0	0	0	0	0	0	0	0	0	0	0	0	0	0	0
Bacteria;Bacteroidetes;Bacteroidia;Bacteroidales;Porphyromonadaceae;Paludibacter;ADCM_s	ADCM_s	0	0	0	0	0	0	0	0	0	0	0	0	0	0	0	0	0	0	0	0	1	0	0	0	0	0	0	0	0	0	0	0	0	0	0	0	0	0	0	0	0	0	0	0	0	0	0.1	0
Bacteria;Saccharibacteria_TM7;Saccharimonas_c;Saccharimonas_o;Saccharimonas_f;AF125206_g;AF125206_s	AF125206_s	0	0	0	0	0	0	0	0	0	0	0	0	0	0	0	0	0	1	0	0	0	0	0	0	0	0	0	0	0	0	0	0	0	0	0	0	0	0	0	0	0	0	0	0.1	0	0	0	0
Bacteria;Planctomycetes;Planctomycetia;Planctomycetales;Isosphaeraceae;Singulisphaera;AF244749_s	AF244749_s	0	0	1	0	0	0	0	0	0	0	0	0	0	0	0	0	0	0	0	0	0	0	0	0	0	0	0	0	0.1	0	0	0	0	0	0	0	0	0	0	0	0	0	0	0	0	0	0	0
Bacteria;Proteobacteria;Deltaproteobacteria;Myxococcales;Polyangiaceae;AP011765_g;AF280857_s	AF280857_s	0	0	0	1	0	0	0	0	0	0	0	0	0	0	0	0	0	0	0	0	0	0	0	0	0	0	0	0	0	0.1	0	0	0	0	0	0	0	0	0	0	0	0	0	0	0	0	0	0
Bacteria;Firmicutes;Clostridia;Clostridiales;Lachnospiraceae;Lachnoanaerobaculum;AF385557_s	AF385557_s	0	0	0	0	0	1	0	0	0	0	0	0	0	0	0	0	0	0	0	0	0	0	0	0	0	0	0	0	0	0	0	0.1	0	0	0	0	0	0	0	0	0	0	0	0	0	0	0	0
Bacteria;Acidobacteria;Solibacteres;Solibacterales;Solibacteraceae;DQ139454_g;AF407730_s	AF407730_s	0	0	0	0	1	0	0	0	0	0	0	0	0	0	0	0	0	0	0	0	0	0	0	0	0	0	0	0	0	0	0.1	0	0	0	0	0	0	0	0	0	0	0	0	0	0	0	0	0
Bacteria;Proteobacteria;Alphaproteobacteria;Rhizobiales;Methylobacteriaceae;Methylobacterium;AF409010_s	AF409010_s	0	0	0	0	0	1	0	0	0	0	0	0	0	0	0	0	0	0	0	0	0	0	0	0	0	0	0	0	0	0	0	0.1	0	0	0	0	0	0	0	0	0	0	0	0	0	0	0	0
Bacteria;Proteobacteria;Betaproteobacteria;Burkholderiales;Comamonadaceae;AF418942_g;AF418942_s	AF418942_s	0	0	0	1	0	0	0	0	0	0	0	0	0	0	0	0	0	0	0	0	0	0	0	0	0	0	0	0	0	0.1	0	0	0	0	0	0	0	0	0	0	0	0	0	0	0	0	0	0
Bacteria;Bacteroidetes;Sphingobacteriia;Saprospirales;Saprospiraceae;AF502208_g;AF502208_g_uc	AF502208_g_uc	0	0	0	0	0	0	0	0	0	0	0	0	1	0	0	0	0	0	0	0	0	0	0	0	0	0	0	0	0	0	0	0	0	0	0	0	0	0	0.1	0	0	0	0	0	0	0	0	0
Bacteria;Firmicutes;Bacilli;Lactobacillales;Streptococcaceae;Streptococcus;AFQU_s	AFQU_s	0	0	0	0	2	0	0	0	0	0	0	0	0	0	0	2	0	0	0	0	1	0	2	0	0	0	0	0	0	0	0.2	0	0	0	0	0	0	0	0	0	0	0.2	0	0	0	0	0.1	0
Bacteria;Firmicutes;Tissierellia;Tissierellales;Peptoniphilaceae;Peptoniphilus;AFUH_s	AFUH_s	0	0	0	0	0	0	0	0	0	0	0	0	0	0	1	0	0	0	0	0	0	0	0	0	0	0	0	0	0	0	0	0	0	0	0	0	0	0	0	0	0.1	0	0	0	0	0	0	0
Bacteria;Firmicutes;Negativicutes;Veillonellales;Veillonellaceae;Veillonella;AFUJ_s	AFUJ_s	0	0	0	0	0	2	0	0	0	1	0	0	1	0	0	0	0	0	0	0	0	0	0	0	0	0	0	0	0	0	0	0.2	0	0	0	0.1	0	0	0.1	0	0	0	0	0	0	0	0	0
Bacteria;Proteobacteria;Betaproteobacteria;Neisseriales;GU199451_f;GU199451_g;AJ289984_s	AJ289984_s	0	0	0	1	0	0	0	0	0	0	0	0	0	0	0	0	0	0	0	0	0	0	0	0	0	0	0	0	0	0.1	0	0	0	0	0	0	0	0	0	0	0	0	0	0	0	0	0	0
Bacteria;Verrucomicrobia;Spartobacteria;Chthoniobacterales;Chthoniobacteraceae;Terrimicrobium;AJ863245_s	AJ863245_s	0	0	0	0	0	0	0	0	0	0	0	0	0	0	0	1	0	0	0	0	0	0	0	0	0	0	0	0	0	0	0	0	0	0	0	0	0	0	0	0	0	0.1	0	0	0	0	0	0
Bacteria;Proteobacteria;Betaproteobacteria;Burkholderiales;Ralstonia_f;Cupriavidus;ALOU_s	ALOU_s	0	0	0	0	0	0	1	0	0	0	0	0	0	0	0	0	0	0	0	0	0	0	0	0	0	0	0	0	0	0	0	0	0.1	0	0	0	0	0	0	0	0	0	0	0	0	0	0	0
Bacteria;Cyanobacteria;Chroobacteria;Pleurocapsales;Chroococcidiopsis_f;ALVU_g;ALVU_g_uc	ALVU_g_uc	0	0	0	0	0	0	0	0	0	0	0	1	0	0	0	0	0	0	0	0	0	0	0	0	0	0	0	0	0	0	0	0	0	0	0	0	0	0.1	0	0	0	0	0	0	0	0	0	0
Bacteria;Cyanobacteria;Chroobacteria;Pleurocapsales;Chroococcidiopsis_f;ALVU_g;ALVU_s	ALVU_s	0	0	0	0	0	0	0	0	0	0	0	0	0	0	0	0	0	1	0	0	0	0	0	0	0	0	0	0	0	0	0	0	0	0	0	0	0	0	0	0	0	0	0	0.1	0	0	0	0
Bacteria;Deinococcus-Thermus;Deinococci;Deinococcales;Deinococcaceae;Deinococcus;AM292065_s	AM292065_s	0	0	0	1	0	0	0	0	0	0	0	2	0	0	0	0	0	1	0	0	0	0	0	0	0	0	0	0	0	0.1	0	0	0	0	0	0	0	0.2	0	0	0	0	0	0.1	0	0	0	0
Bacteria;Bacteroidetes;Bacteroidia;Bacteroidales;Prevotellaceae;Prevotella;AM420032_s	AM420032_s	0	0	0	0	0	0	0	0	0	0	0	0	0	0	0	0	0	0	0	0	0	0	0	0	0	1	0	0	0	0	0	0	0	0	0	0	0	0	0	0	0	0	0	0	0	0	0	0
Bacteria;Firmicutes;Clostridia;Clostridiales;Lachnospiraceae;AM420198_g;AM420198_s	AM420198_s	0	0	0	0	0	0	0	0	0	0	0	0	0	0	0	1	0	0	0	0	0	0	0	0	0	0	0	0	0	0	0	0	0	0	0	0	0	0	0	0	0	0.1	0	0	0	0	0	0
Bacteria;Bacteroidetes;Flavobacteria;Flavobacteriales;Flavobacteriaceae;Capnocytophaga;AM420201_s	AM420201_s	0	0	0	0	0	0	0	0	0	0	0	0	0	0	0	0	0	0	0	0	0	0	1	0	0	0	0	0	0	0	0	0	0	0	0	0	0	0	0	0	0	0	0	0	0	0	0	0
Bacteria;Firmicutes;Clostridia;Clostridiales;Lachnospiraceae;Roseburia;AM500721_s	AM500721_s	0	0	0	0	1	0	0	0	0	0	0	0	0	0	0	0	0	0	0	0	0	0	0	0	0	0	0	0	0	0	0.1	0	0	0	0	0	0	0	0	0	0	0	0	0	0	0	0	0
Bacteria;Proteobacteria;Alphaproteobacteria;Sphingomonadales;Sphingomonadaceae;Sphingomonas;AM697187_s	AM697187_s	0	0	0	0	0	1	0	0	0	0	0	0	0	0	0	0	0	0	0	0	0	0	0	0	0	0	0	0	0	0	0	0.1	0	0	0	0	0	0	0	0	0	0	0	0	0	0	0	0
Bacteria;Proteobacteria;Deltaproteobacteria;Bradymonadales;EU799406_f;AM935526_g;AM935526_g_uc	AM935526_g_uc	0	0	0	0	0	0	0	0	0	1	0	0	0	0	0	0	0	0	0	0	0	0	0	0	0	0	0	0	0	0	0	0	0	0	0	0.1	0	0	0	0	0	0	0	0	0	0	0	0
Bacteria;Proteobacteria;Gammaproteobacteria;Enterobacterales;Erwiniaceae;Pantoea;ASZC_s	ASZC_s	0	0	0	0	0	0	0	0	0	0	0	0	0	0	0	0	0	1	0	0	0	0	0	0	0	0	0	0	0	0	0	0	0	0	0	0	0	0	0	0	0	0	0	0.1	0	0	0	0
Bacteria;Actinobacteria;Actinobacteria_c;Propionibacteriales;Propionibacteriaceae;ATFL_g;ATFL_s	ATFL_s	0	0	0	0	0	0	0	0	0	0	0	0	1	0	0	0	0	0	0	0	0	0	0	0	0	0	0	0	0	0	0	0	0	0	0	0	0	0	0.1	0	0	0	0	0	0	0	0	0
Bacteria;Proteobacteria;Betaproteobacteria;Neisseriales;Neisseriaceae;Neisseria;AY005028_s	AY005028_s	0	0	0	0	1	0	0	0	0	0	0	0	0	0	0	0	0	0	0	0	1	0	0	0	0	0	0	0	0	0	0.1	0	0	0	0	0	0	0	0	0	0	0	0	0	0	0	0.1	0
Bacteria;Saccharibacteria_TM7;Saccharimonas_c;Saccharimonas_o;Saccharimonas_f;Saccharimonas;AY005446_s	AY005446_s	0	0	0	0	0	0	0	0	0	0	0	1	0	0	0	0	0	0	0	0	0	0	0	0	0	0	0	0	0	0	0	0	0	0	0	0	0	0.1	0	0	0	0	0	0	0	0	0	0
Bacteria;Saccharibacteria_TM7;Saccharimonas_c;Saccharimonas_o;Saccharimonas_f;Saccharimonas;AY005448_s	AY005448_s	0	0	0	0	0	0	0	0	0	0	0	0	0	0	0	0	0	0	0	1	0	0	0	0	0	0	0	0	0	0	0	0	0	0	0	0	0	0	0	0	0	0	0	0	0	0.1	0	0
Bacteria;Proteobacteria;Betaproteobacteria;Neisseriales;Neisseriaceae;FM873692_g;AY225604_s	AY225604_s	21	1	0	0	7	0	0	0	0	10	0	0	0	0	0	0	0	0	0	0	0	0	0	0	0	0	2.1	0.1	0	0	0.7	0	0	0	0	1	0	0	0	0	0	0	0	0	0	0	0	0
Bacteria;Proteobacteria;Alphaproteobacteria;Sphingomonadales;Sphingomonadaceae;Sphingosinicella;AY234707_s	AY234707_s	0	0	0	0	0	1	0	0	0	0	0	0	0	0	0	0	0	0	0	0	0	0	0	0	0	0	0	0	0	0	0	0.1	0	0	0	0	0	0	0	0	0	0	0	0	0	0	0	0
Bacteria;Actinobacteria;Rubrobacteria;Gaiellales;Gaiellaceae;Gaiella;AY395433_s	AY395433_s	0	0	0	1	0	0	0	0	0	0	0	0	0	0	0	0	0	0	0	0	0	0	0	0	0	0	0	0	0	0.1	0	0	0	0	0	0	0	0	0	0	0	0	0	0	0	0	0	0
Bacteria;Proteobacteria;Betaproteobacteria;Burkholderiales;Comamonadaceae;AY429712_g;AY429712_s	AY429712_s	0	0	0	0	0	0	0	0	0	0	0	1	0	0	0	0	0	0	0	0	0	0	0	0	0	0	0	0	0	0	0	0	0	0	0	0	0	0.1	0	0	0	0	0	0	0	0	0	0
Bacteria;Bacteroidetes;Cytophagia;Cytophagales;Amoebophilaceae;Cardinium;AY753170_s	AY753170_s	0	0	0	0	0	0	0	0	0	0	0	0	0	0	0	0	0	0	0	0	0	0	0	0	0	2	0	0	0	0	0	0	0	0	0	0	0	0	0	0	0	0	0	0	0	0	0	0
Bacteria;Firmicutes;Clostridia;Clostridiales;Lachnospiraceae;Shuttleworthia;AY959069_s	AY959069_s	0	0	0	0	0	0	0	0	0	0	0	0	0	0	0	0	0	0	0	0	0	0	0	0	0	1	0	0	0	0	0	0	0	0	0	0	0	0	0	0	0	0	0	0	0	0	0	0
Bacteria;Firmicutes;Clostridia;Clostridiales;Lachnospiraceae;Syntrophococcus;AY960569_s	AY960569_s	0	0	0	0	0	0	0	0	0	0	0	1	0	0	0	0	0	0	0	0	0	0	0	0	0	0	0	0	0	0	0	0	0	0	0	0	0	0.1	0	0	0	0	0	0	0	0	0	0
Bacteria;Firmicutes;Bacilli;Lactobacillales;Aerococcaceae;Abiotrophia;Abiotrophia defectiva	Abiotrophia defectiva	0	0	0	1	1	0	0	0	0	0	0	0	0	0	0	0	0	0	0	0	0	0	0	0	0	0	0	0	0	0.1	0.1	0	0	0	0	0	0	0	0	0	0	0	0	0	0	0	0	0
Bacteria;Proteobacteria;Betaproteobacteria;Burkholderiales;Alcaligenaceae;Achromobacter;Achromobacter xylosoxidans group	Achromobacter xylosoxidans group	0	0	0	0	0	0	0	0	0	0	0	0	0	0	0	13	0	0	0	2	0	0	0	0	0	0	0	0	0	0	0	0	0	0	0	0	0	0	0	0	0	1.3	0	0	0	0.2	0	0
Bacteria;Proteobacteria;Alphaproteobacteria;Rhodospirillales;Acetobacteraceae;Acidisphaera;Acidisphaera_uc	Acidisphaera_uc	0	0	0	0	0	0	0	0	0	0	0	0	0	0	0	0	0	0	0	0	0	0	0	0	0	1	0	0	0	0	0	0	0	0	0	0	0	0	0	0	0	0	0	0	0	0	0	0
Bacteria;Proteobacteria;Betaproteobacteria;Burkholderiales;Comamonadaceae;Acidovorax;Acidovorax delafieldii group	Acidovorax delafieldii group	0	0	0	0	1	0	2	0	0	0	0	4	0	0	0	0	0	0	0	0	0	0	0	0	0	0	0	0	0	0	0.1	0	0.2	0	0	0	0	0.4	0	0	0	0	0	0	0	0	0	0
Bacteria;Proteobacteria;Betaproteobacteria;Burkholderiales;Comamonadaceae;Acidovorax;Acidovorax radicis group	Acidovorax radicis group	1	0	0	0	1	0	0	0	0	0	0	0	0	0	0	0	0	0	0	0	0	0	0	0	0	0	0.1	0	0	0	0.1	0	0	0	0	0	0	0	0	0	0	0	0	0	0	0	0	0
Bacteria;Proteobacteria;Betaproteobacteria;Burkholderiales;Comamonadaceae;Acidovorax;Acidovorax_uc	Acidovorax_uc	0	0	0	0	9	0	0	0	0	0	0	0	0	0	0	1	0	0	0	0	0	0	0	0	0	3	0	0	0	0	0.9	0	0	0	0	0	0	0	0	0	0	0.1	0	0	0	0	0	0
Bacteria;Proteobacteria;Gammaproteobacteria;Pseudomonadales;Moraxellaceae;Acinetobacter;Acinetobacter albensis	Acinetobacter albensis	0	0	0	0	0	0	0	0	0	0	0	0	0	0	1	0	0	0	0	0	0	0	0	0	0	0	0	0	0	0	0	0	0	0	0	0	0	0	0	0	0.1	0	0	0	0	0	0	0
Bacteria;Proteobacteria;Gammaproteobacteria;Pseudomonadales;Moraxellaceae;Acinetobacter;Acinetobacter baumannii	Acinetobacter baumannii	0	0	0	0	0	0	0	0	0	0	0	0	1	0	1	1	0	0	0	0	0	0	5	0	0	5	0	0	0	0	0	0	0	0	0	0	0	0	0.1	0	0.1	0.1	0	0	0	0	0	0
Bacteria;Proteobacteria;Gammaproteobacteria;Pseudomonadales;Moraxellaceae;Acinetobacter;Acinetobacter bohemicus	Acinetobacter bohemicus	0	0	0	0	0	0	0	0	0	0	0	1	0	0	0	0	0	0	0	0	0	0	0	0	0	0	0	0	0	0	0	0	0	0	0	0	0	0.1	0	0	0	0	0	0	0	0	0	0
Bacteria;Proteobacteria;Gammaproteobacteria;Pseudomonadales;Moraxellaceae;Acinetobacter;Acinetobacter calcoaceticus group	Acinetobacter calcoaceticus group	0	0	0	0	0	1	0	0	0	0	0	0	0	0	0	0	0	0	0	0	0	0	0	0	0	0	0	0	0	0	0	0.1	0	0	0	0	0	0	0	0	0	0	0	0	0	0	0	0
Bacteria;Proteobacteria;Gammaproteobacteria;Pseudomonadales;Moraxellaceae;Acinetobacter;Acinetobacter defluvii	Acinetobacter defluvii	0	0	0	1	0	0	0	0	0	0	0	0	0	0	0	0	0	0	0	0	0	0	0	0	0	0	0	0	0	0.1	0	0	0	0	0	0	0	0	0	0	0	0	0	0	0	0	0	0
Bacteria;Proteobacteria;Gammaproteobacteria;Pseudomonadales;Moraxellaceae;Acinetobacter;Acinetobacter guillouiae group	Acinetobacter guillouiae group	1	0	0	0	0	0	0	0	0	0	0	0	0	0	0	0	0	0	0	0	0	0	0	0	0	0	0.1	0	0	0	0	0	0	0	0	0	0	0	0	0	0	0	0	0	0	0	0	0
Bacteria;Proteobacteria;Gammaproteobacteria;Pseudomonadales;Moraxellaceae;Acinetobacter;Acinetobacter gyllenbergii group	Acinetobacter gyllenbergii group	0	0	0	0	0	0	0	0	0	0	0	1	0	0	0	0	0	0	0	0	0	0	0	0	0	0	0	0	0	0	0	0	0	0	0	0	0	0.1	0	0	0	0	0	0	0	0	0	0
Bacteria;Proteobacteria;Gammaproteobacteria;Pseudomonadales;Moraxellaceae;Acinetobacter;Acinetobacter johnsonii	Acinetobacter johnsonii	0	0	0	0	0	0	0	0	0	0	0	0	0	0	0	1	0	0	0	0	0	0	0	0	0	0	0	0	0	0	0	0	0	0	0	0	0	0	0	0	0	0.1	0	0	0	0	0	0
Bacteria;Proteobacteria;Gammaproteobacteria;Pseudomonadales;Moraxellaceae;Acinetobacter;Acinetobacter lwoffii group	Acinetobacter lwoffii group	0	1	0	5	3	1	0	1	0	0	0	0	1	0	0	0	0	0	0	0	0	0	0	0	0	0	0	0.1	0	0.5	0.3	0.1	0	0.1	0	0	0	0	0.1	0	0	0	0	0	0	0	0	0
Bacteria;Proteobacteria;Gammaproteobacteria;Pseudomonadales;Moraxellaceae;Acinetobacter;Acinetobacter pittii group	Acinetobacter pittii group	0	2	0	0	0	1	0	0	0	0	0	0	1	0	2	0	0	1	0	0	0	0	1	0	0	2	0	0.2	0	0	0	0.1	0	0	0	0	0	0	0.1	0	0.2	0	0	0.1	0	0	0	0
Bacteria;Proteobacteria;Gammaproteobacteria;Pseudomonadales;Moraxellaceae;Acinetobacter;Acinetobacter proteolyticus group	Acinetobacter proteolyticus group	1	1	1	9	0	0	2	0	1	1	0	1	2	0	4	13	0	1	0	0	0	0	0	0	0	1	0.1	0.1	0.1	0.9	0	0	0.2	0	0.1	0.1	0	0.1	0.2	0	0.4	1.3	0	0.1	0	0	0	0
Bacteria;Proteobacteria;Gammaproteobacteria;Pseudomonadales;Moraxellaceae;Acinetobacter;Acinetobacter refrigeratoris group	Acinetobacter refrigeratoris group	0	0	0	0	0	0	0	0	0	0	0	0	1	0	0	0	0	0	0	0	0	0	0	0	0	0	0	0	0	0	0	0	0	0	0	0	0	0	0.1	0	0	0	0	0	0	0	0	0
Bacteria;Proteobacteria;Gammaproteobacteria;Pseudomonadales;Moraxellaceae;Acinetobacter;Acinetobacter schindleri	Acinetobacter schindleri	0	0	0	0	0	0	0	0	0	0	0	0	0	0	0	1	0	0	0	0	0	0	0	0	0	0	0	0	0	0	0	0	0	0	0	0	0	0	0	0	0	0.1	0	0	0	0	0	0
Bacteria;Proteobacteria;Gammaproteobacteria;Pseudomonadales;Moraxellaceae;Acinetobacter;Acinetobacter soli	Acinetobacter soli	0	0	0	0	0	0	0	0	0	0	0	0	0	0	0	0	0	1	0	0	0	0	0	0	0	0	0	0	0	0	0	0	0	0	0	0	0	0	0	0	0	0	0	0.1	0	0	0	0
Bacteria;Proteobacteria;Gammaproteobacteria;Pseudomonadales;Moraxellaceae;Acinetobacter;Acinetobacter tjernbergiae group	Acinetobacter tjernbergiae group	0	0	0	0	0	0	0	0	0	0	0	0	0	0	0	11	0	0	1	0	1	0	0	0	0	0	0	0	0	0	0	0	0	0	0	0	0	0	0	0	0	1.1	0	0	0.1	0	0.1	0
Bacteria;Proteobacteria;Gammaproteobacteria;Pseudomonadales;Moraxellaceae;Acinetobacter;Acinetobacter towneri	Acinetobacter towneri	0	0	0	0	3	0	0	0	0	0	0	0	0	0	0	0	0	0	0	0	0	0	0	0	0	0	0	0	0	0	0.3	0	0	0	0	0	0	0	0	0	0	0	0	0	0	0	0	0
Bacteria;Proteobacteria;Gammaproteobacteria;Pseudomonadales;Moraxellaceae;Acinetobacter;Acinetobacter ursingii	Acinetobacter ursingii	0	1	0	0	1	2	0	0	0	0	1	0	0	0	0	0	0	0	0	0	0	0	0	0	0	0	0	0.1	0	0	0.1	0.2	0	0	0	0	0.1	0	0	0	0	0	0	0	0	0	0	0
Bacteria;Proteobacteria;Gammaproteobacteria;Pseudomonadales;Moraxellaceae;Acinetobacter;Acinetobacter_uc	Acinetobacter_uc	1	1	0	7	0	0	0	0	2	0	0	3	1	0	0	13	0	3	0	0	0	0	1	0	0	1	0.1	0.1	0	0.7	0	0	0	0	0.2	0	0	0.3	0.1	0	0	1.3	0	0.3	0	0	0	0
Bacteria;Actinobacteria;Actinobacteria_c;Actinomycetales;Actinomycetaceae;Actinobaculum;Actinobaculum_uc	Actinobaculum_uc	0	0	0	0	0	0	0	0	0	0	0	0	0	0	0	2	0	0	0	0	0	0	0	0	0	0	0	0	0	0	0	0	0	0	0	0	0	0	0	0	0	0.2	0	0	0	0	0	0
Bacteria;Actinobacteria;Actinobacteria_c;Actinomycetales;Actinomycetaceae;Actinomyces;Actinomyces catuli	Actinomyces catuli	0	0	1	0	0	0	0	0	0	0	0	0	0	0	0	0	0	0	0	0	0	0	0	0	0	0	0	0	0.1	0	0	0	0	0	0	0	0	0	0	0	0	0	0	0	0	0	0	0
Bacteria;Actinobacteria;Actinobacteria_c;Actinomycetales;Actinomycetaceae;Actinomyces;Actinomyces europaeus group	Actinomyces europaeus group	0	0	0	0	0	0	0	0	0	0	0	0	0	0	0	0	0	0	0	0	0	0	3	0	0	3	0	0	0	0	0	0	0	0	0	0	0	0	0	0	0	0	0	0	0	0	0	0
Bacteria;Actinobacteria;Actinobacteria_c;Actinomycetales;Actinomycetaceae;Actinomyces;Actinomyces hongkongensis group	Actinomyces hongkongensis group	0	0	0	0	0	0	0	0	0	0	0	0	0	0	0	3	0	0	0	0	0	0	0	0	0	0	0	0	0	0	0	0	0	0	0	0	0	0	0	0	0	0.3	0	0	0	0	0	0
Bacteria;Actinobacteria;Actinobacteria_c;Actinomycetales;Actinomycetaceae;Actinomyces;Actinomyces massiliensis	Actinomyces massiliensis	0	0	0	0	0	0	0	0	0	0	0	0	0	0	0	1	0	1	0	2	0	0	0	0	0	0	0	0	0	0	0	0	0	0	0	0	0	0	0	0	0	0.1	0	0.1	0	0.2	0	0
Bacteria;Actinobacteria;Actinobacteria_c;Actinomycetales;Actinomycetaceae;Actinomyces;Actinomyces naeslundii	Actinomyces naeslundii	0	0	0	2	0	0	0	0	0	0	0	0	0	0	0	2	0	0	0	4	0	0	1	0	0	1	0	0	0	0.2	0	0	0	0	0	0	0	0	0	0	0	0.2	0	0	0	0.4	0	0
Bacteria;Actinobacteria;Actinobacteria_c;Actinomycetales;Actinomycetaceae;Actinomyces;Actinomyces oricola	Actinomyces oricola	0	0	0	0	0	0	0	0	0	0	0	0	0	0	0	0	0	0	0	2	0	0	0	0	0	0	0	0	0	0	0	0	0	0	0	0	0	0	0	0	0	0	0	0	0	0.2	0	0
Bacteria;Actinobacteria;Actinobacteria_c;Actinomycetales;Actinomycetaceae;Actinomyces;Actinomyces oris	Actinomyces oris	0	0	0	0	1	0	0	0	0	0	0	0	0	0	0	1	0	0	0	0	1	0	0	0	0	0	0	0	0	0	0.1	0	0	0	0	0	0	0	0	0	0	0.1	0	0	0	0	0.1	0
Bacteria;Actinobacteria;Actinobacteria_c;Actinomycetales;Actinomycetaceae;Actinomyces;Actinomyces radingae	Actinomyces radingae	0	0	0	0	0	0	0	0	0	0	0	0	0	0	0	0	1	0	0	0	0	0	0	0	0	0	0	0	0	0	0	0	0	0	0	0	0	0	0	0	0	0	0.1	0	0	0	0	0
Bacteria;Actinobacteria;Actinobacteria_c;Actinomycetales;Actinomycetaceae;Actinomyces;Actinomyces viscosus group	Actinomyces viscosus group	0	0	0	0	0	0	0	0	0	0	0	0	0	0	0	0	0	0	0	1	2	0	1	0	0	0	0	0	0	0	0	0	0	0	0	0	0	0	0	0	0	0	0	0	0	0.1	0.2	0
Bacteria;Actinobacteria;Actinobacteria_c;Actinomycetales;Actinomycetaceae;Actinomyces;Actinomyces_uc	Actinomyces_uc	0	0	1	3	3	0	0	0	0	1	0	0	0	0	0	2	0	1	0	4	1	0	0	0	0	1	0	0	0.1	0.3	0.3	0	0	0	0	0.1	0	0	0	0	0	0.2	0	0.1	0	0.4	0.1	0
Bacteria;Actinobacteria;Actinobacteria_c;Pseudonocardiales;Pseudonocardiaceae;Actinomycetospora;Actinomycetospora chiangmaiensis group	Actinomycetospora chiangmaiensis group	0	0	0	0	0	0	0	0	0	0	0	0	0	0	0	0	0	0	0	0	0	0	1	0	0	1	0	0	0	0	0	0	0	0	0	0	0	0	0	0	0	0	0	0	0	0	0	0
Bacteria;Firmicutes;Bacilli;Lactobacillales;Aerococcaceae;Aerococcus;Aerococcus viridans group	Aerococcus viridans group	0	0	0	0	0	1	0	0	0	0	0	0	0	0	0	0	0	0	0	0	0	0	1	0	0	0	0	0	0	0	0	0.1	0	0	0	0	0	0	0	0	0	0	0	0	0	0	0	0
Bacteria;Proteobacteria;Gammaproteobacteria;Aeromonadales;Aeromonadaceae;Aeromonas;Aeromonas caviae group	Aeromonas caviae group	0	0	0	0	0	0	0	0	0	0	0	0	0	0	0	0	0	0	0	0	0	0	1	0	0	0	0	0	0	0	0	0	0	0	0	0	0	0	0	0	0	0	0	0	0	0	0	0
Bacteria;Proteobacteria;Gammaproteobacteria;Pasteurellales;Pasteurellaceae;Aggregatibacter;Aggregatibacter aphrophilus	Aggregatibacter aphrophilus	0	0	0	0	0	0	0	0	0	0	0	1	0	0	0	0	0	0	0	2	0	0	0	0	0	0	0	0	0	0	0	0	0	0	0	0	0	0.1	0	0	0	0	0	0	0	0.2	0	0
Bacteria;Proteobacteria;Gammaproteobacteria;Pasteurellales;Pasteurellaceae;Aggregatibacter;Aggregatibacter segnis	Aggregatibacter segnis	0	0	0	0	0	0	0	0	0	0	0	0	1	0	0	0	0	0	0	0	0	0	0	0	0	0	0	0	0	0	0	0	0	0	0	0	0	0	0.1	0	0	0	0	0	0	0	0	0
Bacteria;Proteobacteria;Betaproteobacteria;Burkholderiales;Comamonadaceae;Albidiferax;Albidiferax ferrireducens	Albidiferax ferrireducens	0	0	0	1	0	0	0	0	0	0	0	0	0	0	0	0	0	0	0	0	0	0	0	0	0	0	0	0	0	0.1	0	0	0	0	0	0	0	0	0	0	0	0	0	0	0	0	0	0
Bacteria;Proteobacteria;Gammaproteobacteria;Alteromonadales;Alishewanella_f;Alishewanella;Alishewanella aestuarii group	Alishewanella aestuarii group	0	0	0	0	0	0	0	0	0	0	0	0	0	0	0	0	0	0	0	0	0	0	1	0	0	0	0	0	0	0	0	0	0	0	0	0	0	0	0	0	0	0	0	0	0	0	0	0
Bacteria;Proteobacteria;Gammaproteobacteria;Pseudomonadales;Moraxellaceae;Alkanindiges;Alkanindiges_uc	Alkanindiges_uc	0	0	0	0	0	0	0	0	0	0	0	0	0	0	0	0	0	0	0	0	0	0	0	1	0	0	0	0	0	0	0	0	0	0	0	0	0	0	0	0	0	0	0	0	0	0	0	0
Bacteria;Bacteroidetes;Bacteroidia;Bacteroidales;Prevotellaceae;Alloprevotella;Alloprevotella tannerae	Alloprevotella tannerae	0	0	0	0	0	0	0	0	0	0	0	0	0	0	0	0	0	0	0	0	0	1	0	0	0	0	0	0	0	0	0	0	0	0	0	0	0	0	0	0	0	0	0	0	0	0	0	0.1
Bacteria;Proteobacteria;Alphaproteobacteria;Sphingomonadales;Erythrobacteraceae;Altererythrobacter;Altererythrobacter aerius	Altererythrobacter aerius	0	0	0	0	0	0	0	0	0	0	0	0	0	0	0	0	0	0	0	0	0	0	1	0	0	0	0	0	0	0	0	0	0	0	0	0	0	0	0	0	0	0	0	0	0	0	0	0
Bacteria;Proteobacteria;Alphaproteobacteria;Sphingomonadales;Erythrobacteraceae;Altererythrobacter;Altererythrobacter troitsensis group	Altererythrobacter troitsensis group	0	0	0	0	0	1	0	0	0	0	0	0	0	0	0	0	0	0	0	0	0	0	0	0	0	0	0	0	0	0	0	0.1	0	0	0	0	0	0	0	0	0	0	0	0	0	0	0	0
Bacteria;Proteobacteria;Alphaproteobacteria;Rhodospirillales;Alysiosphaera_f;Alysiosphaera;Alysiosphaera europaea	Alysiosphaera europaea	0	0	0	0	1	0	0	0	0	0	0	0	0	0	0	0	0	0	0	0	0	0	0	0	0	0	0	0	0	0	0.1	0	0	0	0	0	0	0	0	0	0	0	0	0	0	0	0	0
Bacteria;Proteobacteria;Alphaproteobacteria;Rhodobacterales;Rhodobacteraceae;Amaricoccus;Amaricoccus macauensis	Amaricoccus macauensis	0	0	0	0	0	0	0	0	0	1	0	0	0	0	0	0	0	0	0	0	0	0	0	0	0	0	0	0	0	0	0	0	0	0	0	0.1	0	0	0	0	0	0	0	0	0	0	0	0
Bacteria;Proteobacteria;Alphaproteobacteria;Rhodobacterales;Rhodobacteraceae;Amaricoccus;Amaricoccus_uc	Amaricoccus_uc	0	0	0	0	2	0	0	0	0	0	0	0	0	0	0	0	0	0	0	0	0	0	0	0	0	0	0	0	0	0	0.2	0	0	0	0	0	0	0	0	0	0	0	0	0	0	0	0	0
Bacteria;Actinobacteria;Actinobacteria_c;Pseudonocardiales;Pseudonocardiaceae;Amycolatopsis;Amycolatopsis mediterranei group	Amycolatopsis mediterranei group	0	0	0	0	0	0	0	0	0	0	0	0	0	0	0	0	0	0	0	0	0	0	0	0	0	1	0	0	0	0	0	0	0	0	0	0	0	0	0	0	0	0	0	0	0	0	0	0
Bacteria;Firmicutes;Tissierellia;Tissierellales;Peptoniphilaceae;Anaerococcus;Anaerococcus lactolyticus	Anaerococcus lactolyticus	0	0	0	0	0	0	0	0	0	0	0	0	0	0	0	0	0	0	0	0	0	0	2	0	0	4	0	0	0	0	0	0	0	0	0	0	0	0	0	0	0	0	0	0	0	0	0	0
Bacteria;Firmicutes;Tissierellia;Tissierellales;Peptoniphilaceae;Anaerococcus;Anaerococcus murdochii group	Anaerococcus murdochii group	0	0	0	0	1	0	0	0	0	0	0	0	0	0	0	0	0	1	1	0	0	0	0	0	0	2	0	0	0	0	0.1	0	0	0	0	0	0	0	0	0	0	0	0	0.1	0.1	0	0	0
Bacteria;Firmicutes;Tissierellia;Tissierellales;Peptoniphilaceae;Anaerococcus;Anaerococcus nagyae group	Anaerococcus nagyae group	2	11	1	0	4	2	0	0	0	0	0	1	3	0	5	1	0	0	0	0	0	4	0	1	0	1	0.2	1.1	0.1	0	0.4	0.2	0	0	0	0	0	0.1	0.3	0	0.5	0.1	0	0	0	0	0	0.4
Bacteria;Firmicutes;Tissierellia;Tissierellales;Peptoniphilaceae;Anaerococcus;Anaerococcus octavius	Anaerococcus octavius	1	1	1	0	0	1	0	0	0	0	0	1	5	0	3	3	0	0	0	0	0	2	0	0	0	1	0.1	0.1	0.1	0	0	0.1	0	0	0	0	0	0.1	0.5	0	0.3	0.3	0	0	0	0	0	0.2
Bacteria;Firmicutes;Tissierellia;Tissierellales;Peptoniphilaceae;Anaerococcus;Anaerococcus prevotii group	Anaerococcus prevotii group	0	0	0	0	0	0	0	0	0	0	0	0	0	0	0	0	0	1	0	0	0	0	0	1	0	0	0	0	0	0	0	0	0	0	0	0	0	0	0	0	0	0	0	0.1	0	0	0	0
Bacteria;Firmicutes;Tissierellia;Tissierellales;Peptoniphilaceae;Anaerococcus;Anaerococcus provencensis	Anaerococcus provencensis	0	0	0	0	1	0	0	0	0	0	0	1	1	0	0	0	1	0	0	0	0	0	0	0	0	0	0	0	0	0	0.1	0	0	0	0	0	0	0.1	0.1	0	0	0	0.1	0	0	0	0	0
Bacteria;Firmicutes;Tissierellia;Tissierellales;Peptoniphilaceae;Anaerococcus;Anaerococcus senegalensis	Anaerococcus senegalensis	0	0	0	0	0	0	0	0	0	0	0	0	0	0	0	0	0	2	0	0	0	0	0	0	0	0	0	0	0	0	0	0	0	0	0	0	0	0	0	0	0	0	0	0.2	0	0	0	0
Bacteria;Firmicutes;Tissierellia;Tissierellales;Peptoniphilaceae;Anaerococcus;Anaerococcus vaginalis	Anaerococcus vaginalis	0	0	0	0	0	0	0	0	0	0	0	0	0	0	0	0	0	1	0	0	0	0	1	0	0	0	0	0	0	0	0	0	0	0	0	0	0	0	0	0	0	0	0	0.1	0	0	0	0
Bacteria;Firmicutes;Tissierellia;Tissierellales;Peptoniphilaceae;Anaerococcus;Anaerococcus_uc	Anaerococcus_uc	0	0	0	0	2	0	0	0	0	0	0	0	0	0	0	0	0	0	0	0	0	0	0	0	0	0	0	0	0	0	0.2	0	0	0	0	0	0	0	0	0	0	0	0	0	0	0	0	0
Bacteria;Firmicutes;Negativicutes;Veillonellales;Veillonellaceae;Megasphaera;Anaeroglobus geminatus	Anaeroglobus geminatus	0	0	0	0	0	0	0	0	0	0	0	0	0	0	0	0	0	0	0	0	1	0	0	0	0	0	0	0	0	0	0	0	0	0	0	0	0	0	0	0	0	0	0	0	0	0	0.1	0
Bacteria;Firmicutes;Bacilli;Bacillales;Bacillaceae;Anoxybacillus;Anoxybacillus tepidamans	Anoxybacillus tepidamans	0	1	0	0	0	0	0	0	0	0	0	0	0	0	0	0	0	0	0	0	0	0	0	0	0	0	0	0.1	0	0	0	0	0	0	0	0	0	0	0	0	0	0	0	0	0	0	0	0
Bacteria;Proteobacteria;Betaproteobacteria;Burkholderiales;Comamonadaceae;Aquabacterium;Aquabacterium citratiphilum	Aquabacterium citratiphilum	0	0	0	0	0	0	0	0	0	0	0	0	0	0	0	1	0	0	0	0	0	0	0	0	0	0	0	0	0	0	0	0	0	0	0	0	0	0	0	0	0	0.1	0	0	0	0	0	0
Bacteria;Proteobacteria;Betaproteobacteria;Burkholderiales;Comamonadaceae;Aquabacterium;Aquabacterium commune	Aquabacterium commune	0	0	0	0	0	0	0	0	0	0	0	0	0	0	0	2	0	0	0	0	0	0	0	0	0	0	0	0	0	0	0	0	0	0	0	0	0	0	0	0	0	0.2	0	0	0	0	0	0
Bacteria;Proteobacteria;Betaproteobacteria;Burkholderiales;Comamonadaceae;Aquabacterium;Aquabacterium parvum	Aquabacterium parvum	0	0	0	0	0	0	0	0	0	0	0	1	0	0	0	0	0	0	0	0	0	0	0	0	0	0	0	0	0	0	0	0	0	0	0	0	0	0.1	0	0	0	0	0	0	0	0	0	0
Bacteria;Proteobacteria;Deltaproteobacteria;Myxococcales;Archangiaceae;Archangium;Archangium_uc	Archangium_uc	0	0	0	0	0	1	0	0	0	0	0	0	0	0	0	0	0	0	0	0	0	0	0	0	0	0	0	0	0	0	0	0.1	0	0	0	0	0	0	0	0	0	0	0	0	0	0	0	0
Bacteria;Bacteroidetes;Cytophagia;Cytophagales;Cytophagaceae;Arcicella;Arcicella aurantiaca	Arcicella aurantiaca	0	0	0	4	0	0	0	0	0	0	0	0	0	0	0	0	0	0	0	0	0	0	0	0	0	0	0	0	0	0.4	0	0	0	0	0	0	0	0	0	0	0	0	0	0	0	0	0	0
Bacteria;Bacteroidetes;Cytophagia;Cytophagales;Cytophagaceae;Arcicella;Arcicella_uc	Arcicella_uc	0	0	0	0	0	0	0	0	0	0	0	0	1	0	0	0	0	0	0	0	0	0	0	0	0	0	0	0	0	0	0	0	0	0	0	0	0	0	0.1	0	0	0	0	0	0	0	0	0
Bacteria;Actinobacteria;Actinobacteria_c;Micrococcales;Micrococcaceae;Arthrobacter;Arthrobacter agilis group	Arthrobacter agilis group	0	0	0	0	0	0	0	0	0	0	0	0	0	0	0	0	0	0	0	0	0	0	0	1	0	0	0	0	0	0	0	0	0	0	0	0	0	0	0	0	0	0	0	0	0	0	0	0
Bacteria;Actinobacteria;Actinobacteria_c;Micrococcales;Micrococcaceae;Arthrobacter;Arthrobacter globiformis group	Arthrobacter globiformis group	0	0	0	0	0	0	0	0	0	0	0	0	0	0	0	0	0	0	0	0	0	1	0	0	0	0	0	0	0	0	0	0	0	0	0	0	0	0	0	0	0	0	0	0	0	0	0	0.1
Bacteria;Proteobacteria;Alphaproteobacteria;Rhodobacterales;Hyphomonadaceae;Asprobacter;Asprobacter aquaticus group	Asprobacter aquaticus group	0	1	0	0	0	0	0	0	0	0	0	0	0	0	0	0	0	0	0	0	0	0	0	0	0	0	0	0.1	0	0	0	0	0	0	0	0	0	0	0	0	0	0	0	0	0	0	0	0
Bacteria;Proteobacteria;Alphaproteobacteria;Caulobacterales;Caulobacteraceae;Asticcacaulis;Asticcacaulis excentricus	Asticcacaulis excentricus	0	0	0	0	0	0	0	0	0	0	0	0	0	0	0	0	0	0	0	0	1	0	0	0	0	0	0	0	0	0	0	0	0	0	0	0	0	0	0	0	0	0	0	0	0	0	0.1	0
Bacteria;Actinobacteria;Coriobacteriia;Coriobacteriales;Coriobacteriaceae;Atopobium;Atopobium parvulum	Atopobium parvulum	0	0	0	0	2	2	0	0	0	0	0	0	0	0	0	0	0	0	0	0	0	0	0	0	0	0	0	0	0	0	0.2	0.2	0	0	0	0	0	0	0	0	0	0	0	0	0	0	0	0
Bacteria;Actinobacteria;Coriobacteriia;Coriobacteriales;Coriobacteriaceae;Atopobium;Atopobium vaginae	Atopobium vaginae	0	0	0	0	0	0	0	0	0	0	0	0	0	0	0	0	1	0	0	0	0	0	0	0	0	0	0	0	0	0	0	0	0	0	0	0	0	0	0	0	0	0	0.1	0	0	0	0	0
Bacteria;Proteobacteria;Alphaproteobacteria;Rhizobiales;Aurantimonadaceae;Aureimonas;Aureimonas phyllosphaerae group	Aureimonas phyllosphaerae group	0	0	0	0	0	0	0	0	0	0	0	0	0	0	0	0	0	0	0	0	0	0	0	1	0	0	0	0	0	0	0	0	0	0	0	0	0	0	0	0	0	0	0	0	0	0	0	0
Bacteria;Proteobacteria;Alphaproteobacteria;Rhodospirillales;Rhodospirillaceae;Azospirillum;Azospirillum oryzae group	Azospirillum oryzae group	0	0	0	0	0	0	0	0	0	0	0	0	0	0	0	2	0	0	0	0	0	0	0	0	0	0	0	0	0	0	0	0	0	0	0	0	0	0	0	0	0	0.2	0	0	0	0	0	0
Bacteria;Firmicutes;Bacilli;Bacillales;Bacillaceae;Bacillus;Bacillus cereus group	Bacillus cereus group	0	0	0	0	2	0	0	0	0	0	0	0	0	0	0	0	0	0	0	0	0	0	0	0	0	0	0	0	0	0	0.2	0	0	0	0	0	0	0	0	0	0	0	0	0	0	0	0	0
Bacteria;Firmicutes;Bacilli;Bacillales;Bacillaceae;Bacillus;Bacillus firmus group	Bacillus firmus group	0	0	1	0	0	0	0	0	0	0	0	0	0	0	0	0	0	0	0	0	0	0	0	0	0	0	0	0	0.1	0	0	0	0	0	0	0	0	0	0	0	0	0	0	0	0	0	0	0
Bacteria;Firmicutes;Bacilli;Bacillales;Bacillaceae;Bacillus;Bacillus licheniformis group	Bacillus licheniformis group	0	0	0	0	2	0	0	0	0	0	0	0	0	0	0	2	0	0	0	0	0	0	0	0	0	0	0	0	0	0	0.2	0	0	0	0	0	0	0	0	0	0	0.2	0	0	0	0	0	0
Bacteria;Firmicutes;Bacilli;Bacillales;Bacillaceae;Bacillus;Bacillus oryzisoli group	Bacillus oryzisoli group	0	0	0	0	0	0	0	0	0	0	0	0	0	0	0	0	0	0	0	0	1	0	0	0	0	0	0	0	0	0	0	0	0	0	0	0	0	0	0	0	0	0	0	0	0	0	0.1	0
Bacteria;Firmicutes;Bacilli;Bacillales;Bacillaceae;Bacillus;Bacillus pumilus group	Bacillus pumilus group	0	0	0	0	0	0	0	0	0	0	0	0	0	0	0	2	0	0	0	0	0	0	0	0	0	0	0	0	0	0	0	0	0	0	0	0	0	0	0	0	0	0.2	0	0	0	0	0	0
Bacteria;Firmicutes;Bacilli;Bacillales;Bacillaceae;Bacillus;Bacillus subtilis group	Bacillus subtilis group	0	0	0	0	0	0	0	0	0	0	0	0	0	0	0	0	0	0	0	0	1	0	0	0	0	0	0	0	0	0	0	0	0	0	0	0	0	0	0	0	0	0	0	0	0	0	0.1	0
Bacteria;Firmicutes;Bacilli;Bacillales;Bacillaceae;Bacillus;Bacillus_uc	Bacillus_uc	0	0	0	0	0	1	0	0	0	0	0	0	0	0	0	0	0	0	0	0	0	0	0	0	0	0	0	0	0	0	0	0.1	0	0	0	0	0	0	0	0	0	0	0	0	0	0	0	0
Bacteria;Firmicutes;Tissierellia;Tissierellales;Peptoniphilaceae;Ezakiella;Bacteroides coagulans	Bacteroides coagulans	0	0	0	0	0	0	0	0	0	0	0	0	0	0	0	0	0	3	0	0	0	0	0	0	0	0	0	0	0	0	0	0	0	0	0	0	0	0	0	0	0	0	0	0.3	0	0	0	0
Bacteria;Bacteroidetes;Bacteroidia;Bacteroidales;Bacteroidaceae;Bacteroides;Bacteroides plebeius	Bacteroides plebeius	0	0	0	0	0	0	0	0	0	0	0	0	0	0	0	0	0	0	0	0	1	0	0	0	0	0	0	0	0	0	0	0	0	0	0	0	0	0	0	0	0	0	0	0	0	0	0.1	0
Bacteria;Proteobacteria;Alphaproteobacteria;Rhodospirillales;Acetobacteraceae;Belnapia;Belnapia soli	Belnapia soli	0	1	0	0	0	0	0	0	0	0	0	0	0	0	0	0	0	0	0	0	0	0	0	0	0	0	0	0.1	0	0	0	0	0	0	0	0	0	0	0	0	0	0	0	0	0	0	0	0
Bacteria;Bacteroidetes;Flavobacteria;Flavobacteriales;Flavobacteriaceae;Bergeyella;Bergeyella_uc	Bergeyella_uc	0	0	0	0	0	0	0	0	0	0	0	0	0	0	0	0	0	0	0	0	0	0	0	0	0	2	0	0	0	0	0	0	0	0	0	0	0	0	0	0	0	0	0	0	0	0	0	0
Bacteria;Actinobacteria;Actinobacteria_c;Bifidobacteriales;Bifidobacteriaceae;Bifidobacterium;Bifidobacterium catenulatum group	Bifidobacterium catenulatum group	0	0	0	0	0	0	0	0	0	0	0	0	0	0	0	0	0	0	0	1	0	0	0	0	0	0	0	0	0	0	0	0	0	0	0	0	0	0	0	0	0	0	0	0	0	0.1	0	0
Bacteria;Actinobacteria;Actinobacteria_c;Bifidobacteriales;Bifidobacteriaceae;Bifidobacterium;Bifidobacterium longum group	Bifidobacterium longum group	0	0	0	0	0	0	0	0	0	0	0	0	0	0	0	0	0	0	1	0	0	0	0	0	0	0	0	0	0	0	0	0	0	0	0	0	0	0	0	0	0	0	0	0	0.1	0	0	0
Bacteria;Actinobacteria;Actinobacteria_c;Frankiales;Geodermatophilaceae;Blastococcus;Blastococcus colisei group	Blastococcus colisei group	1	0	0	0	0	0	0	0	0	0	0	0	0	0	0	0	0	0	0	0	0	0	0	0	0	0	0.1	0	0	0	0	0	0	0	0	0	0	0	0	0	0	0	0	0	0	0	0	0
Bacteria;Proteobacteria;Alphaproteobacteria;Sphingomonadales;Sphingomonadaceae;Blastomonas;Blastomonas natatoria group	Blastomonas natatoria group	0	0	0	0	0	0	0	0	0	0	0	0	0	0	0	0	1	0	0	0	0	0	0	0	0	0	0	0	0	0	0	0	0	0	0	0	0	0	0	0	0	0	0.1	0	0	0	0	0
Bacteria;Firmicutes;Clostridia;Clostridiales;Lachnospiraceae;Blautia;Blautia wexlerae	Blautia wexlerae	0	0	0	0	0	0	0	0	0	0	0	0	0	0	0	0	0	0	0	0	0	0	0	0	0	1	0	0	0	0	0	0	0	0	0	0	0	0	0	0	0	0	0	0	0	0	0	0
Bacteria;Proteobacteria;Alphaproteobacteria;Rhizobiales;Bosea_f;Bosea;Bosea lathyri	Bosea lathyri	0	0	0	0	1	0	0	0	0	0	0	1	0	0	0	0	0	0	0	0	0	0	0	0	0	0	0	0	0	0	0.1	0	0	0	0	0	0	0.1	0	0	0	0	0	0	0	0	0	0
Bacteria;Proteobacteria;Alphaproteobacteria;Rhizobiales;Bosea_f;Bosea;Bosea minatitlanensis group	Bosea minatitlanensis group	0	0	0	1	0	0	0	0	0	0	0	0	0	0	0	0	0	0	0	0	0	0	0	0	0	0	0	0	0	0.1	0	0	0	0	0	0	0	0	0	0	0	0	0	0	0	0	0	0
Bacteria;Proteobacteria;Alphaproteobacteria;Rhizobiales;Bosea_f;Bosea;Bosea thiooxidans group	Bosea thiooxidans group	0	0	0	0	0	0	0	0	0	0	0	1	0	0	0	0	0	0	0	0	0	0	0	0	0	0	0	0	0	0	0	0	0	0	0	0	0	0.1	0	0	0	0	0	0	0	0	0	0
Bacteria;Actinobacteria;Actinobacteria_c;Micrococcales;Dermabacteraceae;Brachybacterium;Brachybacterium faecium group	Brachybacterium faecium group	0	0	0	0	0	0	0	0	0	0	0	0	0	0	1	0	0	0	0	2	0	0	1	2	0	1	0	0	0	0	0	0	0	0	0	0	0	0	0	0	0.1	0	0	0	0	0.2	0	0
Bacteria;Actinobacteria;Actinobacteria_c;Micrococcales;Dermabacteraceae;Brachybacterium;Brachybacterium ginsengisoli group	Brachybacterium ginsengisoli group	0	0	0	0	0	1	0	0	0	0	0	0	0	0	0	0	0	0	0	0	0	0	0	1	0	0	0	0	0	0	0	0.1	0	0	0	0	0	0	0	0	0	0	0	0	0	0	0	0
Bacteria;Proteobacteria;Alphaproteobacteria;Rhizobiales;Bradyrhizobiaceae;Bradyrhizobium;Bradyrhizobium japonicum group	Bradyrhizobium japonicum group	0	0	0	1	25	0	2	2	2	0	0	2	1	1	0	2	1	6	2	2	4	0	3	7	3	5	0	0	0	0.1	2.5	0	0.2	0.2	0.2	0	0	0.2	0.1	0.1	0	0.2	0.1	0.6	0.2	0.2	0.4	0
Bacteria;Proteobacteria;Alphaproteobacteria;Rhizobiales;Bradyrhizobiaceae;Bradyrhizobium;Bradyrhizobium_uc	Bradyrhizobium_uc	0	0	0	0	0	0	0	0	0	0	0	0	0	0	0	1	0	0	0	0	0	0	0	0	0	0	0	0	0	0	0	0	0	0	0	0	0	0	0	0	0	0.1	0	0	0	0	0	0
Bacteria;Actinobacteria;Actinobacteria_c;Micrococcales;Brevibacteriaceae;Brevibacterium;Brevibacterium iodinum group	Brevibacterium iodinum group	0	0	0	0	0	0	0	0	0	1	0	0	0	0	0	0	0	0	0	0	0	1	0	2	0	0	0	0	0	0	0	0	0	0	0	0.1	0	0	0	0	0	0	0	0	0	0	0	0.1
Bacteria;Actinobacteria;Actinobacteria_c;Micrococcales;Brevibacteriaceae;Brevibacterium;Brevibacterium pityocampae	Brevibacterium pityocampae	0	0	0	0	0	0	0	0	0	0	0	0	0	0	0	0	0	0	0	3	0	0	0	0	0	0	0	0	0	0	0	0	0	0	0	0	0	0	0	0	0	0	0	0	0	0.3	0	0
Bacteria;Proteobacteria;Alphaproteobacteria;Caulobacterales;Caulobacteraceae;Brevundimonas;Brevundimonas bacteroides	Brevundimonas bacteroides	0	0	0	0	0	0	0	1	0	0	0	0	0	0	0	0	0	0	0	0	0	0	0	0	0	0	0	0	0	0	0	0	0	0.1	0	0	0	0	0	0	0	0	0	0	0	0	0	0
Bacteria;Proteobacteria;Alphaproteobacteria;Caulobacterales;Caulobacteraceae;Brevundimonas;Brevundimonas bullata group	Brevundimonas bullata group	0	0	0	0	0	0	0	0	0	0	0	0	0	0	0	1	0	0	0	0	0	0	0	0	0	0	0	0	0	0	0	0	0	0	0	0	0	0	0	0	0	0.1	0	0	0	0	0	0
Bacteria;Proteobacteria;Alphaproteobacteria;Caulobacterales;Caulobacteraceae;Brevundimonas;Brevundimonas olei	Brevundimonas olei	0	0	0	0	0	0	0	0	0	0	0	0	0	0	0	0	0	0	1	0	0	0	0	0	0	0	0	0	0	0	0	0	0	0	0	0	0	0	0	0	0	0	0	0	0.1	0	0	0
Bacteria;Proteobacteria;Alphaproteobacteria;Caulobacterales;Caulobacteraceae;Brevundimonas;Brevundimonas staleyi	Brevundimonas staleyi	0	0	0	0	0	0	0	0	0	0	0	1	0	0	0	0	0	0	0	0	0	0	0	0	0	0	0	0	0	0	0	0	0	0	0	0	0	0.1	0	0	0	0	0	0	0	0	0	0
Bacteria;Proteobacteria;Alphaproteobacteria;Caulobacterales;Caulobacteraceae;Brevundimonas;Brevundimonas vesicularis group	Brevundimonas vesicularis group	0	5	0	0	11	2	1	0	0	0	0	11	1	0	6	1	0	1	7	0	13	1	0	16	0	0	0	0.5	0	0	1.1	0.2	0.1	0	0	0	0	1.1	0.1	0	0.6	0.1	0	0.1	0.7	0	1.3	0.1
Bacteria;Firmicutes;Bacilli;Bacillales;Listeriaceae;Brochothrix;Brochothrix thermosphacta	Brochothrix thermosphacta	0	2	0	0	0	0	0	0	0	0	0	0	1	0	2	0	0	0	0	0	0	0	0	0	0	0	0	0.2	0	0	0	0	0	0	0	0	0	0	0.1	0	0.2	0	0	0	0	0	0	0
Bacteria;Proteobacteria;Betaproteobacteria;Burkholderiales;Burkholderiaceae;Burkholderia;Burkholderia cepacia group	Burkholderia cepacia group	0	0	0	1	0	0	0	0	0	0	0	0	0	0	0	148	0	0	0	0	1	0	0	0	0	0	0	0	0	0.1	0	0	0	0	0	0	0	0	0	0	0	14.8	0	0	0	0	0.1	0
Bacteria;Proteobacteria;Betaproteobacteria;Burkholderiales;Burkholderiaceae;Burkholderia;Burkholderia pyrrocinia group	Burkholderia pyrrocinia group	0	0	0	0	0	0	0	0	0	0	0	0	0	0	0	1	0	0	0	0	0	0	0	0	0	0	0	0	0	0	0	0	0	0	0	0	0	0	0	0	0	0.1	0	0	0	0	0	0
Bacteria;Proteobacteria;Betaproteobacteria;Burkholderiales;Burkholderiaceae;Burkholderia;Burkholderia_uc	Burkholderia_uc	0	0	0	0	0	0	0	0	0	0	0	0	0	0	0	2	0	0	0	0	0	0	0	0	0	0	0	0	0	0	0	0	0	0	0	0	0	0	0	0	0	0.2	0	0	0	0	0	0
Bacteria;Proteobacteria;Betaproteobacteria;Burkholderiales;Comamonadaceae;Polaromonas;CP000316_s group	CP000316_s group	0	0	0	1	0	0	0	0	0	0	0	2	0	0	0	0	0	0	0	0	0	0	0	0	0	0	0	0	0	0.1	0	0	0	0	0	0	0	0.2	0	0	0	0	0	0	0	0	0	0
Bacteria;Proteobacteria;Alphaproteobacteria;Rhizobiales;Bradyrhizobiaceae;Pseudorhodoplanes;CP007440_s group	CP007440_s group	0	0	0	0	0	0	0	0	0	0	0	0	0	0	0	0	0	0	0	0	0	0	0	0	0	3	0	0	0	0	0	0	0	0	0	0	0	0	0	0	0	0	0	0	0	0	0	0
Bacteria;Saccharibacteria_TM7;Saccharimonas_c;Saccharimonas_o;Saccharimonas_f;Saccharimonas;CP007496_s	CP007496_s	0	0	0	0	0	1	0	0	0	0	0	0	0	0	0	0	0	0	0	0	0	0	0	0	0	0	0	0	0	0	0	0.1	0	0	0	0	0	0	0	0	0	0	0	0	0	0	0	0
Bacteria;Saccharibacteria_TM7;Saccharimonas_c;Saccharimonas_o;Saccharimonas_f;Saccharimonas;CP011211_s	CP011211_s	0	0	0	0	0	0	0	0	0	0	0	0	0	0	0	0	0	0	0	0	0	0	0	0	0	2	0	0	0	0	0	0	0	0	0	0	0	0	0	0	0	0	0	0	0	0	0	0
Bacteria;Firmicutes;Negativicutes;Selenomonadales;Selenomonadaceae;Selenomonas;CP012071_s	CP012071_s	0	0	0	0	0	1	0	0	0	0	0	0	0	0	0	0	0	0	0	0	0	0	0	0	0	0	0	0	0	0	0	0.1	0	0	0	0	0	0	0	0	0	0	0	0	0	0	0	0
Bacteria;Proteobacteria;Betaproteobacteria;Burkholderiales;Comamonadaceae;Curvibacter;CP015698_s	CP015698_s	0	0	0	0	0	0	1	0	0	0	0	0	0	0	0	0	0	0	0	0	0	0	0	0	0	0	0	0	0	0	0	0	0.1	0	0	0	0	0	0	0	0	0	0	0	0	0	0	0
Bacteria;Actinobacteria;Actinobacteria_c;Corynebacteriales;Corynebacteriaceae;Corynebacterium;CP017639_s	CP017639_s	0	0	0	0	0	0	0	0	0	0	0	0	0	0	0	0	0	0	1	0	0	0	1	0	0	0	0	0	0	0	0	0	0	0	0	0	0	0	0	0	0	0	0	0	0.1	0	0	0
Bacteria;Actinobacteria;Actinobacteria_c;Micrococcales;Dermacoccaceae;Calidifontibacter;Calidifontibacter indicus group	Calidifontibacter indicus group	0	0	0	0	1	0	0	0	0	0	0	0	0	1	0	0	0	0	0	0	0	0	0	0	0	0	0	0	0	0	0.1	0	0	0	0	0	0	0	0	0.1	0	0	0	0	0	0	0	0
Bacteria;Proteobacteria;Epsilonproteobacteria;Campylobacterales;Campylobacteraceae;Campylobacter;Campylobacter concisus group	Campylobacter concisus group	0	0	0	0	0	0	0	0	0	0	0	0	3	0	0	1	0	0	0	0	0	0	3	0	0	3	0	0	0	0	0	0	0	0	0	0	0	0	0.3	0	0	0.1	0	0	0	0	0	0
Bacteria;Proteobacteria;Epsilonproteobacteria;Campylobacterales;Campylobacteraceae;Campylobacter;Campylobacter gracilis	Campylobacter gracilis	0	0	0	0	0	0	0	0	0	0	0	0	0	0	0	0	0	0	0	1	0	0	0	0	0	0	0	0	0	0	0	0	0	0	0	0	0	0	0	0	0	0	0	0	0	0.1	0	0
Bacteria;Proteobacteria;Epsilonproteobacteria;Campylobacterales;Campylobacteraceae;Campylobacter;Campylobacter ureolyticus group	Campylobacter ureolyticus group	0	0	0	0	0	0	0	0	0	0	0	0	0	0	0	0	0	0	0	0	0	0	1	0	0	0	0	0	0	0	0	0	0	0	0	0	0	0	0	0	0	0	0	0	0	0	0	0
Bacteria;Bacteroidetes;Flavobacteria;Flavobacteriales;Flavobacteriaceae;Capnocytophaga;Capnocytophaga gingivalis	Capnocytophaga gingivalis	0	0	0	0	0	1	0	0	0	0	0	0	0	0	0	0	0	0	0	0	1	0	0	0	0	0	0	0	0	0	0	0.1	0	0	0	0	0	0	0	0	0	0	0	0	0	0	0.1	0
Bacteria;Bacteroidetes;Flavobacteria;Flavobacteriales;Flavobacteriaceae;Capnocytophaga;Capnocytophaga granulosa	Capnocytophaga granulosa	0	0	0	2	4	0	0	0	0	0	0	0	0	0	0	0	0	0	0	0	0	0	0	0	0	0	0	0	0	0.2	0.4	0	0	0	0	0	0	0	0	0	0	0	0	0	0	0	0	0
Bacteria;Bacteroidetes;Flavobacteria;Flavobacteriales;Flavobacteriaceae;Capnocytophaga;Capnocytophaga leadbetteri	Capnocytophaga leadbetteri	0	0	0	1	1	2	0	0	1	0	0	0	0	0	0	2	0	0	0	0	0	0	0	0	0	0	0	0	0	0.1	0.1	0.2	0	0	0.1	0	0	0	0	0	0	0.2	0	0	0	0	0	0
Bacteria;Bacteroidetes;Flavobacteria;Flavobacteriales;Flavobacteriaceae;Capnocytophaga;Capnocytophaga sputigena	Capnocytophaga sputigena	0	0	0	0	0	0	0	0	0	0	0	0	0	0	0	0	0	0	0	0	1	0	0	0	0	0	0	0	0	0	0	0	0	0	0	0	0	0	0	0	0	0	0	0	0	0	0.1	0
Bacteria;Proteobacteria;Gammaproteobacteria;Cardiobacteriales;Cardiobacteriaceae;Cardiobacterium;Cardiobacterium hominis	Cardiobacterium hominis	0	0	0	1	0	0	0	0	0	0	0	0	0	0	0	1	0	0	0	1	0	0	0	0	0	0	0	0	0	0.1	0	0	0	0	0	0	0	0	0	0	0	0.1	0	0	0	0.1	0	0
Bacteria;Proteobacteria;Gammaproteobacteria;Cardiobacteriales;Cardiobacteriaceae;Cardiobacterium;Cardiobacterium valvarum	Cardiobacterium valvarum	0	0	0	0	0	0	0	0	0	0	0	0	0	0	0	0	0	0	0	0	1	0	0	0	0	0	0	0	0	0	0	0	0	0	0	0	0	0	0	0	0	0	0	0	0	0	0.1	0
Bacteria;Firmicutes;Bacilli;Lactobacillales;Carnobacteriaceae;Carnobacterium;Carnobacterium gallinarum group	Carnobacterium gallinarum group	0	0	0	0	0	0	0	0	0	0	0	0	0	0	0	0	0	0	0	0	0	0	1	0	0	0	0	0	0	0	0	0	0	0	0	0	0	0	0	0	0	0	0	0	0	0	0	0
Bacteria;Firmicutes;Clostridia;Clostridiales;Lachnospiraceae;Catonella;Catonella morbi	Catonella morbi	0	0	0	0	3	0	0	0	0	0	0	0	0	0	0	0	0	0	0	0	0	0	0	0	0	0	0	0	0	0	0.3	0	0	0	0	0	0	0	0	0	0	0	0	0	0	0	0	0
Bacteria;Proteobacteria;Alphaproteobacteria;Caulobacterales;Caulobacteraceae;Caulobacter;Caulobacter vibrioides group	Caulobacter vibrioides group	0	0	0	1	0	0	0	0	0	0	0	0	0	0	1	2	0	0	0	0	0	0	0	0	0	0	0	0	0	0.1	0	0	0	0	0	0	0	0	0	0	0.1	0.2	0	0	0	0	0	0
Bacteria;Actinobacteria;Actinobacteria_c;Micrococcales;Cellulomonadaceae;Cellulomonas;Cellulomonas hominis group	Cellulomonas hominis group	0	0	0	0	2	0	0	0	0	0	0	0	0	0	0	0	0	0	0	0	0	0	0	0	0	0	0	0	0	0	0.2	0	0	0	0	0	0	0	0	0	0	0	0	0	0	0	0	0
Bacteria;Proteobacteria;Gammaproteobacteria;Cellvibrionales;Cellvibrionaceae;Cellvibrio;Cellvibrio gandavensis	Cellvibrio gandavensis	0	0	0	0	0	0	0	0	0	0	0	1	0	0	0	0	0	0	0	0	0	0	0	0	0	0	0	0	0	0	0	0	0	0	0	0	0	0.1	0	0	0	0	0	0	0	0	0	0
Bacteria;Proteobacteria;Alphaproteobacteria;Rhizobiales;Phyllobacteriaceae;Chelativorans;Chelativorans_uc	Chelativorans_uc	0	0	0	0	0	0	0	0	0	0	0	0	0	0	0	0	0	0	0	0	0	0	1	0	0	0	0	0	0	0	0	0	0	0	0	0	0	0	0	0	0	0	0	0	0	0	0	0
Bacteria;Bacteroidetes;Flavobacteria;Flavobacteriales;Flavobacteriaceae;Chryseobacterium;Chryseobacterium hispanicum	Chryseobacterium hispanicum	0	0	0	0	0	0	0	0	0	0	0	0	0	0	0	1	0	0	0	0	0	0	0	0	0	0	0	0	0	0	0	0	0	0	0	0	0	0	0	0	0	0.1	0	0	0	0	0	0
Bacteria;Bacteroidetes;Flavobacteria;Flavobacteriales;Flavobacteriaceae;Chryseobacterium;Chryseobacterium hominis group	Chryseobacterium hominis group	0	3	0	0	5	0	1	0	0	0	0	0	1	0	7	0	0	0	0	0	0	0	0	0	0	0	0	0.3	0	0	0.5	0	0.1	0	0	0	0	0	0.1	0	0.7	0	0	0	0	0	0	0
Bacteria;Bacteroidetes;Flavobacteria;Flavobacteriales;Flavobacteriaceae;Chryseobacterium;Chryseobacterium jeonii	Chryseobacterium jeonii	0	0	0	0	0	1	0	0	0	0	0	0	0	0	0	0	0	0	0	0	0	0	0	0	0	0	0	0	0	0	0	0.1	0	0	0	0	0	0	0	0	0	0	0	0	0	0	0	0
Bacteria;Bacteroidetes;Flavobacteria;Flavobacteriales;Flavobacteriaceae;Chryseobacterium;Chryseobacterium vrystaatense group	Chryseobacterium vrystaatense group	0	0	0	0	0	1	0	0	0	0	0	0	0	0	0	0	0	0	0	0	0	0	0	0	0	0	0	0	0	0	0	0.1	0	0	0	0	0	0	0	0	0	0	0	0	0	0	0	0
Bacteria;Actinobacteria;Actinobacteria_c;Micrococcales;Micrococcaceae;Citricoccus;Citricoccus muralis group	Citricoccus muralis group	0	0	0	0	0	0	0	0	0	0	0	0	0	0	0	0	0	0	0	0	0	1	0	0	0	0	0	0	0	0	0	0	0	0	0	0	0	0	0	0	0	0	0	0	0	0	0	0.1
Bacteria;Actinobacteria;Actinobacteria_c;Micrococcales;Micrococcaceae;Citricoccus;Citricoccus zhacaiensis group	Citricoccus zhacaiensis group	0	0	0	0	0	0	0	0	0	0	0	0	0	0	0	0	0	0	0	0	0	1	0	0	0	0	0	0	0	0	0	0	0	0	0	0	0	0	0	0	0	0	0	0	0	0	0	0.1
Bacteria;Proteobacteria;Gammaproteobacteria;Enterobacterales;Enterobacteriaceae;Citrobacter;Citrobacter koseri	Citrobacter koseri	0	0	0	0	0	0	0	0	0	0	0	0	0	0	0	3	0	0	0	0	0	0	0	0	0	0	0	0	0	0	0	0	0	0	0	0	0	0	0	0	0	0.3	0	0	0	0	0	0
Bacteria;Actinobacteria;Actinobacteria_c;Micrococcales;Microbacteriaceae;Clavibacter;Clavibacter michiganensis group	Clavibacter michiganensis group	0	0	0	0	0	0	0	0	0	0	0	0	0	0	0	0	0	0	0	0	0	0	0	0	0	1	0	0	0	0	0	0	0	0	0	0	0	0	0	0	0	0	0	0	0	0	0	0
Bacteria;Bacteroidetes;Flavobacteria;Flavobacteriales;Flavobacteriaceae;Cloacibacterium;Cloacibacterium haliotis	Cloacibacterium haliotis	0	0	1	0	0	0	0	1	2	0	0	1	1	0	0	0	0	0	0	0	0	0	0	0	0	0	0	0	0.1	0	0	0	0	0.1	0.2	0	0	0.1	0.1	0	0	0	0	0	0	0	0	0
Bacteria;Bacteroidetes;Flavobacteria;Flavobacteriales;Flavobacteriaceae;Cloacibacterium;Cloacibacterium normanense	Cloacibacterium normanense	0	0	0	5	0	0	1	0	1	1	0	6	0	0	0	0	0	0	0	0	0	0	0	0	0	1	0	0	0	0.5	0	0	0.1	0	0.1	0.1	0	0.6	0	0	0	0	0	0	0	0	0	0
Bacteria;Bacteroidetes;Flavobacteria;Flavobacteriales;Flavobacteriaceae;Cloacibacterium;Cloacibacterium rupense group	Cloacibacterium rupense group	0	0	0	0	0	0	0	0	0	0	1	0	0	0	0	0	0	0	0	0	0	0	0	0	0	0	0	0	0	0	0	0	0	0	0	0	0.1	0	0	0	0	0	0	0	0	0	0	0
Bacteria;Firmicutes;Clostridia;Clostridiales;Clostridiaceae;Clostridium;Clostridium celatum group	Clostridium celatum group	0	0	0	0	0	1	0	0	0	0	0	0	0	0	0	0	0	0	0	0	0	0	1	0	0	0	0	0	0	0	0	0.1	0	0	0	0	0	0	0	0	0	0	0	0	0	0	0	0
Bacteria;Firmicutes;Clostridia;Clostridiales;Clostridiaceae;Clostridium;Clostridium perfringens	Clostridium perfringens	0	0	0	0	0	0	0	0	0	0	0	0	0	0	0	0	0	0	0	0	1	0	0	0	0	0	0	0	0	0	0	0	0	0	0	0	0	0	0	0	0	0	0	0	0	0	0.1	0
Bacteria;Firmicutes;Clostridia;Clostridiales;Clostridiaceae;Clostridium;Clostridium_uc	Clostridium_uc	0	0	0	0	1	0	0	0	0	0	0	0	0	0	0	0	0	0	0	0	0	0	0	0	0	0	0	0	0	0	0.1	0	0	0	0	0	0	0	0	0	0	0	0	0	0	0	0	0
Bacteria;Proteobacteria;Betaproteobacteria;Burkholderiales;Oxalobacteraceae;Collimonas;Collimonas pratensis	Collimonas pratensis	0	0	0	1	0	0	0	0	0	0	0	0	0	0	0	0	0	0	0	0	0	0	0	0	0	0	0	0	0	0.1	0	0	0	0	0	0	0	0	0	0	0	0	0	0	0	0	0	0
Bacteria;Proteobacteria;Betaproteobacteria;Burkholderiales;Comamonadaceae;Comamonas;Comamonas faecalis	Comamonas faecalis	0	0	0	3	0	0	0	0	0	0	0	0	0	0	0	0	0	0	0	0	0	0	0	0	0	0	0	0	0	0.3	0	0	0	0	0	0	0	0	0	0	0	0	0	0	0	0	0	0
Bacteria;Proteobacteria;Betaproteobacteria;Burkholderiales;Comamonadaceae;Comamonas;Comamonas odontotermitis	Comamonas odontotermitis	0	0	0	0	0	0	1	0	0	0	0	0	0	0	0	0	0	0	0	0	0	0	0	0	0	0	0	0	0	0	0	0	0.1	0	0	0	0	0	0	0	0	0	0	0	0	0	0	0
Bacteria;Proteobacteria;Betaproteobacteria;Burkholderiales;Comamonadaceae;Comamonas;Comamonas terrigena	Comamonas terrigena	0	0	0	0	0	0	0	0	0	0	0	0	0	0	0	0	0	1	0	0	0	0	0	0	0	0	0	0	0	0	0	0	0	0	0	0	0	0	0	0	0	0	0	0.1	0	0	0	0
Bacteria;Proteobacteria;Betaproteobacteria;Burkholderiales;Comamonadaceae;Comamonas;Comamonas_uc	Comamonas_uc	0	0	0	0	0	0	0	0	0	0	1	0	0	0	0	0	0	0	0	0	0	0	0	0	0	0	0	0	0	0	0	0	0	0	0	0	0.1	0	0	0	0	0	0	0	0	0	0	0
Bacteria;Proteobacteria;Alphaproteobacteria;Rhodospirillales;Acetobacteraceae;Commensalibacter;Commensalibacter intestini	Commensalibacter intestini	0	0	0	0	1	0	0	0	0	0	0	0	0	0	0	0	0	0	0	0	0	0	0	0	0	0	0	0	0	0	0.1	0	0	0	0	0	0	0	0	0	0	0	0	0	0	0	0	0
Bacteria;Firmicutes;Clostridia;Clostridiales;Lachnospiraceae;Coprococcus_g2;Coprococcus comes group	Coprococcus comes group	0	0	0	0	0	0	0	0	0	0	0	0	0	0	0	0	0	0	0	0	0	0	0	1	0	0	0	0	0	0	0	0	0	0	0	0	0	0	0	0	0	0	0	0	0	0	0	0
Bacteria;Actinobacteria;Actinobacteria_c;Corynebacteriales;Corynebacteriaceae;Corynebacterium;Corynebacterium accolens group	Corynebacterium accolens group	3	0	1	14	2	1	7	0	2	1	3	3	1	0	1	6	0	1	1	2	17	25	14	3	5	10	0.3	0	0.1	1.4	0.2	0.1	0.7	0	0.2	0.1	0.3	0.3	0.1	0	0.1	0.6	0	0.1	0.1	0.2	1.7	2.5
Bacteria;Actinobacteria;Actinobacteria_c;Corynebacteriales;Corynebacteriaceae;Corynebacterium;Corynebacterium afermentans group	Corynebacterium afermentans group	0	0	0	0	1	0	1	3	0	0	0	0	0	0	0	0	0	4	1	0	1	2	2	0	1	3	0	0	0	0	0.1	0	0.1	0.3	0	0	0	0	0	0	0	0	0	0.4	0.1	0	0.1	0.2
Bacteria;Actinobacteria;Actinobacteria_c;Corynebacteriales;Corynebacteriaceae;Corynebacterium;Corynebacterium aurimucosum group	Corynebacterium aurimucosum group	0	0	0	0	0	0	0	0	0	0	0	0	0	0	0	0	0	0	0	0	0	1	0	0	0	0	0	0	0	0	0	0	0	0	0	0	0	0	0	0	0	0	0	0	0	0	0	0.1
Bacteria;Actinobacteria;Actinobacteria_c;Corynebacteriales;Corynebacteriaceae;Corynebacterium;Corynebacterium confusum	Corynebacterium confusum	0	0	0	0	1	0	0	0	0	0	0	0	0	0	0	0	0	1	0	1	0	0	0	0	0	0	0	0	0	0	0.1	0	0	0	0	0	0	0	0	0	0	0	0	0.1	0	0.1	0	0
Bacteria;Actinobacteria;Actinobacteria_c;Corynebacteriales;Corynebacteriaceae;Corynebacterium;Corynebacterium coyleae	Corynebacterium coyleae	0	0	0	0	0	0	0	0	0	0	0	0	0	0	0	0	0	0	0	0	0	0	0	0	0	1	0	0	0	0	0	0	0	0	0	0	0	0	0	0	0	0	0	0	0	0	0	0
Bacteria;Actinobacteria;Actinobacteria_c;Corynebacteriales;Corynebacteriaceae;Corynebacterium;Corynebacterium crudilactis	Corynebacterium crudilactis	0	0	0	0	0	0	0	0	0	0	0	0	1	0	0	0	0	0	0	0	0	0	0	0	0	0	0	0	0	0	0	0	0	0	0	0	0	0	0.1	0	0	0	0	0	0	0	0	0
Bacteria;Actinobacteria;Actinobacteria_c;Corynebacteriales;Corynebacteriaceae;Corynebacterium;Corynebacterium diphtheriae	Corynebacterium diphtheriae	0	0	0	0	1	0	0	0	0	0	0	0	0	0	0	0	0	0	0	1	0	0	0	0	0	0	0	0	0	0	0.1	0	0	0	0	0	0	0	0	0	0	0	0	0	0	0.1	0	0
Bacteria;Actinobacteria;Actinobacteria_c;Corynebacteriales;Corynebacteriaceae;Corynebacterium;Corynebacterium doosanense	Corynebacterium doosanense	0	0	0	0	0	0	0	0	0	0	0	0	0	0	0	0	0	5	0	0	0	0	0	0	0	0	0	0	0	0	0	0	0	0	0	0	0	0	0	0	0	0	0	0.5	0	0	0	0
Bacteria;Actinobacteria;Actinobacteria_c;Corynebacteriales;Corynebacteriaceae;Corynebacterium;Corynebacterium durum	Corynebacterium durum	0	0	0	0	8	0	1	0	0	0	0	0	4	0	0	1	0	3	1	2	3	0	0	0	0	1	0	0	0	0	0.8	0	0.1	0	0	0	0	0	0.4	0	0	0.1	0	0.3	0.1	0.2	0.3	0
Bacteria;Actinobacteria;Actinobacteria_c;Corynebacteriales;Corynebacteriaceae;Corynebacterium;Corynebacterium flavescens	Corynebacterium flavescens	0	0	0	0	0	0	0	0	0	0	0	0	0	0	0	0	0	0	0	1	0	0	1	0	0	0	0	0	0	0	0	0	0	0	0	0	0	0	0	0	0	0	0	0	0	0.1	0	0
Bacteria;Actinobacteria;Actinobacteria_c;Corynebacteriales;Corynebacteriaceae;Corynebacterium;Corynebacterium imitans group	Corynebacterium imitans group	0	0	0	0	1	0	1	0	0	0	0	0	0	0	0	0	0	0	0	0	0	3	0	0	0	0	0	0	0	0	0.1	0	0.1	0	0	0	0	0	0	0	0	0	0	0	0	0	0	0.3
Bacteria;Actinobacteria;Actinobacteria_c;Corynebacteriales;Corynebacteriaceae;Corynebacterium;Corynebacterium jeddahense	Corynebacterium jeddahense	0	0	0	0	0	0	0	0	0	0	0	0	0	0	0	0	0	0	0	0	0	1	0	0	1	0	0	0	0	0	0	0	0	0	0	0	0	0	0	0	0	0	0	0	0	0	0	0.1
Bacteria;Actinobacteria;Actinobacteria_c;Corynebacteriales;Corynebacteriaceae;Corynebacterium;Corynebacterium jeikeium group	Corynebacterium jeikeium group	1	0	0	5	3	0	3	0	0	0	0	1	0	0	0	0	0	0	0	0	0	1	0	2	0	0	0.1	0	0	0.5	0.3	0	0.3	0	0	0	0	0.1	0	0	0	0	0	0	0	0	0	0.1
Bacteria;Actinobacteria;Actinobacteria_c;Corynebacteriales;Corynebacteriaceae;Corynebacterium;Corynebacterium kroppenstedtii group	Corynebacterium kroppenstedtii group	0	0	1	0	1	0	0	0	0	0	0	0	15	0	0	0	0	0	0	0	0	0	0	0	0	1	0	0	0.1	0	0.1	0	0	0	0	0	0	0	1.5	0	0	0	0	0	0	0	0	0
Bacteria;Actinobacteria;Actinobacteria_c;Corynebacteriales;Corynebacteriaceae;Corynebacterium;Corynebacterium matruchotii	Corynebacterium matruchotii	0	0	0	1	2	0	0	0	0	0	0	0	0	0	0	1	0	0	0	0	0	0	1	0	0	1	0	0	0	0.1	0.2	0	0	0	0	0	0	0	0	0	0	0.1	0	0	0	0	0	0
Bacteria;Actinobacteria;Actinobacteria_c;Corynebacteriales;Corynebacteriaceae;Corynebacterium;Corynebacterium minutissimum group	Corynebacterium minutissimum group	0	0	0	0	0	0	0	0	0	1	0	0	0	0	0	0	0	1	3	6	0	8	1	2	4	0	0	0	0	0	0	0	0	0	0	0.1	0	0	0	0	0	0	0	0.1	0.3	0.6	0	0.8
Bacteria;Actinobacteria;Actinobacteria_c;Corynebacteriales;Corynebacteriaceae;Corynebacterium;Corynebacterium oculi	Corynebacterium oculi	0	0	0	4	1	0	0	1	0	0	0	0	0	0	0	0	0	0	0	0	0	0	0	0	0	0	0	0	0	0.4	0.1	0	0	0.1	0	0	0	0	0	0	0	0	0	0	0	0	0	0
Bacteria;Actinobacteria;Actinobacteria_c;Corynebacteriales;Corynebacteriaceae;Corynebacterium;Corynebacterium pseudodiphtheriticum group	Corynebacterium pseudodiphtheriticum group	5	0	0	1	0	0	0	0	0	0	2	0	0	0	0	0	0	0	0	0	0	0	0	0	0	2	0.5	0	0	0.1	0	0	0	0	0	0	0.2	0	0	0	0	0	0	0	0	0	0	0
Bacteria;Actinobacteria;Actinobacteria_c;Corynebacteriales;Corynebacteriaceae;Corynebacterium;Corynebacterium pseudotuberculosis group	Corynebacterium pseudotuberculosis group	0	0	0	0	0	1	0	0	0	0	0	0	1	0	0	0	0	0	0	0	0	0	1	0	0	0	0	0	0	0	0	0.1	0	0	0	0	0	0	0.1	0	0	0	0	0	0	0	0	0
Bacteria;Actinobacteria;Actinobacteria_c;Corynebacteriales;Corynebacteriaceae;Corynebacterium;Corynebacterium pyruviciproducens	Corynebacterium pyruviciproducens	0	0	0	0	0	0	0	0	0	0	0	0	0	0	0	0	0	4	1	0	0	0	1	0	0	0	0	0	0	0	0	0	0	0	0	0	0	0	0	0	0	0	0	0.4	0.1	0	0	0
Bacteria;Actinobacteria;Actinobacteria_c;Corynebacteriales;Corynebacteriaceae;Corynebacterium;Corynebacterium riegelii	Corynebacterium riegelii	0	0	0	0	0	0	0	0	0	0	0	0	0	0	0	0	0	0	0	2	0	0	1	0	0	0	0	0	0	0	0	0	0	0	0	0	0	0	0	0	0	0	0	0	0	0.2	0	0
Bacteria;Actinobacteria;Actinobacteria_c;Corynebacteriales;Corynebacteriaceae;Corynebacterium;Corynebacterium stationis	Corynebacterium stationis	0	0	0	0	0	1	0	0	0	0	0	0	0	0	0	0	0	0	0	0	0	0	0	0	0	0	0	0	0	0	0	0.1	0	0	0	0	0	0	0	0	0	0	0	0	0	0	0	0
Bacteria;Actinobacteria;Actinobacteria_c;Corynebacteriales;Corynebacteriaceae;Corynebacterium;Corynebacterium suicordis	Corynebacterium suicordis	0	0	0	0	0	0	0	0	0	0	0	0	0	0	0	0	0	0	0	7	0	0	0	0	0	0	0	0	0	0	0	0	0	0	0	0	0	0	0	0	0	0	0	0	0	0.7	0	0
Bacteria;Actinobacteria;Actinobacteria_c;Corynebacteriales;Corynebacteriaceae;Corynebacterium;Corynebacterium tuberculostearicum	Corynebacterium tuberculostearicum	48	17	2	1	21	82	27	7	2	8	1	4	29	96	26	2	0	6	11	31	12	35	1	7	2	5	4.8	1.7	0.2	0.1	2.1	8.2	2.7	0.7	0.2	0.8	0.1	0.4	2.9	9.6	2.6	0.2	0	0.6	1.1	3.1	1.2	3.5
Bacteria;Actinobacteria;Actinobacteria_c;Corynebacteriales;Corynebacteriaceae;Corynebacterium;Corynebacterium tuscaniense group	Corynebacterium tuscaniense group	0	0	0	0	0	0	0	0	0	0	0	0	0	0	0	0	0	0	0	0	0	0	4	0	0	4	0	0	0	0	0	0	0	0	0	0	0	0	0	0	0	0	0	0	0	0	0	0
Bacteria;Actinobacteria;Actinobacteria_c;Corynebacteriales;Corynebacteriaceae;Corynebacterium;Corynebacterium variabile group	Corynebacterium variabile group	0	0	0	0	0	0	0	0	0	0	0	0	0	0	0	1	0	0	0	0	0	0	1	0	0	0	0	0	0	0	0	0	0	0	0	0	0	0	0	0	0	0.1	0	0	0	0	0	0
Bacteria;Actinobacteria;Actinobacteria_c;Corynebacteriales;Corynebacteriaceae;Corynebacterium;Corynebacterium xerosis group	Corynebacterium xerosis group	0	0	0	0	1	0	0	0	0	0	0	0	0	0	0	0	0	0	0	0	0	0	6	0	0	6	0	0	0	0	0.1	0	0	0	0	0	0	0	0	0	0	0	0	0	0	0	0	0
Bacteria;Actinobacteria;Actinobacteria_c;Corynebacteriales;Corynebacteriaceae;Corynebacterium;Corynebacterium_uc	Corynebacterium_uc	1	0	0	0	0	0	1	0	0	1	0	0	0	1	0	0	0	1	0	1	0	1	1	1	0	1	0.1	0	0	0	0	0	0.1	0	0	0.1	0	0	0	0.1	0	0	0	0.1	0	0.1	0	0.1
Bacteria;Proteobacteria;Betaproteobacteria;Burkholderiales;Comamonadaceae;Curvibacter;Curvibacter gracilis	Curvibacter gracilis	0	0	0	1	0	0	0	0	0	0	0	0	0	0	0	0	0	0	0	0	0	0	0	0	0	0	0	0	0	0.1	0	0	0	0	0	0	0	0	0	0	0	0	0	0	0	0	0	0
Bacteria;Proteobacteria;Betaproteobacteria;Burkholderiales;Comamonadaceae;Curvibacter;Curvibacter lanceolatus	Curvibacter lanceolatus	0	0	0	3	1	0	1	0	0	0	0	1	0	0	0	0	0	0	0	0	0	0	0	0	0	0	0	0	0	0.3	0.1	0	0.1	0	0	0	0	0.1	0	0	0	0	0	0	0	0	0	0
Bacteria;Proteobacteria;Betaproteobacteria;Burkholderiales;Comamonadaceae;Curvibacter;Curvibacter_uc	Curvibacter_uc	0	0	0	0	0	0	1	0	0	0	0	0	0	0	0	0	0	0	0	0	0	0	0	0	0	0	0	0	0	0	0	0	0.1	0	0	0	0	0	0	0	0	0	0	0	0	0	0	0
Bacteria;Actinobacteria;Actinobacteria_c;Propionibacteriales;Propionibacteriaceae;Cutibacterium;Cutibacterium acnes group	Cutibacterium acnes group	734	730	419	174	403	36	798	857	854	450	883	637	471	568	741	68	964	411	712	373	671	250	253	276	818	201	73.4	73	41.9	17.4	40.3	3.6	79.8	85.7	85.4	45	88.3	63.7	47.1	56.8	74.1	6.8	96.4	41.1	71.2	37.3	67.1	25
Bacteria;Actinobacteria;Actinobacteria_c;Propionibacteriales;Propionibacteriaceae;Cutibacterium;Cutibacterium avidum	Cutibacterium avidum	0	0	3	0	0	0	0	1	0	3	0	0	0	1	1	0	0	0	1	0	0	0	0	0	0	0	0	0	0.3	0	0	0	0	0.1	0	0.3	0	0	0	0.1	0.1	0	0	0	0.1	0	0	0
Bacteria;Actinobacteria;Actinobacteria_c;Propionibacteriales;Propionibacteriaceae;Cutibacterium;Cutibacterium granulosum	Cutibacterium granulosum	18	24	49	0	3	4	1	0	4	17	0	0	7	15	14	1	0	1	1	0	0	1	1	0	0	0	1.8	2.4	4.9	0	0.3	0.4	0.1	0	0.4	1.7	0	0	0.7	1.5	1.4	0.1	0	0.1	0.1	0	0	0.1
Bacteria;Actinobacteria;Actinobacteria_c;Propionibacteriales;Propionibacteriaceae;Cutibacterium;Cutibacterium_uc	Cutibacterium_uc	0	0	0	0	0	0	1	0	0	1	0	0	0	1	0	0	0	0	0	0	0	0	0	0	1	0	0	0	0	0	0	0	0.1	0	0	0.1	0	0	0	0.1	0	0	0	0	0	0	0	0
Bacteria;Cyanobacteria;Chroobacteria;Chroococcales;Prochlorococcaceae;Prochlorococcus;Cyanobium gracile group	Cyanobium gracile group	0	0	0	0	0	0	2	0	0	0	0	0	0	0	0	0	0	0	0	0	0	0	0	0	0	0	0	0	0	0	0	0	0.2	0	0	0	0	0	0	0	0	0	0	0	0	0	0	0
Bacteria;Bacteroidetes;Bacteroidia;Bacteroidales;Porphyromonadaceae;Porphyromonas;DQ087194_s	DQ087194_s	0	0	0	0	0	0	0	0	0	0	0	0	0	0	0	0	0	0	0	0	1	0	0	0	0	0	0	0	0	0	0	0	0	0	0	0	0	0	0	0	0	0	0	0	0	0	0.1	0
Bacteria;Proteobacteria;Alphaproteobacteria;Rhizobiales;Phreatobacter_f;Phreatobacter;DQ088783_s	DQ088783_s	0	0	0	0	0	0	0	0	0	0	0	0	0	0	0	0	0	0	0	0	0	0	0	0	1	0	0	0	0	0	0	0	0	0	0	0	0	0	0	0	0	0	0	0	0	0	0	0
Bacteria;Proteobacteria;Alphaproteobacteria;Rhodospirillales;Rhodospirillaceae;Defluviicoccus;DQ129305_s	DQ129305_s	0	0	0	0	1	0	0	0	0	0	0	0	0	0	0	0	0	0	0	0	0	0	0	0	0	0	0	0	0	0	0.1	0	0	0	0	0	0	0	0	0	0	0	0	0	0	0	0	0
Bacteria;Cyanobacteria;Chroobacteria;Pleurocapsales;Chroococcidiopsis_f;DQ129645_g;DQ129645_g_uc	DQ129645_g_uc	0	0	0	0	0	0	0	0	0	3	0	0	0	0	0	0	0	0	0	0	0	0	0	0	0	0	0	0	0	0	0	0	0	0	0	0.3	0	0	0	0	0	0	0	0	0	0	0	0
Bacteria;Proteobacteria;Alphaproteobacteria;Rhodobacterales;Rhodobacteraceae;Amaricoccus;DQ130031_s	DQ130031_s	0	0	0	0	3	0	0	0	0	0	0	0	0	0	0	0	0	0	0	0	0	0	0	0	0	0	0	0	0	0	0.3	0	0	0	0	0	0	0	0	0	0	0	0	0	0	0	0	0
Bacteria;Chloroflexi;Thermomicrobia;DQ129389_o;DQ129389_f;DQ129389_g;DQ130040_s	DQ130040_s	0	0	0	0	1	0	0	0	0	0	0	0	0	0	0	0	0	0	0	0	0	0	0	0	0	0	0	0	0	0	0.1	0	0	0	0	0	0	0	0	0	0	0	0	0	0	0	0	0
Bacteria;Bacteroidetes;Bacteroidia;Bacteroidales;Bacteroidaceae;Bacteroides;DQ168847_s	DQ168847_s	0	0	0	0	0	0	0	0	0	0	0	0	0	0	0	0	0	0	0	0	1	0	0	0	0	0	0	0	0	0	0	0	0	0	0	0	0	0	0	0	0	0	0	0	0	0	0.1	0
Bacteria;Proteobacteria;Alphaproteobacteria;Rhizobiales;Bradyrhizobiaceae;Pseudolabrys;DQ404659_s	DQ404659_s	0	0	0	0	0	1	0	0	0	0	0	0	0	0	0	0	0	0	0	0	0	0	0	0	0	0	0	0	0	0	0	0.1	0	0	0	0	0	0	0	0	0	0	0	0	0	0	0	0
Bacteria;Proteobacteria;Alphaproteobacteria;Sphingomonadales;Sphingomonadaceae;EU580479_g;DQ520195_s	DQ520195_s	0	0	0	0	0	0	0	0	0	1	0	0	0	0	0	0	0	0	0	0	0	0	0	0	0	0	0	0	0	0	0	0	0	0	0	0.1	0	0	0	0	0	0	0	0	0	0	0	0
Bacteria;Proteobacteria;Gammaproteobacteria;Pseudomonadales;Moraxellaceae;Acinetobacter;DQ532297_s	DQ532297_s	0	0	0	1	0	0	0	0	0	0	0	0	0	0	0	0	0	0	0	0	0	0	0	0	0	0	0	0	0	0.1	0	0	0	0	0	0	0	0	0	0	0	0	0	0	0	0	0	0
Bacteria;Gemmatimonadetes;Gemmatimonadetes_c;Gemmatimonadales;Gemmatimonadaceae;DQ532334_g;DQ532334_g_uc	DQ532334_g_uc	0	0	0	0	0	1	0	0	0	0	0	0	0	0	0	0	0	0	0	0	0	0	0	0	0	0	0	0	0	0	0	0.1	0	0	0	0	0	0	0	0	0	0	0	0	0	0	0	0
Bacteria;Acidobacteria;Solibacteres;Solibacterales;Bryobacteraceae;DQ648914_g;DQ648914_s	DQ648914_s	0	0	0	0	0	0	0	0	0	0	0	0	2	0	0	0	0	0	0	0	0	0	0	0	0	0	0	0	0	0	0	0	0	0	0	0	0	0	0.2	0	0	0	0	0	0	0	0	0
Bacteria;Proteobacteria;Oligoflexia;Bdellovibrionales;Bdellovibrionaceae;Bdellovibrio;DQ833495_s	DQ833495_s	0	0	0	0	0	0	0	0	0	0	0	0	0	0	0	0	0	0	0	0	0	0	1	0	0	0	0	0	0	0	0	0	0	0	0	0	0	0	0	0	0	0	0	0	0	0	0	0
Bacteria;Cyanobacteria;Chroobacteria;Pleurocapsales;Chroococcidiopsis_f;DQ129645_g;DQ990927_s	DQ990927_s	0	0	0	0	0	1	0	0	0	0	0	0	0	0	0	0	0	0	0	0	0	0	0	0	0	0	0	0	0	0	0	0.1	0	0	0	0	0	0	0	0	0	0	0	0	0	0	0	0
Bacteria;Proteobacteria;Alphaproteobacteria;Rhodospirillales;Acetobacteraceae;Dankookia;Dankookia rubra	Dankookia rubra	0	0	0	0	0	1	0	0	0	0	0	0	0	0	0	0	0	0	0	0	0	0	0	0	0	0	0	0	0	0	0	0.1	0	0	0	0	0	0	0	0	0	0	0	0	0	0	0	0
Bacteria;Proteobacteria;Betaproteobacteria;Rhodocyclales;Azonexaceae;Dechloromonas;Dechloromonas denitrificans group	Dechloromonas denitrificans group	0	0	0	0	0	0	1	0	0	0	0	0	0	0	0	0	0	0	0	0	0	0	0	0	0	0	0	0	0	0	0	0	0.1	0	0	0	0	0	0	0	0	0	0	0	0	0	0	0
Bacteria;Deinococcus-Thermus;Deinococci;Deinococcales;Deinococcaceae;Deinococcus;Deinococcus radiodurans	Deinococcus radiodurans	0	0	0	0	0	0	0	0	0	0	0	0	0	0	0	0	0	0	0	0	0	0	1	0	0	0	0	0	0	0	0	0	0	0	0	0	0	0	0	0	0	0	0	0	0	0	0	0
Bacteria;Deinococcus-Thermus;Deinococci;Deinococcales;Deinococcaceae;Deinococcus;Deinococcus taklimakanensis	Deinococcus taklimakanensis	0	0	0	0	0	0	0	0	0	0	0	0	0	0	0	0	0	18	0	0	0	0	0	0	0	0	0	0	0	0	0	0	0	0	0	0	0	0	0	0	0	0	0	1.8	0	0	0	0
Bacteria;Deinococcus-Thermus;Deinococci;Deinococcales;Deinococcaceae;Deinococcus;Deinococcus wulumuqiensis	Deinococcus wulumuqiensis	0	0	0	0	0	0	0	0	0	0	0	0	0	0	0	0	0	2	0	0	0	0	0	0	0	0	0	0	0	0	0	0	0	0	0	0	0	0	0	0	0	0	0	0.2	0	0	0	0
Bacteria;Deinococcus-Thermus;Deinococci;Deinococcales;Deinococcaceae;Deinococcus;Deinococcus yunweiensis	Deinococcus yunweiensis	0	0	0	0	0	1	0	0	0	0	0	0	0	0	0	0	0	0	0	0	0	0	0	0	0	0	0	0	0	0	0	0.1	0	0	0	0	0	0	0	0	0	0	0	0	0	0	0	0
Bacteria;Proteobacteria;Betaproteobacteria;Burkholderiales;Comamonadaceae;Delftia;Delftia acidovorans	Delftia acidovorans	0	0	0	1	0	0	0	0	0	0	0	0	0	0	0	0	0	0	0	1	0	0	0	0	0	0	0	0	0	0.1	0	0	0	0	0	0	0	0	0	0	0	0	0	0	0	0.1	0	0
Bacteria;Actinobacteria;Actinobacteria_c;Micrococcales;Dermabacteraceae;Dermabacter;Dermabacter hominis group	Dermabacter hominis group	0	0	0	0	1	0	0	0	0	0	0	0	0	0	0	0	0	0	0	0	0	2	0	0	0	0	0	0	0	0	0.1	0	0	0	0	0	0	0	0	0	0	0	0	0	0	0	0	0.2
Bacteria;Actinobacteria;Actinobacteria_c;Micrococcales;Dermacoccaceae;Dermacoccus;Dermacoccus nishinomiyaensis group	Dermacoccus nishinomiyaensis group	0	2	0	0	3	0	0	0	0	0	1	0	0	1	1	0	0	0	0	0	0	0	0	0	0	0	0	0.2	0	0	0.3	0	0	0	0	0	0.1	0	0	0.1	0.1	0	0	0	0	0	0	0
Bacteria;Actinobacteria;Actinobacteria_c;Micrococcales;Dermacoccaceae;Dermacoccus;Dermacoccus_uc	Dermacoccus_uc	0	0	0	0	0	1	0	0	0	0	0	0	0	0	0	0	0	0	0	0	0	0	0	0	0	0	0	0	0	0	0	0.1	0	0	0	0	0	0	0	0	0	0	0	0	0	0	0	0
Bacteria;Firmicutes;Bacilli;Lactobacillales;Carnobacteriaceae;Desemzia;Desemzia incerta	Desemzia incerta	0	0	0	0	0	0	0	0	0	0	0	0	0	0	0	0	0	0	0	1	0	0	0	0	0	0	0	0	0	0	0	0	0	0	0	0	0	0	0	0	0	0	0	0	0	0.1	0	0
Bacteria;Actinobacteria;Actinobacteria_c;Corynebacteriales;Dietziaceae;Dietzia;Dietzia cinnamea group	Dietzia cinnamea group	0	0	0	0	0	0	0	0	0	0	1	0	0	0	0	0	7	0	0	1	0	0	0	3	0	0	0	0	0	0	0	0	0	0	0	0	0.1	0	0	0	0	0	0.7	0	0	0.1	0	0
Bacteria;Firmicutes;Bacilli;Lactobacillales;Carnobacteriaceae;Dolosigranulum;Dolosigranulum pigrum	Dolosigranulum pigrum	0	0	0	0	0	0	0	0	0	0	0	0	0	0	0	0	0	0	0	0	0	0	0	2	1	0	0	0	0	0	0	0	0	0	0	0	0	0	0	0	0	0	0	0	0	0	0	0
Bacteria;Actinobacteria;Actinobacteria_c;Corynebacteriales;Mycobacteriaceae;Mycobacterium;EF018761_s	EF018761_s	0	0	0	0	2	0	0	0	0	0	0	0	0	0	0	0	0	0	0	0	0	0	0	0	0	0	0	0	0	0	0.2	0	0	0	0	0	0	0	0	0	0	0	0	0	0	0	0	0
Bacteria;Firmicutes;Bacilli;Bacillales;Paenibacillaceae;Brevibacillus;EF419401_s	EF419401_s	0	0	0	0	0	1	0	0	0	0	0	0	0	0	0	0	0	0	0	0	0	0	0	0	0	0	0	0	0	0	0	0.1	0	0	0	0	0	0	0	0	0	0	0	0	0	0	0	0
Bacteria;Bacteroidetes;Bacteroidia;Bacteroidales;Prevotellaceae;Prevotella;EF515584_s	EF515584_s	0	0	0	0	0	0	0	0	0	0	0	1	0	0	0	0	0	0	0	0	0	0	0	0	0	0	0	0	0	0	0	0	0	0	0	0	0	0.1	0	0	0	0	0	0	0	0	0	0
Bacteria;Verrucomicrobia;Spartobacteria;Chthoniobacterales;Chthoniobacteraceae;EF516525_g;EF516529_s	EF516529_s	0	0	0	0	0	0	1	0	0	0	0	0	0	0	0	0	0	0	0	0	0	0	0	0	0	0	0	0	0	0	0	0	0.1	0	0	0	0	0	0	0	0	0	0	0	0	0	0	0
Bacteria;Proteobacteria;Gammaproteobacteria;Xanthomonadales;Xanthomonadaceae;Pseudoxanthomonas;EF522125_s	EF522125_s	0	0	0	0	0	0	0	0	0	0	0	0	0	0	0	0	0	0	0	0	0	0	2	0	0	0	0	0	0	0	0	0	0	0	0	0	0	0	0	0	0	0	0	0	0	0	0	0
Bacteria;Bacteroidetes;Bacteroidia;Marinilabiliales;Prolixibacteraceae;AJ229237_g;EF562567_s	EF562567_s	0	0	0	1	0	0	0	0	0	0	0	0	0	0	0	0	0	0	0	0	0	0	0	0	0	0	0	0	0	0.1	0	0	0	0	0	0	0	0	0	0	0	0	0	0	0	0	0	0
Bacteria;Proteobacteria;Alphaproteobacteria;Rhizobiales;Hyphomicrobiaceae;Methyloceanibacter;EF632942_s	EF632942_s	0	0	0	0	0	0	0	0	0	0	0	0	0	0	0	0	0	0	0	0	0	0	1	0	0	0	0	0	0	0	0	0	0	0	0	0	0	0	0	0	0	0	0	0	0	0	0	0
Bacteria;Actinobacteria;Actinobacteria_c;Frankiales;Frankiaceae;EU132518_g;EU132518_s	EU132518_s	0	0	0	0	0	0	0	0	0	0	0	0	0	0	0	0	0	1	0	0	0	0	0	0	0	0	0	0	0	0	0	0	0	0	0	0	0	0	0	0	0	0	0	0.1	0	0	0	0
Bacteria;Proteobacteria;Deltaproteobacteria;Myxococcales;Haliangiaceae;PAC000066_g;EU134424_s	EU134424_s	0	0	0	0	0	0	0	0	0	0	1	0	0	0	0	0	0	0	0	0	0	0	0	0	0	0	0	0	0	0	0	0	0	0	0	0	0.1	0	0	0	0	0	0	0	0	0	0	0
Bacteria;Planctomycetes;Phycisphaerae;Phycisphaerales;Tepidisphaeraceae;Tepidisphaera;EU135227_s	EU135227_s	0	0	0	0	0	0	0	0	0	0	0	0	0	0	0	0	0	0	0	0	0	0	1	0	0	0	0	0	0	0	0	0	0	0	0	0	0	0	0	0	0	0	0	0	0	0	0	0
Bacteria;Bacteroidetes;Sphingobacteriia;Sphingobacteriales;EU234264_f;EU234264_g;EU234264_s	EU234264_s	0	0	0	0	0	0	0	0	0	1	0	0	0	0	0	0	0	0	0	0	0	0	0	0	0	0	0	0	0	0	0	0	0	0	0	0.1	0	0	0	0	0	0	0	0	0	0	0	0
Bacteria;Actinobacteria;Thermoleophilia;Solirubrobacterales;Solirubrobacteraceae;Solirubrobacter;EU289451_s	EU289451_s	0	0	0	0	0	1	0	0	0	0	0	0	0	0	0	0	0	0	0	0	0	0	0	0	0	0	0	0	0	0	0	0.1	0	0	0	0	0	0	0	0	0	0	0	0	0	0	0	0
Bacteria;Proteobacteria;Alphaproteobacteria;Rhizobiales;Methylobacteriaceae;Psychroglaciecola;EU289463_s	EU289463_s	0	3	0	0	0	0	0	0	0	0	0	0	0	0	0	0	0	0	0	0	0	0	0	0	0	0	0	0.3	0	0	0	0	0	0	0	0	0	0	0	0	0	0	0	0	0	0	0	0
Bacteria;Firmicutes;Tissierellia;Tissierellales;Peptoniphilaceae;KI259813_g;EU373544_s	EU373544_s	0	0	0	0	0	0	0	0	0	0	0	0	0	0	0	0	0	0	0	0	0	0	1	0	0	0	0	0	0	0	0	0	0	0	0	0	0	0	0	0	0	0	0	0	0	0	0	0
Bacteria;Proteobacteria;Alphaproteobacteria;Rhizobiales;Bradyrhizobiaceae;Pseudorhodoplanes;EU429497_s	EU429497_s	0	0	0	0	1	0	0	0	0	0	0	0	0	0	0	0	0	0	0	0	0	0	0	0	0	0	0	0	0	0	0.1	0	0	0	0	0	0	0	0	0	0	0	0	0	0	0	0	0
Bacteria;Proteobacteria;Alphaproteobacteria;Sphingomonadales;Sphingomonadaceae;Sphingomonas;EU440723_s	EU440723_s	0	1	0	0	0	0	0	0	0	0	0	0	0	0	0	0	0	0	0	0	0	0	0	0	0	0	0	0.1	0	0	0	0	0	0	0	0	0	0	0	0	0	0	0	0	0	0	0	0
Bacteria;Acidobacteria;Acidobacteriia;Acidobacteriales;Acidobacteriaceae;Acidipila;EU445230_s	EU445230_s	0	0	0	0	0	0	0	0	0	0	0	0	0	0	0	0	0	0	0	0	0	0	0	1	0	0	0	0	0	0	0	0	0	0	0	0	0	0	0	0	0	0	0	0	0	0	0	0
Bacteria;Bacteroidetes;Bacteroidia;Bacteroidales;Bacteroidaceae;EU465631_g;EU465631_g_uc	EU465631_g_uc	0	0	0	0	0	0	0	0	0	0	0	1	0	0	0	0	0	0	0	0	0	0	0	0	0	0	0	0	0	0	0	0	0	0	0	0	0	0.1	0	0	0	0	0	0	0	0	0	0
Bacteria;Firmicutes;Clostridia;Clostridiales;Lachnospiraceae;PAC001165_g;EU622677_s	EU622677_s	0	0	0	0	0	0	0	0	0	0	0	0	0	0	0	0	0	1	0	0	0	0	0	0	0	0	0	0	0	0	0	0	0	0	0	0	0	0	0	0	0	0	0	0.1	0	0	0	0
Bacteria;Actinobacteria;Acidimicrobiia;Acidimicrobiales;Iamiaceae;AY093455_g;EU665084_s	EU665084_s	0	0	0	0	2	0	0	0	0	0	0	0	0	0	0	0	0	0	0	0	0	0	0	0	0	0	0	0	0	0	0.2	0	0	0	0	0	0	0	0	0	0	0	0	0	0	0	0	0
Bacteria;Saccharibacteria_TM7;Saccharimonas_c;Saccharimonas_o;Saccharimonas_f;Saccharimonas;EU681966_s	EU681966_s	0	0	0	0	0	0	0	0	0	0	0	0	0	0	0	0	0	0	0	0	1	0	0	0	0	0	0	0	0	0	0	0	0	0	0	0	0	0	0	0	0	0	0	0	0	0	0.1	0
Bacteria;Bacteroidetes;Cytophagia;Cytophagales;Cytophagaceae;Pseudarcicella;EU800176_s	EU800176_s	0	0	0	2	0	0	0	1	0	0	0	0	0	0	0	0	0	0	0	0	0	0	0	0	0	0	0	0	0	0.2	0	0	0	0.1	0	0	0	0	0	0	0	0	0	0	0	0	0	0
Bacteria;Proteobacteria;Betaproteobacteria;EU800906_o;EU800906_f;EU800906_g;EU800906_g_uc	EU800906_g_uc	0	0	0	0	0	0	0	0	0	0	0	0	0	0	0	1	0	0	0	0	0	0	0	0	0	0	0	0	0	0	0	0	0	0	0	0	0	0	0	0	0	0.1	0	0	0	0	0	0
Bacteria;Proteobacteria;Betaproteobacteria;Burkholderiales;Comamonadaceae;Limnohabitans;EU801144_s	EU801144_s	0	0	0	1	0	0	0	0	0	0	0	0	0	0	0	0	0	0	0	0	0	0	0	0	0	0	0	0	0	0.1	0	0	0	0	0	0	0	0	0	0	0	0	0	0	0	0	0	0
Bacteria;Bacteroidetes;Flavobacteria;Flavobacteriales;Crocinitomicaceae;EU800805_g;EU801804_s	EU801804_s	0	0	0	1	0	0	0	0	0	0	0	0	0	0	0	0	0	0	0	0	0	0	0	0	0	0	0	0	0	0.1	0	0	0	0	0	0	0	0	0	0	0	0	0	0	0	0	0	0
Bacteria;Firmicutes;Tissierellia;Tissierellales;Peptoniphilaceae;CYUO_g;EU931446_s	EU931446_s	0	0	0	0	0	0	0	0	0	0	0	0	0	0	0	0	0	0	0	0	0	0	0	0	0	1	0	0	0	0	0	0	0	0	0	0	0	0	0	0	0	0	0	0	0	0	0	0
Bacteria;Proteobacteria;Betaproteobacteria;Burkholderiales;Comamonadaceae;EU937973_g;EU937973_s	EU937973_s	0	0	0	1	0	0	0	0	0	0	0	0	0	0	0	0	0	0	0	0	0	0	0	0	0	0	0	0	0	0.1	0	0	0	0	0	0	0	0	0	0	0	0	0	0	0	0	0	0
Bacteria;Proteobacteria;Alphaproteobacteria;Sphingomonadales;Sphingomonadaceae;Sphingomonas;EU977746_s	EU977746_s	0	0	0	0	0	0	0	0	0	0	0	0	0	0	0	0	0	0	0	0	1	0	0	0	0	0	0	0	0	0	0	0	0	0	0	0	0	0	0	0	0	0	0	0	0	0	0.1	0
Bacteria;Proteobacteria;Betaproteobacteria;Neisseriales;Neisseriaceae;Eikenella;Eikenella corrodens	Eikenella corrodens	0	0	0	0	0	0	0	0	0	0	0	0	0	0	0	2	0	0	0	0	0	0	0	0	0	0	0	0	0	0	0	0	0	0	0	0	0	0	0	0	0	0.2	0	0	0	0	0	0
Bacteria;Bacteroidetes;Flavobacteria;Flavobacteriales;Flavobacteriaceae;Elizabethkingia;Elizabethkingia anophelis	Elizabethkingia anophelis	0	0	0	0	0	0	0	0	0	0	0	0	0	0	0	1	0	0	0	0	0	0	0	0	0	0	0	0	0	0	0	0	0	0	0	0	0	0	0	0	0	0.1	0	0	0	0	0	0
Bacteria;Bacteroidetes;Flavobacteria;Flavobacteriales;Flavobacteriaceae;Elizabethkingia;Elizabethkingia miricola group	Elizabethkingia miricola group	0	0	0	0	0	0	0	0	0	0	0	0	0	0	0	157	0	0	0	0	0	0	0	0	0	0	0	0	0	0	0	0	0	0	0	0	0	0	0	0	0	15.7	0	0	0	0	0	0
Bacteria;Proteobacteria;Gammaproteobacteria;Pseudomonadales;Moraxellaceae;Enhydrobacter;Enhydrobacter aerosaccus group	Enhydrobacter aerosaccus group	0	42	1	5	9	10	3	1	1	2	3	8	8	0	45	13	1	5	34	4	11	90	147	176	4	157	0	4.2	0.1	0.5	0.9	1	0.3	0.1	0.1	0.2	0.3	0.8	0.8	0	4.5	1.3	0.1	0.5	3.4	0.4	1.1	9
Bacteria;Proteobacteria;Gammaproteobacteria;Enterobacterales;Enterobacteriaceae;Enterobacter;Enterobacter kobei	Enterobacter kobei	0	0	1	0	0	0	0	0	0	0	0	0	0	0	0	0	0	0	0	0	0	0	1	0	0	0	0	0	0.1	0	0	0	0	0	0	0	0	0	0	0	0	0	0	0	0	0	0	0
Bacteria;Proteobacteria;Gammaproteobacteria;Enterobacterales;Enterobacteriaceae;Enterobacter;Enterobacter_uc	Enterobacter_uc	0	1	0	0	1	0	0	0	0	0	0	0	0	0	0	0	0	2	0	0	0	0	0	0	0	0	0	0.1	0	0	0.1	0	0	0	0	0	0	0	0	0	0	0	0	0.2	0	0	0	0
Bacteria;Proteobacteria;Gammaproteobacteria;Enterobacterales;Enterobacteriaceae;Enterobacteriaceae_g;Enterobacteriaceae group	Enterobacteriaceae group	0	0	10	0	1	0	3	0	0	3	0	3	0	0	1	4	0	0	0	1	1	0	0	0	0	0	0	0	1	0	0.1	0	0.3	0	0	0.3	0	0.3	0	0	0.1	0.4	0	0	0	0.1	0.1	0
Bacteria;Firmicutes;Bacilli;Lactobacillales;Enterococcaceae;Enterococcus;Enterococcus cecorum	Enterococcus cecorum	0	0	0	0	0	0	1	1	0	0	0	0	0	0	0	0	0	0	0	0	0	0	0	0	0	0	0	0	0	0	0	0	0.1	0.1	0	0	0	0	0	0	0	0	0	0	0	0	0	0
Bacteria;Firmicutes;Bacilli;Lactobacillales;Enterococcaceae;Enterococcus;Enterococcus faecalis	Enterococcus faecalis	0	0	0	0	1	0	0	0	0	0	0	0	0	0	0	2	0	1	0	14	2	1	8	6	5	12	0	0	0	0	0.1	0	0	0	0	0	0	0	0	0	0	0.2	0	0.1	0	1.4	0.2	0.1
Bacteria;Firmicutes;Bacilli;Lactobacillales;Enterococcaceae;Enterococcus;Enterococcus faecium group	Enterococcus faecium group	0	0	0	0	0	2	0	0	0	0	0	0	0	0	0	0	0	0	0	0	0	0	0	0	0	0	0	0	0	0	0	0.2	0	0	0	0	0	0	0	0	0	0	0	0	0	0	0	0
Bacteria;Proteobacteria;Gammaproteobacteria;Enterobacterales;Enterobacteriaceae;Escherichia;Escherichia coli group	Escherichia coli group	0	0	0	0	4	0	0	0	0	0	0	0	0	0	0	4	0	2	0	1	2	1	3	2	1	3	0	0	0	0	0.4	0	0	0	0	0	0	0	0	0	0	0.4	0	0.2	0	0.1	0.2	0.1
Bacteria;Firmicutes;Clostridia;Clostridiales;Mogibacterium_f;Eubacterium_g11;Eubacterium brachy	Eubacterium brachy	0	0	0	0	0	0	0	0	0	0	0	0	0	0	0	1	0	0	0	0	0	0	0	0	0	0	0	0	0	0	0	0	0	0	0	0	0	0	0	0	0	0.1	0	0	0	0	0	0
Bacteria;Firmicutes;Tissierellia;Tissierellales;Peptoniphilaceae;Ezakiella;Ezakiella peruensis group	Ezakiella peruensis group	0	0	0	0	0	0	0	0	0	0	0	0	0	0	0	0	0	0	0	0	0	0	0	0	0	2	0	0	0	0	0	0	0	0	0	0	0	0	0	0	0	0	0	0	0	0	0	0
Bacteria;Proteobacteria;Alphaproteobacteria;Rhizobiales;Rhizobiaceae;Rhizobium;FJ193930_s	FJ193930_s	0	0	0	0	0	1	0	0	0	0	0	0	0	0	0	0	0	0	0	0	0	0	0	0	0	0	0	0	0	0	0	0.1	0	0	0	0	0	0	0	0	0	0	0	0	0	0	0	0
Bacteria;Acidobacteria;Vicinamibacter_c;Vicinamibacter_o;Vicinamibacter_f;GU187031_g;FJ230900_s	FJ230900_s	0	0	0	2	0	0	0	0	0	0	0	0	0	0	0	0	0	0	0	0	0	0	0	0	0	0	0	0	0	0.2	0	0	0	0	0	0	0	0	0	0	0	0	0	0	0	0	0	0
Bacteria;Cyanobacteria;PAC002560_c;PAC000393_o;PAC000616_f;PAC000616_g;FJ437978_s	FJ437978_s	0	1	0	0	0	0	0	0	0	0	0	0	0	0	0	0	0	0	0	0	0	0	0	0	0	0	0	0.1	0	0	0	0	0	0	0	0	0	0	0	0	0	0	0	0	0	0	0	0
Bacteria;Firmicutes;Clostridia;Clostridiales;Ruminococcaceae;PAC000661_g;FJ440053_s	FJ440053_s	0	0	0	0	0	0	0	0	0	0	0	0	0	0	0	0	0	0	0	0	0	0	1	0	0	0	0	0	0	0	0	0	0	0	0	0	0	0	0	0	0	0	0	0	0	0	0	0
Bacteria;Chloroflexi;Thermomicrobia;DQ129389_o;DQ129389_f;FJ478561_g;FJ478561_g_uc	FJ478561_g_uc	0	0	0	0	1	0	0	0	0	0	0	0	0	0	0	0	0	0	0	0	0	0	0	0	0	0	0	0	0	0	0.1	0	0	0	0	0	0	0	0	0	0	0	0	0	0	0	0	0
Bacteria;Acidobacteria;PAC002259_c;PAC002259_o;PAC002259_f;PAC002259_g;FJ478929_s	FJ478929_s	0	0	0	0	0	0	0	0	0	0	0	1	0	0	0	0	0	0	0	0	0	0	0	0	0	0	0	0	0	0	0	0	0	0	0	0	0	0.1	0	0	0	0	0	0	0	0	0	0
Bacteria;Proteobacteria;Deltaproteobacteria;Deferrisoma_o;FJ479568_f;FJ479568_g;FJ479568_g_uc	FJ479568_g_uc	0	0	0	0	0	0	0	0	0	0	0	0	1	0	0	0	0	0	0	0	0	0	0	0	0	0	0	0	0	0	0	0	0	0	0	0	0	0	0.1	0	0	0	0	0	0	0	0	0
Bacteria;Verrucomicrobia;Spartobacteria;Chthoniobacterales;Chthoniobacteraceae;FJ542958_g;FJ542958_g_uc	FJ542958_g_uc	0	0	0	0	0	0	0	0	0	0	0	0	0	0	0	0	0	1	0	0	0	0	0	0	0	0	0	0	0	0	0	0	0	0	0	0	0	0	0	0	0	0	0	0.1	0	0	0	0
Bacteria;Parcubacteria_OD1;Paceibacter_c;Paceibacter_o;FJ547054_f;FJ547054_g;FJ547054_g_uc	FJ547054_g_uc	0	0	0	0	0	0	0	0	0	0	0	0	1	0	0	0	0	0	0	0	0	0	0	0	0	0	0	0	0	0	0	0	0	0	0	0	0	0	0.1	0	0	0	0	0	0	0	0	0
Bacteria;Proteobacteria;Alphaproteobacteria;Rhodobacterales;Rhodobacteraceae;Rhodobacter;FJ612179_s	FJ612179_s	0	0	0	2	0	0	0	0	0	0	0	0	0	0	0	0	0	0	0	0	0	0	0	0	0	0	0	0	0	0.2	0	0	0	0	0	0	0	0	0	0	0	0	0	0	0	0	0	0
Bacteria;Chloroflexi;Caldilineae;Caldilineales;Caldilineaceae;FJ623297_g;FJ623297_s	FJ623297_s	0	0	0	0	0	0	0	0	0	0	0	0	1	0	0	0	0	0	0	0	0	0	0	0	0	0	0	0	0	0	0	0	0	0	0	0	0	0	0.1	0	0	0	0	0	0	0	0	0
Bacteria;Bacteroidetes;Cytophagia;Cytophagales;Cytophagaceae;Arcicella;FJ849214_s	FJ849214_s	0	0	0	2	0	0	0	0	0	0	0	0	0	0	0	0	0	0	0	0	0	0	0	0	0	0	0	0	0	0.2	0	0	0	0	0	0	0	0	0	0	0	0	0	0	0	0	0	0
Bacteria;Deinococcus-Thermus;Deinococci;Deinococcales;Deinococcaceae;EF580935_g;FJ849229_s	FJ849229_s	0	0	0	1	0	0	0	0	0	0	0	0	0	0	0	0	0	0	0	0	0	0	0	0	0	0	0	0	0	0.1	0	0	0	0	0	0	0	0	0	0	0	0	0	0	0	0	0	0
Bacteria;Proteobacteria;Alphaproteobacteria;Sphingomonadales;Sphingomonadaceae;Sphingomonas;FJ889336_s	FJ889336_s	0	0	0	0	0	0	0	0	0	0	0	0	0	0	0	0	0	0	0	0	1	0	0	0	0	0	0	0	0	0	0	0	0	0	0	0	0	0	0	0	0	0	0	0	0	0	0.1	0
Bacteria;Actinobacteria;Actinobacteria_c;Micrococcales;Microbacteriaceae;FJ893810_g;FJ893810_s	FJ893810_s	0	0	0	0	0	0	0	0	0	0	0	0	0	0	0	0	0	0	0	0	0	1	0	0	0	0	0	0	0	0	0	0	0	0	0	0	0	0	0	0	0	0	0	0	0	0	0	0.1
Bacteria;Bacteroidetes;Sphingobacteriia;Sphingobacteriales;Chitinophagaceae;FJ437985_g;FJ916090_s	FJ916090_s	0	0	0	1	0	0	0	0	0	0	0	0	0	0	0	0	0	0	0	0	0	0	0	0	0	0	0	0	0	0.1	0	0	0	0	0	0	0	0	0	0	0	0	0	0	0	0	0	0
Bacteria;Saccharibacteria_TM7;Saccharimonas_c;Saccharimonas_o;Saccharimonas_f;Saccharimonas;FJ976257_s	FJ976257_s	0	0	0	0	0	0	0	0	0	0	0	0	0	0	0	1	0	0	0	0	0	0	0	0	0	0	0	0	0	0	0	0	0	0	0	0	0	0	0	0	0	0.1	0	0	0	0	0	0
Bacteria;Fusobacteria;Fusobacteria_c;Fusobacteriales;Leptotrichiaceae;Leptotrichia;FJ976402_s	FJ976402_s	0	0	0	0	0	0	0	0	0	0	0	0	0	0	0	0	0	0	0	1	0	0	0	0	0	0	0	0	0	0	0	0	0	0	0	0	0	0	0	0	0	0	0	0	0	0.1	0	0
Bacteria;Bacteroidetes;Bacteroidia;Bacteroidales;Prevotellaceae;Alloprevotella;FJ976422_s	FJ976422_s	0	0	0	0	0	0	0	0	0	0	0	0	0	0	0	0	0	0	0	0	1	0	0	0	0	1	0	0	0	0	0	0	0	0	0	0	0	0	0	0	0	0	0	0	0	0	0.1	0
Bacteria;Firmicutes;Clostridia;Clostridiales;Mogibacterium_f;PAC001236_g;FJ983022_s	FJ983022_s	0	0	0	0	0	0	0	0	0	0	0	0	0	0	0	0	0	0	0	0	0	0	0	0	0	1	0	0	0	0	0	0	0	0	0	0	0	0	0	0	0	0	0	0	0	0	0	0
Bacteria;Proteobacteria;Alphaproteobacteria;Rhizobiales;Beijerinckiaceae;EU289441_g;FM873281_s	FM873281_s	0	0	0	0	1	0	0	0	0	0	0	0	0	0	0	0	0	0	0	0	0	0	0	0	0	0	0	0	0	0	0.1	0	0	0	0	0	0	0	0	0	0	0	0	0	0	0	0	0
Bacteria;Proteobacteria;Alphaproteobacteria;Rhodospirillales;Acetobacteraceae;Craurococcus;FM873623_s	FM873623_s	0	0	0	0	1	0	0	0	0	0	0	0	0	0	0	0	0	0	0	0	0	0	0	0	0	0	0	0	0	0	0.1	0	0	0	0	0	0	0	0	0	0	0	0	0	0	0	0	0
Bacteria;Proteobacteria;Betaproteobacteria;Neisseriales;Neisseriaceae;FM873692_g;FM873692_g_uc	FM873692_g_uc	0	0	0	124	0	131	3	0	14	0	0	0	0	0	0	1	0	0	1	1	0	56	0	29	0	0	0	0	0	12.4	0	13.1	0.3	0	1.4	0	0	0	0	0	0	0.1	0	0	0.1	0.1	0	5.6
Bacteria;Proteobacteria;Betaproteobacteria;Neisseriales;Neisseriaceae;FM873692_g;FM873692_s	FM873692_s	11	6	1	371	0	386	6	0	43	3	0	0	6	1	8	4	1	1	0	1	0	202	1	76	1	5	1.1	0.6	0.1	37.1	0	38.6	0.6	0	4.3	0.3	0	0	0.6	0.1	0.8	0.4	0.1	0.1	0	0.1	0	20.2
Bacteria;Firmicutes;Tissierellia;Tissierellales;Peptoniphilaceae;Anaerococcus;FM874928_s	FM874928_s	0	0	0	0	1	0	0	0	0	0	0	0	0	0	0	0	0	1	0	0	0	0	0	0	0	0	0	0	0	0	0.1	0	0	0	0	0	0	0	0	0	0	0	0	0.1	0	0	0	0
Bacteria;Proteobacteria;Alphaproteobacteria;Sphingomonadales;Sphingomonadaceae;Sphingomonas;FM875685_s	FM875685_s	0	0	0	0	0	0	0	0	0	0	0	0	0	0	0	0	0	2	0	0	0	0	0	0	0	0	0	0	0	0	0	0	0	0	0	0	0	0	0	0	0	0	0	0.2	0	0	0	0
Bacteria;Actinobacteria;Actinobacteria_c;Kineosporiales;Kineosporiaceae;FM886842_g;FM886842_g_uc	FM886842_g_uc	0	0	0	0	1	0	0	0	0	0	0	0	0	0	0	0	0	0	0	0	0	0	0	0	0	0	0	0	0	0	0.1	0	0	0	0	0	0	0	0	0	0	0	0	0	0	0	0	0
Bacteria;Proteobacteria;Betaproteobacteria;Burkholderiales;Comamonadaceae;Albidiferax;FNJA_s	FNJA_s	0	0	0	0	0	0	0	0	0	0	0	0	0	1	0	0	0	0	0	0	0	0	0	0	0	0	0	0	0	0	0	0	0	0	0	0	0	0	0	0.1	0	0	0	0	0	0	0	0
Bacteria;Proteobacteria;Gammaproteobacteria;Pseudomonadales;Pseudomonadaceae;Pseudomonas;FNYJ_s	FNYJ_s	0	0	0	0	0	0	0	0	0	0	0	0	0	0	0	0	0	0	0	0	0	0	0	0	0	1	0	0	0	0	0	0	0	0	0	0	0	0	0	0	0	0	0	0	0	0	0	0
Bacteria;Acidobacteria;Blastocatellia;Blastocatellales;Blastocatellaceae;Blastocatella;FR749746_s	FR749746_s	0	0	0	0	1	0	0	0	0	0	0	0	0	0	0	0	0	0	0	0	0	0	0	0	0	0	0	0	0	0	0.1	0	0	0	0	0	0	0	0	0	0	0	0	0	0	0	0	0
Bacteria;Firmicutes;Bacilli;Lactobacillales;Aerococcaceae;Facklamia;Facklamia ignava	Facklamia ignava	0	0	0	0	0	0	0	0	0	0	0	0	0	0	0	0	0	0	0	0	0	0	1	0	0	1	0	0	0	0	0	0	0	0	0	0	0	0	0	0	0	0	0	0	0	0	0	0
Bacteria;Firmicutes;Bacilli;Lactobacillales;Aerococcaceae;Facklamia;Facklamia languida	Facklamia languida	0	0	0	0	0	0	0	0	0	0	0	0	0	0	0	0	0	0	0	0	0	1	0	0	0	0	0	0	0	0	0	0	0	0	0	0	0	0	0	0	0	0	0	0	0	0	0	0.1
Bacteria;Firmicutes;Clostridia;Clostridiales;Ruminococcaceae;Faecalibacterium;Faecalibacterium prausnitzii group	Faecalibacterium prausnitzii group	0	0	0	0	0	0	0	0	0	0	0	0	0	0	0	0	0	1	0	0	0	0	0	0	0	0	0	0	0	0	0	0	0	0	0	0	0	0	0	0	0	0	0	0.1	0	0	0	0
Bacteria;Firmicutes;Clostridia;Clostridiales;Ruminococcaceae;Fastidiosipila;Fastidiosipila sanguinis	Fastidiosipila sanguinis	0	0	0	0	0	0	0	0	0	0	0	0	0	0	0	0	0	0	0	0	0	0	0	0	0	1	0	0	0	0	0	0	0	0	0	0	0	0	0	0	0	0	0	0	0	0	0	0
Bacteria;Firmicutes;Tissierellia;Tissierellales;Peptoniphilaceae;Fenollaria;Fenollaria massiliensis group	Fenollaria massiliensis group	0	0	0	0	0	0	0	0	0	0	0	0	0	0	0	0	0	0	0	0	0	0	0	0	0	2	0	0	0	0	0	0	0	0	0	0	0	0	0	0	0	0	0	0	0	0	0	0
Bacteria;Firmicutes;Clostridia;Clostridiales;Peptostreptococcaceae;Filifactor;Filifactor alocis	Filifactor alocis	0	0	0	0	0	0	0	0	0	0	0	0	1	0	0	0	0	0	0	0	0	0	0	0	0	0	0	0	0	0	0	0	0	0	0	0	0	0	0.1	0	0	0	0	0	0	0	0	0
Bacteria;Firmicutes;Tissierellia;Tissierellales;Peptoniphilaceae;Finegoldia;Finegoldia magna	Finegoldia magna	0	1	1	2	0	5	1	0	0	0	0	1	3	0	0	3	1	7	1	5	2	2	2	1	0	1	0	0.1	0.1	0.2	0	0.5	0.1	0	0	0	0	0.1	0.3	0	0	0.3	0.1	0.7	0.1	0.5	0.2	0.2
Bacteria;Bacteroidetes;Sphingobacteriia;Sphingobacteriales;Chitinophagaceae;Flavisolibacter;Flavisolibacter_uc	Flavisolibacter_uc	0	0	0	0	1	1	0	0	0	0	0	0	0	0	0	0	0	0	0	0	0	0	0	0	0	0	0	0	0	0	0.1	0.1	0	0	0	0	0	0	0	0	0	0	0	0	0	0	0	0
Bacteria;Bacteroidetes;Flavobacteria;Flavobacteriales;Flavobacteriaceae;Flavobacterium;Flavobacterium aquaticum	Flavobacterium aquaticum	0	0	0	0	0	0	0	0	0	0	0	0	0	0	0	0	0	0	0	0	1	0	0	0	0	0	0	0	0	0	0	0	0	0	0	0	0	0	0	0	0	0	0	0	0	0	0.1	0
Bacteria;Bacteroidetes;Flavobacteria;Flavobacteriales;Flavobacteriaceae;Flavobacterium;Flavobacterium gyeonganense group	Flavobacterium gyeonganense group	0	0	0	0	0	0	0	0	0	0	0	0	0	0	0	0	0	0	0	0	0	0	1	0	0	0	0	0	0	0	0	0	0	0	0	0	0	0	0	0	0	0	0	0	0	0	0	0
Bacteria;Bacteroidetes;Flavobacteria;Flavobacteriales;Flavobacteriaceae;Flavobacterium;Flavobacterium omnivorum	Flavobacterium omnivorum	0	0	0	0	0	0	0	0	0	0	0	0	0	0	0	1	0	0	0	0	0	0	0	0	0	0	0	0	0	0	0	0	0	0	0	0	0	0	0	0	0	0.1	0	0	0	0	0	0
Bacteria;Bacteroidetes;Flavobacteria;Flavobacteriales;Flavobacteriaceae;Flavobacterium;Flavobacterium tilapiae	Flavobacterium tilapiae	0	0	0	0	0	0	0	0	0	0	0	0	1	0	0	0	0	0	0	0	0	0	0	0	0	0	0	0	0	0	0	0	0	0	0	0	0	0	0.1	0	0	0	0	0	0	0	0	0
Bacteria;Bacteroidetes;Flavobacteria;Flavobacteriales;Flavobacteriaceae;Flavobacterium;Flavobacterium_uc	Flavobacterium_uc	0	0	0	2	0	0	0	0	0	0	0	0	0	0	0	0	0	0	0	0	0	0	0	0	0	0	0	0	0	0.2	0	0	0	0	0	0	0	0	0	0	0	0	0	0	0	0	0	0
Bacteria;Actinobacteria;Actinobacteria_c;Propionibacteriales;Propionibacteriaceae;Friedmanniella;Friedmanniella lucida	Friedmanniella lucida	0	0	0	0	0	1	0	0	0	0	0	0	0	0	0	0	0	0	0	0	0	0	0	0	0	0	0	0	0	0	0	0.1	0	0	0	0	0	0	0	0	0	0	0	0	0	0	0	0
Bacteria;Fusobacteria;Fusobacteria_c;Fusobacteriales;Fusobacteriaceae;Fusobacterium;Fusobacterium nucleatum group	Fusobacterium nucleatum group	0	0	1	0	1	0	0	1	0	0	0	1	1	0	0	1	0	0	0	4	1	1	0	0	0	0	0	0	0.1	0	0.1	0	0	0.1	0	0	0	0.1	0.1	0	0	0.1	0	0	0	0.4	0.1	0.1
Bacteria;Fusobacteria;Fusobacteria_c;Fusobacteriales;Fusobacteriaceae;Fusobacterium;Fusobacterium periodonticum group	Fusobacterium periodonticum group	0	0	0	0	0	3	0	0	0	0	0	0	1	0	0	0	0	0	0	0	0	0	1	0	0	2	0	0	0	0	0	0.3	0	0	0	0	0	0	0.1	0	0	0	0	0	0	0	0	0
Bacteria;Actinobacteria;Actinobacteria_c;Actinomycetales;Actinomycetaceae;Actinobaculum;GG703879_s	GG703879_s	0	0	0	0	0	0	0	0	0	0	0	0	0	0	0	0	0	0	0	1	0	0	0	0	0	0	0	0	0	0	0	0	0	0	0	0	0	0	0	0	0	0	0	0	0	0.1	0	0
Bacteria;Firmicutes;Tissierellia;Tissierellales;Peptoniphilaceae;Anaerococcus;GQ077125_s	GQ077125_s	0	0	0	0	1	0	0	0	0	0	0	0	0	0	0	0	0	0	0	0	0	0	0	0	0	0	0	0	0	0	0.1	0	0	0	0	0	0	0	0	0	0	0	0	0	0	0	0	0
Bacteria;Actinobacteria;Actinobacteria_c;Frankiales;AB021325_f;AB021325_g;GQ111879_s	GQ111879_s	0	0	0	0	0	0	0	0	0	0	0	0	0	1	0	0	0	0	0	0	0	0	0	0	0	0	0	0	0	0	0	0	0	0	0	0	0	0	0	0.1	0	0	0	0	0	0	0	0
Bacteria;Proteobacteria;Deltaproteobacteria;Myxococcales;Polyangiaceae;JQ769799_g;GQ116311_s	GQ116311_s	0	0	0	0	0	0	0	0	0	0	0	1	0	0	0	0	0	0	0	0	0	0	0	0	0	0	0	0	0	0	0	0	0	0	0	0	0	0.1	0	0	0	0	0	0	0	0	0	0
Bacteria;Verrucomicrobia;Verrucomicrobiae;Verrucomicrobiales;DQ856525_f;GQ396806_g;GQ396806_g_uc	GQ396806_g_uc	0	0	0	1	0	0	0	0	0	0	0	0	0	0	0	0	0	0	0	0	0	0	0	0	0	0	0	0	0	0.1	0	0	0	0	0	0	0	0	0	0	0	0	0	0	0	0	0	0
Bacteria;Bacteroidetes;Sphingobacteriia;Saprospirales;Saprospiraceae;GQ396868_g;GQ396868_g_uc	GQ396868_g_uc	0	0	0	0	0	0	1	0	0	0	0	0	0	0	0	0	0	0	0	0	0	0	0	0	0	0	0	0	0	0	0	0	0.1	0	0	0	0	0	0	0	0	0	0	0	0	0	0	0
Bacteria;Actinobacteria;Actinobacteria_c;Propionibacteriales;Nocardioidaceae;Nocardioides;GQ396954_s	GQ396954_s	0	0	0	0	0	0	0	0	0	0	0	0	1	0	0	0	0	0	0	0	0	0	0	0	0	0	0	0	0	0	0	0	0	0	0	0	0	0	0.1	0	0	0	0	0	0	0	0	0
Bacteria;Planctomycetes;Planctomycetia;Planctomycetales;Planctomycetaceae;Fuerstia;GQ397017_s	GQ397017_s	0	0	0	0	0	0	0	0	0	0	1	1	0	0	0	0	0	0	0	0	0	0	0	0	0	0	0	0	0	0	0	0	0	0	0	0	0.1	0.1	0	0	0	0	0	0	0	0	0	0
Bacteria;Firmicutes;Clostridia;Clostridiales;Ruminococcaceae;Eubacterium_g23;GQ448715_s	GQ448715_s	0	0	0	0	0	0	0	0	0	0	0	0	0	0	0	0	0	0	0	0	1	0	0	0	0	0	0	0	0	0	0	0	0	0	0	0	0	0	0	0	0	0	0	0	0	0	0.1	0
Bacteria;Chlorobi;OPB56_c;OPB56_o;HQ343229_f;HQ343229_g;GU305800_s	GU305800_s	0	0	0	1	0	0	0	0	0	0	0	0	0	0	0	0	0	0	0	0	0	0	0	0	0	0	0	0	0	0.1	0	0	0	0	0	0	0	0	0	0	0	0	0	0	0	0	0	0
Bacteria;Nitrospirae;Nitrospira_c;Nitrospirales;Nitrospiraceae;Nitrospira;GU359089_s	GU359089_s	0	0	0	0	0	0	1	0	0	0	0	0	0	0	0	0	0	0	0	0	0	0	0	0	0	0	0	0	0	0	0	0	0.1	0	0	0	0	0	0	0	0	0	0	0	0	0	0	0
Bacteria;Bacteroidetes;Flavobacteria;Flavobacteriales;GU454927_f;GU454927_g;GU454927_g_uc	GU454927_g_uc	0	0	0	2	0	0	0	0	0	0	0	0	0	0	0	0	0	0	0	0	0	0	0	0	0	0	0	0	0	0.2	0	0	0	0	0	0	0	0	0	0	0	0	0	0	0	0	0	0
Bacteria;Actinobacteria;Actinobacteria_c;Bifidobacteriales;Bifidobacteriaceae;Gardnerella;Gardnerella vaginalis group	Gardnerella vaginalis group	0	0	0	0	0	0	0	0	0	0	0	0	0	0	0	0	0	0	1	0	0	0	3	0	0	1	0	0	0	0	0	0	0	0	0	0	0	0	0	0	0	0	0	0	0.1	0	0	0
Bacteria;Firmicutes;Bacilli;Bacillales;Gemella_f;Gemella;Gemella haemolysans group	Gemella haemolysans group	0	0	0	0	0	1	0	0	0	0	0	0	0	0	0	0	0	0	0	1	0	0	1	0	0	2	0	0	0	0	0	0.1	0	0	0	0	0	0	0	0	0	0	0	0	0	0.1	0	0
Bacteria;Firmicutes;Bacilli;Bacillales;Gemella_f;Gemella;Gemella morbillorum	Gemella morbillorum	0	0	0	0	0	0	0	0	0	0	0	0	0	0	0	0	0	0	0	1	0	0	0	0	0	0	0	0	0	0	0	0	0	0	0	0	0	0	0	0	0	0	0	0	0	0.1	0	0
Bacteria;Actinobacteria;Actinobacteria_c;Frankiales;Geodermatophilaceae;Geodermatophilus;Geodermatophilus taihuensis group	Geodermatophilus taihuensis group	0	0	0	0	0	0	0	0	0	0	0	0	0	0	0	0	0	0	0	1	0	0	0	0	0	0	0	0	0	0	0	0	0	0	0	0	0	0	0	0	0	0	0	0	0	0.1	0	0
Bacteria;Firmicutes;Bacilli;Bacillales;Bacillaceae;Geomicrobium;Geomicrobium sediminis	Geomicrobium sediminis	0	0	0	0	1	0	0	0	0	0	0	0	0	0	0	0	0	0	0	0	0	0	0	0	0	0	0	0	0	0	0.1	0	0	0	0	0	0	0	0	0	0	0	0	0	0	0	0	0
Bacteria;Firmicutes;Bacilli;Bacillales;Thermoactinomycetaceae;Geothermomicrobium;Geothermomicrobium terrae	Geothermomicrobium terrae	0	0	0	0	0	1	0	0	0	0	0	0	0	0	0	0	0	0	0	0	0	0	0	0	0	0	0	0	0	0	0	0.1	0	0	0	0	0	0	0	0	0	0	0	0	0	0	0	0
Bacteria;Proteobacteria;Betaproteobacteria;Burkholderiales;Comamonadaceae;Giesbergeria;Giesbergeria sinuosa group	Giesbergeria sinuosa group	0	0	0	0	0	0	0	0	0	0	0	0	1	0	0	0	0	0	0	0	0	0	0	0	0	0	0	0	0	0	0	0	0	0	0	0	0	0	0.1	0	0	0	0	0	0	0	0	0
Bacteria;Proteobacteria;Alphaproteobacteria;Rhodospirillales;Acetobacteraceae;Gluconacetobacter;Gluconacetobacter liquefaciens group	Gluconacetobacter liquefaciens group	0	0	0	0	3	0	0	0	0	0	0	0	0	0	0	0	0	0	0	0	0	0	0	0	0	0	0	0	0	0	0.3	0	0	0	0	0	0	0	0	0	0	0	0	0	0	0	0	0
Bacteria;Actinobacteria;Actinobacteria_c;Corynebacteriales;Nocardiaceae;Gordonia;Gordonia araii	Gordonia araii	0	0	0	0	0	0	0	0	0	0	0	0	0	0	0	0	0	1	0	0	0	0	0	0	0	0	0	0	0	0	0	0	0	0	0	0	0	0	0	0	0	0	0	0.1	0	0	0	0
Bacteria;Actinobacteria;Actinobacteria_c;Corynebacteriales;Nocardiaceae;Gordonia;Gordonia bronchialis group	Gordonia bronchialis group	0	0	0	0	0	0	0	1	0	0	0	0	1	0	0	1	0	1	0	1	0	0	0	0	0	0	0	0	0	0	0	0	0	0.1	0	0	0	0	0.1	0	0	0.1	0	0.1	0	0.1	0	0
Bacteria;Actinobacteria;Actinobacteria_c;Corynebacteriales;Nocardiaceae;Gordonia;Gordonia hydrophobica group	Gordonia hydrophobica group	0	0	0	0	0	0	0	0	1	0	0	0	0	0	0	0	0	0	0	0	0	0	0	0	0	0	0	0	0	0	0	0	0	0	0.1	0	0	0	0	0	0	0	0	0	0	0	0	0
Bacteria;Actinobacteria;Actinobacteria_c;Corynebacteriales;Nocardiaceae;Gordonia;Gordonia sputi group	Gordonia sputi group	1	1	0	0	0	0	2	0	1	0	0	0	0	0	0	0	0	0	0	0	0	0	1	0	0	1	0.1	0.1	0	0	0	0	0.2	0	0.1	0	0	0	0	0	0	0	0	0	0	0	0	0
Bacteria;Actinobacteria;Actinobacteria_c;Corynebacteriales;Nocardiaceae;Gordonia;Gordonia terrae group	Gordonia terrae group	0	0	0	0	0	0	2	0	2	0	0	0	0	0	0	0	0	0	0	0	0	0	0	0	1	0	0	0	0	0	0	0	0.2	0	0.2	0	0	0	0	0	0	0	0	0	0	0	0	0
Bacteria;Actinobacteria;Actinobacteria_c;Corynebacteriales;Nocardiaceae;Gordonia;Gordonia_uc	Gordonia_uc	0	0	0	0	0	0	0	1	0	0	0	0	0	0	0	1	0	0	0	0	0	0	0	0	0	0	0	0	0	0	0	0	0	0.1	0	0	0	0	0	0	0	0.1	0	0	0	0	0	0
Bacteria;Firmicutes;Bacilli;Bacillales;Bacillaceae;Gracilibacillus;Gracilibacillus lacisalsi group	Gracilibacillus lacisalsi group	0	0	0	1	0	0	0	0	0	0	0	0	0	0	0	0	0	0	0	0	0	0	0	0	0	0	0	0	0	0.1	0	0	0	0	0	0	0	0	0	0	0	0	0	0	0	0	0	0
Bacteria;Firmicutes;Bacilli;Lactobacillales;Aerococcaceae;Granulicatella;Granulicatella adiacens group	Granulicatella adiacens group	0	0	0	0	0	5	0	0	0	0	0	0	2	0	1	2	0	0	0	2	6	0	1	0	0	6	0	0	0	0	0	0.5	0	0	0	0	0	0	0.2	0	0.1	0.2	0	0	0	0.2	0.6	0
Bacteria;Firmicutes;Bacilli;Lactobacillales;Aerococcaceae;Granulicatella;Granulicatella elegans	Granulicatella elegans	0	0	0	0	0	1	0	0	0	0	0	0	0	0	0	1	0	0	0	0	0	0	0	0	0	0	0	0	0	0	0	0.1	0	0	0	0	0	0	0	0	0	0.1	0	0	0	0	0	0
Bacteria;Firmicutes;Clostridia;Clostridiales;Ruminococcaceae;AB240379_g;HE583134_s	HE583134_s	0	0	0	0	0	1	0	0	0	0	0	0	0	0	0	0	0	0	0	0	0	0	0	0	0	0	0	0	0	0	0	0.1	0	0	0	0	0	0	0	0	0	0	0	0	0	0	0	0
Bacteria;Firmicutes;Tissierellia;Tissierellales;Peptoniphilaceae;Anaerococcus;HE978624_s	HE978624_s	0	0	0	0	0	0	0	0	0	0	0	0	0	0	0	0	0	0	0	0	0	0	0	0	0	1	0	0	0	0	0	0	0	0	0	0	0	0	0	0	0	0	0	0	0	0	0	0
Bacteria;Planctomycetes;Planctomycetia;Planctomycetales;Gemmataceae;EF580943_g;HM007531_s	HM007531_s	0	0	0	0	0	0	0	0	0	0	1	0	0	0	0	0	0	0	0	0	0	0	0	0	0	0	0	0	0	0	0	0	0	0	0	0	0.1	0	0	0	0	0	0	0	0	0	0	0
Bacteria;Acidobacteria;Blastocatellia;Blastocatellales;Blastocatellaceae;Blastocatella;HM062211_s	HM062211_s	0	0	0	0	0	0	0	0	0	0	0	0	0	0	0	0	0	1	0	0	0	0	0	0	0	0	0	0	0	0	0	0	0	0	0	0	0	0	0	0	0	0	0	0.1	0	0	0	0
Bacteria;Bacteroidetes;Sphingobacteriia;Sphingobacteriales;Chitinophagaceae;HM366486_g;HM366486_g_uc	HM366486_g_uc	0	0	0	0	0	1	0	0	0	0	0	0	0	0	0	0	0	0	0	0	0	0	0	0	0	0	0	0	0	0	0	0.1	0	0	0	0	0	0	0	0	0	0	0	0	0	0	0	0
Bacteria;Firmicutes;Tissierellia;Tissierellales;Peptoniphilaceae;Anaerococcus;HM587322_s	HM587322_s	0	0	0	0	0	0	0	0	0	0	0	0	0	0	0	0	0	0	0	1	0	0	0	0	0	0	0	0	0	0	0	0	0	0	0	0	0	0	0	0	0	0	0	0	0	0.1	0	0
Bacteria;Proteobacteria;Betaproteobacteria;HQ324854_o;HQ324854_f;HQ324854_g;HM773450_s	HM773450_s	0	0	0	1	0	0	0	0	0	0	0	0	0	0	0	0	0	0	0	0	0	0	0	0	0	0	0	0	0	0.1	0	0	0	0	0	0	0	0	0	0	0	0	0	0	0	0	0	0
Bacteria;Proteobacteria;Gammaproteobacteria;Steroidobacter_o;Steroidobacter_f;HQ114040_g;HQ114040_s	HQ114040_s	0	0	0	0	0	0	0	0	0	0	1	0	0	0	0	0	0	0	0	0	0	0	0	0	0	0	0	0	0	0	0	0	0	0	0	0	0.1	0	0	0	0	0	0	0	0	0	0	0
Bacteria;Proteobacteria;Gammaproteobacteria;Cellvibrionales;HQ190428_f;HQ190428_g;HQ190428_s	HQ190428_s	0	0	0	0	0	0	0	0	0	0	0	1	0	0	0	0	0	0	0	0	0	0	0	0	0	0	0	0	0	0	0	0	0	0	0	0	0	0.1	0	0	0	0	0	0	0	0	0	0
Bacteria;Bacteroidetes;Sphingobacteriia;Sphingobacteriales;Chitinophagaceae;Ferruginibacter;HQ327273_s	HQ327273_s	1	0	0	0	0	0	0	0	0	0	0	0	0	0	0	0	0	0	0	0	0	0	0	0	0	0	0.1	0	0	0	0	0	0	0	0	0	0	0	0	0	0	0	0	0	0	0	0	0
Bacteria;Acidobacteria;Blastocatellia;Blastocatellales;Pyrinomonadaceae;HQ592550_g;HQ592550_g_uc	HQ592550_g_uc	1	0	0	0	0	0	0	0	0	0	0	0	0	0	0	0	0	0	0	0	0	0	0	0	0	0	0.1	0	0	0	0	0	0	0	0	0	0	0	0	0	0	0	0	0	0	0	0	0
Bacteria;Planctomycetes;Planctomycetia;Planctomycetales;Gemmataceae;Gemmata;HQ592603_s	HQ592603_s	0	0	0	0	0	0	0	0	0	0	0	0	1	0	0	0	0	0	0	0	0	0	0	0	0	0	0	0	0	0	0	0	0	0	0	0	0	0	0.1	0	0	0	0	0	0	0	0	0
Bacteria;Acidobacteria;Blastocatellia;Blastocatellales;Blastocatellaceae;Stenotrophobacter;HQ597766_s	HQ597766_s	0	0	0	1	0	0	0	0	0	0	0	0	0	0	0	0	0	0	0	0	0	0	0	0	0	0	0	0	0	0.1	0	0	0	0	0	0	0	0	0	0	0	0	0	0	0	0	0	0
Bacteria;Actinobacteria;Acidimicrobiia;Acidimicrobiales;Microthrixaceae;DQ395423_g;HQ697393_s	HQ697393_s	0	0	0	0	0	0	0	0	0	0	0	0	1	0	0	0	0	0	0	0	0	0	0	0	0	0	0	0	0	0	0	0	0	0	0	0	0	0	0.1	0	0	0	0	0	0	0	0	0
Bacteria;Proteobacteria;Deltaproteobacteria;Nitrospinales;KI932691_f;HQ645175_g;HQ697492_s	HQ697492_s	0	0	0	1	0	0	0	0	0	0	0	0	0	0	0	0	0	0	0	0	0	0	0	0	0	0	0	0	0	0.1	0	0	0	0	0	0	0	0	0	0	0	0	0	0	0	0	0	0
Bacteria;Proteobacteria;Alphaproteobacteria;Rhizobiales;Hyphomicrobiaceae;Hyphomicrobium;HQ697761_s	HQ697761_s	0	0	0	2	0	0	0	0	0	0	0	0	0	0	0	0	0	0	0	0	0	0	0	0	0	0	0	0	0	0.2	0	0	0	0	0	0	0	0	0	0	0	0	0	0	0	0	0	0
Bacteria;Firmicutes;Bacilli;Bacillales;Sporolactobacillaceae;HQ753539_g;HQ753539_s	HQ753539_s	0	0	0	0	0	0	0	0	0	0	0	0	0	0	0	0	0	1	0	1	0	1	0	0	0	0	0	0	0	0	0	0	0	0	0	0	0	0	0	0	0	0	0	0.1	0	0.1	0	0.1
Bacteria;Deinococcus-Thermus;Deinococci;Deinococcales;Deinococcaceae;Deinococcus;HQ754947_s	HQ754947_s	1	0	1	0	0	0	0	0	0	0	0	0	0	0	0	0	0	0	0	0	0	0	0	0	0	0	0.1	0	0.1	0	0	0	0	0	0	0	0	0	0	0	0	0	0	0	0	0	0	0
Bacteria;Proteobacteria;Alphaproteobacteria;Rhizobiales;Bartonellaceae;Bartonella;HQ806746_s	HQ806746_s	0	0	0	0	0	0	0	0	0	0	0	0	0	0	0	1	0	0	1	3	3	0	5	0	0	12	0	0	0	0	0	0	0	0	0	0	0	0	0	0	0	0.1	0	0	0.1	0.3	0.3	0
Bacteria;Actinobacteria;Acidimicrobiia;Acidimicrobiales;Iamiaceae;HQ864103_g;HQ864103_g_uc	HQ864103_g_uc	0	0	0	0	0	0	0	0	0	0	0	0	0	0	0	0	0	0	0	0	0	0	1	0	0	0	0	0	0	0	0	0	0	0	0	0	0	0	0	0	0	0	0	0	0	0	0	0
Bacteria;Proteobacteria;Alphaproteobacteria;Rhodobacterales;Rhodobacteraceae;Haematobacter;Haematobacter missouriensis group	Haematobacter missouriensis group	0	0	0	0	0	0	0	0	0	1	0	0	0	0	0	0	0	0	0	0	0	0	0	0	0	0	0	0	0	0	0	0	0	0	0	0.1	0	0	0	0	0	0	0	0	0	0	0	0
Bacteria;Proteobacteria;Gammaproteobacteria;Pasteurellales;Pasteurellaceae;Haemophilus;Haemophilus haemolyticus	Haemophilus haemolyticus	0	0	0	0	0	0	0	0	0	0	0	0	0	0	0	0	0	0	0	1	0	0	0	0	0	0	0	0	0	0	0	0	0	0	0	0	0	0	0	0	0	0	0	0	0	0.1	0	0
Bacteria;Proteobacteria;Gammaproteobacteria;Pasteurellales;Pasteurellaceae;Haemophilus;Haemophilus parahaemolyticus group	Haemophilus parahaemolyticus group	0	0	0	0	2	0	0	0	0	0	0	0	0	0	0	1	0	0	0	0	2	0	0	0	0	0	0	0	0	0	0.2	0	0	0	0	0	0	0	0	0	0	0.1	0	0	0	0	0.2	0
Bacteria;Proteobacteria;Gammaproteobacteria;Pasteurellales;Pasteurellaceae;Haemophilus;Haemophilus parainfluenzae group	Haemophilus parainfluenzae group	0	0	0	0	11	8	0	1	0	1	0	4	4	0	0	5	0	1	4	5	4	1	3	1	0	5	0	0	0	0	1.1	0.8	0	0.1	0	0.1	0	0.4	0.4	0	0	0.5	0	0.1	0.4	0.5	0.4	0.1
Bacteria;Proteobacteria;Gammaproteobacteria;Pasteurellales;Pasteurellaceae;Haemophilus;Haemophilus pittmaniae	Haemophilus pittmaniae	0	0	0	0	0	0	0	0	0	0	0	0	0	0	0	0	0	0	0	0	0	2	0	0	0	0	0	0	0	0	0	0	0	0	0	0	0	0	0	0	0	0	0	0	0	0	0	0.2
Bacteria;Proteobacteria;Gammaproteobacteria;Pasteurellales;Pasteurellaceae;Haemophilus;Haemophilus sputorum	Haemophilus sputorum	0	0	0	0	0	0	3	0	0	0	0	0	0	0	0	0	0	0	0	0	0	0	0	0	0	0	0	0	0	0	0	0	0.3	0	0	0	0	0	0	0	0	0	0	0	0	0	0	0
Bacteria;Proteobacteria;Gammaproteobacteria;Pasteurellales;Pasteurellaceae;Haemophilus;Haemophilus_uc	Haemophilus_uc	0	0	0	0	0	0	0	0	0	0	0	0	0	0	0	0	0	0	0	0	0	1	0	0	0	0	0	0	0	0	0	0	0	0	0	0	0	0	0	0	0	0	0	0	0	0	0	0.1
Bacteria;Proteobacteria;Gammaproteobacteria;Oceanospirillales;Halomonadaceae;Halomonas;Halomonas stevensii group	Halomonas stevensii group	0	0	0	0	0	0	0	0	0	0	0	0	1	0	0	0	0	0	0	0	2	0	1	0	0	1	0	0	0	0	0	0	0	0	0	0	0	0	0.1	0	0	0	0	0	0	0	0.2	0
Bacteria;Proteobacteria;Epsilonproteobacteria;Campylobacterales;Helicobacteraceae;Helicobacter;Helicobacter canicola	Helicobacter canicola	0	0	0	0	1	0	0	0	0	0	0	0	0	0	0	0	0	0	0	0	0	0	0	0	0	0	0	0	0	0	0.1	0	0	0	0	0	0	0	0	0	0	0	0	0	0	0	0	0
Bacteria;Proteobacteria;Betaproteobacteria;Burkholderiales;Oxalobacteraceae;Herbaspirillum;Herbaspirillum huttiense group	Herbaspirillum huttiense group	0	0	0	0	0	0	0	0	0	0	0	0	1	0	0	0	0	0	0	0	0	0	0	0	0	0	0	0	0	0	0	0	0	0	0	0	0	0	0.1	0	0	0	0	0	0	0	0	0
Bacteria;Actinobacteria;Actinobacteria_c;Micrococcales;Microbacteriaceae;Herbiconiux;Herbiconiux ginsengi group	Herbiconiux ginsengi group	0	0	0	0	0	0	0	0	0	0	0	1	0	0	0	0	0	0	0	0	0	0	0	0	0	0	0	0	0	0	0	0	0	0	0	0	0	0.1	0	0	0	0	0	0	0	0	0	0
Bacteria;Proteobacteria;Betaproteobacteria;Burkholderiales;Comamonadaceae;Hydrogenophaga;Hydrogenophaga crassostreae	Hydrogenophaga crassostreae	0	0	0	1	0	0	0	0	0	0	0	0	0	0	0	0	0	0	0	0	0	0	0	0	0	0	0	0	0	0.1	0	0	0	0	0	0	0	0	0	0	0	0	0	0	0	0	0	0
Bacteria;Proteobacteria;Betaproteobacteria;Burkholderiales;Comamonadaceae;Hydrogenophaga;Hydrogenophaga defluvii group	Hydrogenophaga defluvii group	0	0	0	0	0	0	1	1	0	0	0	0	0	0	0	0	0	0	0	0	0	0	0	0	0	0	0	0	0	0	0	0	0.1	0.1	0	0	0	0	0	0	0	0	0	0	0	0	0	0
Bacteria;Bacteroidetes;Cytophagia;Cytophagales;Hymenobacteraceae;Hymenobacter;Hymenobacter flocculans	Hymenobacter flocculans	0	0	0	0	0	1	0	0	0	0	0	0	0	0	0	0	0	0	0	0	0	0	0	0	0	0	0	0	0	0	0	0.1	0	0	0	0	0	0	0	0	0	0	0	0	0	0	0	0
Bacteria;Bacteroidetes;Cytophagia;Cytophagales;Hymenobacteraceae;Hymenobacter;Hymenobacter gelipurpurascens	Hymenobacter gelipurpurascens	0	0	0	0	0	0	0	0	0	0	0	0	0	0	0	0	0	0	0	0	0	1	0	0	0	0	0	0	0	0	0	0	0	0	0	0	0	0	0	0	0	0	0	0	0	0	0	0.1
Bacteria;Bacteroidetes;Cytophagia;Cytophagales;Hymenobacteraceae;Hymenobacter;Hymenobacter paludis group	Hymenobacter paludis group	0	0	0	0	0	1	0	0	0	0	0	0	0	0	0	0	0	0	0	0	0	0	0	0	0	0	0	0	0	0	0	0.1	0	0	0	0	0	0	0	0	0	0	0	0	0	0	0	0
Bacteria;Bacteroidetes;Cytophagia;Cytophagales;Hymenobacteraceae;Hymenobacter;Hymenobacter_uc	Hymenobacter_uc	0	0	0	0	1	0	0	0	0	0	0	0	0	0	0	0	0	0	0	0	0	0	0	0	0	0	0	0	0	0	0.1	0	0	0	0	0	0	0	0	0	0	0	0	0	0	0	0	0
Bacteria;Proteobacteria;Alphaproteobacteria;Rhizobiales;Hyphomicrobiaceae;Hyphomicrobium;Hyphomicrobium_uc	Hyphomicrobium_uc	0	0	0	1	0	0	0	0	0	0	0	0	0	0	0	0	0	0	0	0	0	0	0	0	0	0	0	0	0	0.1	0	0	0	0	0	0	0	0	0	0	0	0	0	0	0	0	0	0
Bacteria;Actinobacteria;Acidimicrobiia;Acidimicrobiales;Iamiaceae;Iamia;Iamia_uc	Iamia_uc	0	0	0	0	2	0	0	0	0	0	0	0	0	0	0	0	0	0	0	0	0	0	0	0	0	0	0	0	0	0	0.2	0	0	0	0	0	0	0	0	0	0	0	0	0	0	0	0	0
Bacteria;Actinobacteria;Actinobacteria_c;Micrococcales;Promicromonosporaceae;Isoptericola;Isoptericola dokdonensis group	Isoptericola dokdonensis group	0	0	0	0	0	1	0	0	0	0	0	0	0	0	0	0	0	0	0	0	0	0	0	0	0	0	0	0	0	0	0	0.1	0	0	0	0	0	0	0	0	0	0	0	0	0	0	0	0
Bacteria;Proteobacteria;Alphaproteobacteria;Rhodospirillales;Acetobacteraceae;Roseomonas;JF019591_s	JF019591_s	0	0	0	0	0	0	0	1	0	0	0	0	0	0	0	0	0	0	0	0	0	0	0	0	0	0	0	0	0	0	0	0	0	0.1	0	0	0	0	0	0	0	0	0	0	0	0	0	0
Bacteria;Proteobacteria;Alphaproteobacteria;Rhodospirillales;Alysiosphaera_f;FM253654_g;JF059298_s	JF059298_s	0	0	0	0	1	0	0	0	0	0	0	0	0	0	0	0	0	0	0	0	0	0	0	0	0	0	0	0	0	0	0.1	0	0	0	0	0	0	0	0	0	0	0	0	0	0	0	0	0
Bacteria;Actinobacteria;Actinobacteria_c;Pseudonocardiales;Pseudonocardiaceae;Pseudonocardia;JF067339_s	JF067339_s	0	0	0	0	1	0	0	0	0	0	0	0	0	0	0	0	0	0	0	0	0	0	0	0	0	0	0	0	0	0	0.1	0	0	0	0	0	0	0	0	0	0	0	0	0	0	0	0	0
Bacteria;Firmicutes;Clostridia;Clostridiales;Peptostreptococcaceae;Peptoanaerobacter;JF083365_s	JF083365_s	0	0	0	0	0	0	0	0	0	0	0	0	0	0	0	0	0	0	0	0	0	0	0	0	0	1	0	0	0	0	0	0	0	0	0	0	0	0	0	0	0	0	0	0	0	0	0	0
Bacteria;Verrucomicrobia;Verrucomicrobiae;Verrucomicrobiales;DQ856525_f;DQ856525_g;JF188026_s	JF188026_s	0	0	0	2	0	0	0	0	0	0	0	0	0	0	0	0	0	0	0	0	0	0	0	0	0	0	0	0	0	0.2	0	0	0	0	0	0	0	0	0	0	0	0	0	0	0	0	0	0
Bacteria;Proteobacteria;Alphaproteobacteria;Rhizobiales;Bartonellaceae;Bartonella;JF233219_s	JF233219_s	0	0	0	0	0	0	0	0	0	0	0	0	0	0	0	0	0	0	0	0	0	0	48	0	0	53	0	0	0	0	0	0	0	0	0	0	0	0	0	0	0	0	0	0	0	0	0	0
Bacteria;Proteobacteria;Betaproteobacteria;Rhodocyclales;Azonexaceae;Dechloromonas;JF497822_s	JF497822_s	0	0	0	0	0	0	0	0	0	0	0	1	0	0	0	0	0	0	0	0	0	0	0	0	0	0	0	0	0	0	0	0	0	0	0	0	0	0.1	0	0	0	0	0	0	0	0	0	0
Bacteria;Deinococcus-Thermus;Deinococci;Deinococcales;Deinococcaceae;Deinococcus;JF710626_s	JF710626_s	0	0	0	0	0	0	0	0	0	0	0	0	0	0	0	1	0	0	0	0	0	0	0	0	0	0	0	0	0	0	0	0	0	0	0	0	0	0	0	0	0	0.1	0	0	0	0	0	0
Bacteria;Proteobacteria;Alphaproteobacteria;Rhodobacterales;Rhodobacteraceae;Amaricoccus;JF957136_s	JF957136_s	1	0	0	0	7	0	0	0	0	0	0	2	2	0	0	0	0	0	0	0	0	0	0	0	0	0	0.1	0	0	0	0.7	0	0	0	0	0	0	0.2	0.2	0	0	0	0	0	0	0	0	0
Bacteria;Firmicutes;Clostridia;Clostridiales;Lachnospiraceae;Lachnoanaerobaculum;JH815185_s group	JH815185_s group	0	0	0	0	0	0	0	0	0	0	0	0	0	0	0	1	0	0	0	0	0	0	0	0	0	0	0	0	0	0	0	0	0	0	0	0	0	0	0	0	0	0.1	0	0	0	0	0	0
Bacteria;Bacteroidetes;Sphingobacteriia;NVQB_o;NVQB_f;DQ404664_g;JN656876_s	JN656876_s	0	0	0	1	0	0	0	0	0	0	0	0	0	0	0	0	0	0	0	0	0	0	0	0	0	0	0	0	0	0.1	0	0	0	0	0	0	0	0	0	0	0	0	0	0	0	0	0	0
Bacteria;Verrucomicrobia;Opitutae;Opitutales;Opitutaceae;Opitutus;JN656901_s	JN656901_s	0	0	0	3	0	0	0	0	0	0	0	0	0	0	0	0	0	0	0	0	0	0	0	0	0	0	0	0	0	0.3	0	0	0	0	0	0	0	0	0	0	0	0	0	0	0	0	0	0
Bacteria;Peregrinibacteria;Peribacteria;ASND_o;DQ413083_f;JN713562_g;JN713562_g_uc	JN713562_g_uc	0	0	0	0	2	0	0	0	0	0	0	0	0	0	0	0	0	0	0	0	0	0	0	0	0	0	0	0	0	0	0.2	0	0	0	0	0	0	0	0	0	0	0	0	0	0	0	0	0
Bacteria;Verrucomicrobia;Verrucomicrobiae;Verrucomicrobiales;Verrucomicrobiaceae;Prosthecobacter;JN868960_s	JN868960_s	0	0	0	0	0	0	0	0	0	0	0	0	1	0	0	0	0	0	0	0	0	0	0	0	0	0	0	0	0	0	0	0	0	0	0	0	0	0	0.1	0	0	0	0	0	0	0	0	0
Bacteria;Proteobacteria;Alphaproteobacteria;Sphingomonadales;Sphingomonadaceae;Sphingomonas;JQ186108_s	JQ186108_s	0	0	0	0	0	0	0	0	0	0	0	0	0	0	0	1	0	0	0	0	0	0	0	0	0	0	0	0	0	0	0	0	0	0	0	0	0	0	0	0	0	0.1	0	0	0	0	0	0
Bacteria;Actinobacteria;Actinobacteria_c;Corynebacteriales;Corynebacteriaceae;Corynebacterium;JQ463704_s	JQ463704_s	0	0	0	2	4	0	0	0	0	0	0	0	0	1	0	4	0	1	0	15	1	0	0	0	0	1	0	0	0	0.2	0.4	0	0	0	0	0	0	0	0	0.1	0	0.4	0	0.1	0	1.5	0.1	0
Bacteria;Chloroflexi;Thermomicrobia;DQ129389_o;DQ129389_f;DQ129389_g;JQ712926_s	JQ712926_s	0	0	0	0	0	0	0	0	0	0	0	1	0	0	0	0	0	0	0	0	0	0	0	0	0	0	0	0	0	0	0	0	0	0	0	0	0	0.1	0	0	0	0	0	0	0	0	0	0
Bacteria;Bacteroidetes;Cytophagia;Cytophagales;Hymenobacteraceae;Hymenobacter;JQ770063_s	JQ770063_s	0	0	0	0	0	1	0	0	0	0	0	0	0	0	0	0	0	0	0	0	0	0	0	0	0	0	0	0	0	0	0	0.1	0	0	0	0	0	0	0	0	0	0	0	0	0	0	0	0
Bacteria;Actinobacteria;Actinobacteria_c;Actinomycetales;Actinomycetaceae;Actinomyces;JVNV_s	JVNV_s	0	0	0	0	0	0	0	0	0	0	0	0	0	0	0	0	0	0	0	1	0	0	0	0	0	0	0	0	0	0	0	0	0	0	0	0	0	0	0	0	0	0	0	0	0	0.1	0	0
Bacteria;Planctomycetes;Planctomycetia;Planctomycetales;Gemmataceae;Gemmata;JX133495_s	JX133495_s	0	0	0	2	0	0	0	0	0	0	0	0	0	0	0	0	0	0	0	0	0	0	0	0	0	0	0	0	0	0.2	0	0	0	0	0	0	0	0	0	0	0	0	0	0	0	0	0	0
Bacteria;Proteobacteria;Betaproteobacteria;Burkholderiales;Comamonadaceae;AYMW_g;JX222569_s	JX222569_s	0	0	0	1	0	0	0	0	0	0	0	0	0	0	0	0	0	0	0	0	0	0	0	0	0	0	0	0	0	0.1	0	0	0	0	0	0	0	0	0	0	0	0	0	0	0	0	0	0
Bacteria;SR1;CP006913_c;CP006913_o;CP006913_f;GU410548_g;JX294356_s	JX294356_s	0	0	0	0	0	0	0	0	0	0	0	2	0	0	0	0	0	0	0	0	0	0	0	0	0	0	0	0	0	0	0	0	0	0	0	0	0	0.2	0	0	0	0	0	0	0	0	0	0
Bacteria;Verrucomicrobia;Spartobacteria;Chthoniobacterales;Chthoniobacteraceae;PAC001932_g;JX505036_s	JX505036_s	0	0	0	0	0	0	1	0	0	0	0	0	0	0	0	0	0	0	0	0	0	0	0	0	0	0	0	0	0	0	0	0	0.1	0	0	0	0	0	0	0	0	0	0	0	0	0	0	0
Bacteria;Proteobacteria;Betaproteobacteria;Burkholderiales;Comamonadaceae;JZUE_g;JZUE_s	JZUE_s	0	0	0	0	2	0	0	0	0	0	0	0	0	0	0	0	0	0	0	0	0	0	0	0	0	0	0	0	0	0	0.2	0	0	0	0	0	0	0	0	0	0	0	0	0	0	0	0	0
Bacteria;Proteobacteria;Betaproteobacteria;Burkholderiales;Oxalobacteraceae;Janthinobacterium;Janthinobacterium lividum group	Janthinobacterium lividum group	0	0	0	1	0	0	0	0	0	0	0	0	1	0	0	0	0	0	0	0	0	0	0	0	0	0	0	0	0	0.1	0	0	0	0	0	0	0	0	0.1	0	0	0	0	0	0	0	0	0
Bacteria;Cyanobacteria;Hormogoneae;Nostocales;Nostocaceae;Calothrix;KB217478_s	KB217478_s	0	0	0	0	0	0	0	0	0	0	0	0	0	0	0	0	0	0	0	0	0	0	0	1	0	0	0	0	0	0	0	0	0	0	0	0	0	0	0	0	0	0	0	0	0	0	0	0
Bacteria;Proteobacteria;Gammaproteobacteria;Pseudomonadales;Moraxellaceae;Acinetobacter;KC904087_s	KC904087_s	0	0	0	0	0	0	0	0	0	0	0	0	0	0	0	1	0	0	0	0	0	0	0	0	0	0	0	0	0	0	0	0	0	0	0	0	0	0	0	0	0	0.1	0	0	0	0	0	0
Bacteria;Actinobacteria;Actinobacteria_c;Actinomycetales;Actinomycetaceae;Actinomyces;KE952139_s	KE952139_s	0	0	0	0	0	0	0	0	0	0	0	0	1	0	0	1	0	0	0	0	0	2	2	0	1	4	0	0	0	0	0	0	0	0	0	0	0	0	0.1	0	0	0.1	0	0	0	0	0	0.2
Bacteria;Bacteroidetes;Bacteroidia;Bacteroidales;Porphyromonadaceae;Porphyromonas;KV793764_s	KV793764_s	0	0	0	0	0	0	0	0	0	0	0	0	0	0	0	0	0	1	0	0	0	0	0	0	0	0	0	0	0	0	0	0	0	0	0	0	0	0	0	0	0	0	0	0.1	0	0	0	0
Bacteria;Actinobacteria;Actinobacteria_c;Micrococcales;Micrococcaceae;Rothia;KV831974_s group	KV831974_s group	0	0	1	0	6	4	0	0	1	0	0	1	0	0	0	1	0	1	0	1	1	0	4	0	0	3	0	0	0.1	0	0.6	0.4	0	0	0.1	0	0	0.1	0	0	0	0.1	0	0.1	0	0.1	0.1	0
Bacteria;Actinobacteria;Actinobacteria_c;Micrococcales;Micrococcaceae;Kocuria;Kocuria koreensis	Kocuria koreensis	0	0	0	3	0	0	0	0	0	0	0	0	0	0	0	0	0	0	0	0	0	0	0	0	0	0	0	0	0	0.3	0	0	0	0	0	0	0	0	0	0	0	0	0	0	0	0	0	0
Bacteria;Actinobacteria;Actinobacteria_c;Micrococcales;Micrococcaceae;Kocuria;Kocuria kristinae	Kocuria kristinae	0	0	1	0	0	0	0	0	0	0	0	0	13	0	0	0	0	0	0	0	0	0	0	0	0	0	0	0	0.1	0	0	0	0	0	0	0	0	0	1.3	0	0	0	0	0	0	0	0	0
Bacteria;Actinobacteria;Actinobacteria_c;Micrococcales;Micrococcaceae;Kocuria;Kocuria marina group	Kocuria marina group	0	1	0	0	0	0	0	0	0	0	0	0	1	0	0	3	3	9	0	127	3	2	2	0	1	2	0	0.1	0	0	0	0	0	0	0	0	0	0	0.1	0	0	0.3	0.3	0.9	0	12.7	0.3	0.2
Bacteria;Actinobacteria;Actinobacteria_c;Micrococcales;Micrococcaceae;Kocuria;Kocuria palustris group	Kocuria palustris group	0	0	0	3	2	0	0	0	0	0	0	0	0	0	0	1	0	2	0	0	0	0	0	0	0	2	0	0	0	0.3	0.2	0	0	0	0	0	0	0	0	0	0	0.1	0	0.2	0	0	0	0
Bacteria;Actinobacteria;Actinobacteria_c;Micrococcales;Micrococcaceae;Kocuria;Kocuria rhizophila group	Kocuria rhizophila group	0	0	0	0	0	0	0	0	0	0	0	2	0	0	1	0	0	0	0	5	0	0	0	0	0	0	0	0	0	0	0	0	0	0	0	0	0	0.2	0	0	0.1	0	0	0	0	0.5	0	0
Bacteria;Actinobacteria;Actinobacteria_c;Micrococcales;Micrococcaceae;Kocuria;Kocuria rosea group	Kocuria rosea group	0	0	0	0	0	0	0	0	0	0	0	0	0	0	0	0	0	0	0	0	0	0	1	0	0	0	0	0	0	0	0	0	0	0	0	0	0	0	0	0	0	0	0	0	0	0	0	0
Bacteria;Actinobacteria;Actinobacteria_c;Micrococcales;Micrococcaceae;Kocuria;Kocuria_uc	Kocuria_uc	0	0	0	0	0	0	0	0	0	0	0	0	0	0	0	0	0	0	0	3	0	0	0	0	0	0	0	0	0	0	0	0	0	0	0	0	0	0	0	0	0	0	0	0	0	0.3	0	0
Bacteria;Proteobacteria;Gammaproteobacteria;Enterobacterales;Enterobacteriaceae;Kosakonia;Kosakonia cowanii group	Kosakonia cowanii group	0	0	0	0	0	0	0	0	0	0	0	0	0	0	0	0	0	0	0	0	0	0	0	0	0	1	0	0	0	0	0	0	0	0	0	0	0	0	0	0	0	0	0	0	0	0	0	0
Bacteria;Actinobacteria;Actinobacteria_c;Micrococcales;Dermacoccaceae;Kytococcus;Kytococcus sedentarius group	Kytococcus sedentarius group	0	0	0	0	0	0	0	0	0	0	0	0	0	0	0	0	0	2	0	1	0	0	0	0	0	0	0	0	0	0	0	0	0	0	0	0	0	0	0	0	0	0	0	0.2	0	0.1	0	0
Bacteria;Proteobacteria;Betaproteobacteria;Burkholderiales;Oxalobacteraceae;Duganella;LMNW_s	LMNW_s	0	0	0	0	0	0	0	0	0	0	0	0	1	0	0	0	0	0	0	0	0	0	0	0	0	0	0	0	0	0	0	0	0	0	0	0	0	0	0.1	0	0	0	0	0	0	0	0	0
Bacteria;Proteobacteria;Alphaproteobacteria;Rhizobiales;Rhizobiaceae;Allorhizobium;LMQD_s group	LMQD_s group	0	0	0	0	0	0	0	0	0	0	0	0	0	0	0	0	0	0	0	0	6	0	0	0	0	0	0	0	0	0	0	0	0	0	0	0	0	0	0	0	0	0	0	0	0	0	0.6	0
Bacteria;Proteobacteria;Betaproteobacteria;Methylophilales;Methylophilaceae;HQ827934_g;LN794158_s	LN794158_s	0	0	0	0	0	0	0	2	0	0	0	0	0	0	0	0	0	0	0	0	0	0	0	0	0	0	0	0	0	0	0	0	0	0.2	0	0	0	0	0	0	0	0	0	0	0	0	0	0
Bacteria;Firmicutes;Clostridia;Clostridiales;Lachnospiraceae;Blautia;LN913006_s group	LN913006_s group	0	0	0	0	0	0	0	0	0	0	0	0	0	0	0	0	0	1	0	0	0	0	0	0	0	0	0	0	0	0	0	0	0	0	0	0	0	0	0	0	0	0	0	0.1	0	0	0	0
Bacteria;Proteobacteria;Deltaproteobacteria;Myxococcales;Polyangiaceae;Labilithrix;Labilithrix_uc	Labilithrix_uc	0	0	0	0	0	0	0	0	0	0	0	1	0	0	0	0	0	0	0	0	0	0	0	0	0	0	0	0	0	0	0	0	0	0	0	0	0	0.1	0	0	0	0	0	0	0	0	0	0
Bacteria;Firmicutes;Clostridia;Clostridiales;Lachnospiraceae;Lachnoanaerobaculum;Lachnoanaerobaculum saburreum group	Lachnoanaerobaculum saburreum group	0	0	0	0	0	0	0	0	0	0	0	0	0	0	0	2	0	0	0	0	0	0	3	0	0	0	0	0	0	0	0	0	0	0	0	0	0	0	0	0	0	0.2	0	0	0	0	0	0
Bacteria;Firmicutes;Clostridia;Clostridiales;Lachnospiraceae;Lachnoanaerobaculum;Lachnoanaerobaculum umeaense	Lachnoanaerobaculum umeaense	0	0	0	0	0	0	0	0	0	0	0	0	0	0	0	1	0	0	0	0	0	0	0	0	0	0	0	0	0	0	0	0	0	0	0	0	0	0	0	0	0	0.1	0	0	0	0	0	0
Bacteria;Firmicutes;Bacilli;Lactobacillales;Lactobacillaceae;Lactobacillus;Lactobacillus fermentum	Lactobacillus fermentum	0	0	0	0	0	0	0	0	0	0	0	0	0	0	1	0	0	0	0	0	0	0	0	0	0	0	0	0	0	0	0	0	0	0	0	0	0	0	0	0	0.1	0	0	0	0	0	0	0
Bacteria;Firmicutes;Bacilli;Lactobacillales;Lactobacillaceae;Lactobacillus;Lactobacillus helveticus group	Lactobacillus helveticus group	0	0	0	0	2	0	0	0	0	0	0	0	1	0	0	1	0	0	0	0	0	0	0	1	0	0	0	0	0	0	0.2	0	0	0	0	0	0	0	0.1	0	0	0.1	0	0	0	0	0	0
Bacteria;Firmicutes;Bacilli;Lactobacillales;Lactobacillaceae;Lactobacillus;Lactobacillus iners	Lactobacillus iners	0	0	0	0	0	0	0	0	0	0	0	0	0	0	0	0	0	0	0	0	0	0	6	0	0	9	0	0	0	0	0	0	0	0	0	0	0	0	0	0	0	0	0	0	0	0	0	0
Bacteria;Firmicutes;Bacilli;Lactobacillales;Lactobacillaceae;Lactobacillus;Lactobacillus parabrevis group	Lactobacillus parabrevis group	0	0	0	0	0	0	0	0	0	0	0	0	0	0	0	0	0	0	0	0	0	0	1	0	0	0	0	0	0	0	0	0	0	0	0	0	0	0	0	0	0	0	0	0	0	0	0	0
Bacteria;Firmicutes;Bacilli;Lactobacillales;Lactobacillaceae;Lactobacillus;Lactobacillus plantarum group	Lactobacillus plantarum group	0	0	0	0	0	0	0	0	0	0	0	0	0	0	0	0	0	0	2	0	0	0	0	0	0	0	0	0	0	0	0	0	0	0	0	0	0	0	0	0	0	0	0	0	0.2	0	0	0
Bacteria;Firmicutes;Bacilli;Lactobacillales;Lactobacillaceae;Lactobacillus;Lactobacillus sakei group	Lactobacillus sakei group	0	0	0	0	0	0	0	0	1	0	0	0	0	0	0	0	0	0	0	3	0	0	0	0	0	0	0	0	0	0	0	0	0	0	0.1	0	0	0	0	0	0	0	0	0	0	0.3	0	0
Bacteria;Firmicutes;Bacilli;Lactobacillales;Streptococcaceae;Lactococcus;Lactococcus garvieae group	Lactococcus garvieae group	0	0	0	0	0	0	0	0	0	0	0	0	0	0	0	0	0	0	0	0	1	0	0	0	0	0	0	0	0	0	0	0	0	0	0	0	0	0	0	0	0	0	0	0	0	0	0.1	0
Bacteria;Firmicutes;Bacilli;Lactobacillales;Streptococcaceae;Lactococcus;Lactococcus lactis group	Lactococcus lactis group	0	0	0	0	0	0	0	0	0	0	0	0	0	0	1	0	0	0	0	0	0	0	1	0	0	1	0	0	0	0	0	0	0	0	0	0	0	0	0	0	0.1	0	0	0	0	0	0	0
Bacteria;Proteobacteria;Betaproteobacteria;Burkholderiales;Comamonadaceae;Lampropedia;Lampropedia hyalina	Lampropedia hyalina	0	0	0	2	0	0	0	0	0	0	0	0	0	0	0	0	0	0	0	0	0	0	0	0	0	0	0	0	0	0.2	0	0	0	0	0	0	0	0	0	0	0	0	0	0	0	0	0	0
Bacteria;Proteobacteria;Betaproteobacteria;Burkholderiales;Lautropia_f;Lautropia;Lautropia mirabilis	Lautropia mirabilis	0	0	1	0	10	0	0	0	0	0	0	1	0	2	0	1	0	0	0	0	6	1	0	0	0	0	0	0	0.1	0	1	0	0	0	0	0	0	0.1	0	0.2	0	0.1	0	0	0	0	0.6	0.1
Bacteria;Actinobacteria;Actinobacteria_c;Corynebacteriales;Lawsonella_f;Lawsonella;Lawsonella clevelandensis	Lawsonella clevelandensis	4	4	320	30	24	0	38	21	17	376	64	7	3	8	0	3	6	2	16	26	11	3	22	8	23	12	0.4	0.4	32	3	2.4	0	3.8	2.1	1.7	37.6	6.4	0.7	0.3	0.8	0	0.3	0.6	0.2	1.6	2.6	1.1	0.3
Bacteria;Actinobacteria;Actinobacteria_c;Corynebacteriales;Lawsonella_f;Lawsonella;Lawsonella_uc	Lawsonella_uc	0	0	3	0	0	0	0	0	0	1	0	0	0	0	0	0	0	0	0	0	0	0	0	0	0	0	0	0	0.3	0	0	0	0	0	0	0.1	0	0	0	0	0	0	0	0	0	0	0	0
Bacteria;Proteobacteria;Gammaproteobacteria;Legionellales;Legionellaceae;Legionella;Legionella_uc	Legionella_uc	0	0	0	0	0	0	0	0	0	0	0	1	0	0	0	0	0	0	0	0	0	0	0	0	0	0	0	0	0	0	0	0	0	0	0	0	0	0.1	0	0	0	0	0	0	0	0	0	0
Bacteria;Actinobacteria;Actinobacteria_c;Micrococcales;Microbacteriaceae;Leifsonia;Leifsonia poae group	Leifsonia poae group	0	0	0	0	0	0	0	0	0	0	0	0	0	0	0	0	0	1	0	0	0	0	0	0	0	0	0	0	0	0	0	0	0	0	0	0	0	0	0	0	0	0	0	0.1	0	0	0	0
Bacteria;Firmicutes;Bacilli;Bacillales;Bacillaceae;Lentibacillus;Lentibacillus_uc	Lentibacillus_uc	0	0	0	0	0	1	0	0	0	0	0	0	0	0	0	0	0	0	0	0	0	0	0	0	0	0	0	0	0	0	0	0.1	0	0	0	0	0	0	0	0	0	0	0	0	0	0	0	0
Bacteria;Proteobacteria;Betaproteobacteria;Burkholderiales;Comamonadaceae;Leptothrix;Leptothrix cholodnii	Leptothrix cholodnii	0	0	0	0	0	0	0	0	0	0	0	2	1	0	0	0	0	0	0	0	0	0	0	0	0	0	0	0	0	0	0	0	0	0	0	0	0	0.2	0.1	0	0	0	0	0	0	0	0	0
Bacteria;Fusobacteria;Fusobacteria_c;Fusobacteriales;Leptotrichiaceae;Sneathia;Leptotrichia amnionii	Leptotrichia amnionii	0	0	0	0	0	0	0	0	0	0	0	0	0	0	0	0	0	0	0	0	0	0	1	0	0	0	0	0	0	0	0	0	0	0	0	0	0	0	0	0	0	0	0	0	0	0	0	0
Bacteria;Fusobacteria;Fusobacteria_c;Fusobacteriales;Leptotrichiaceae;Leptotrichia;Leptotrichia buccalis group	Leptotrichia buccalis group	0	0	0	0	0	0	0	0	0	0	0	0	0	0	0	0	0	0	0	0	3	0	0	0	0	0	0	0	0	0	0	0	0	0	0	0	0	0	0	0	0	0	0	0	0	0	0.3	0
Bacteria;Fusobacteria;Fusobacteria_c;Fusobacteriales;Leptotrichiaceae;Leptotrichia;Leptotrichia hofstadii	Leptotrichia hofstadii	0	0	0	0	0	0	0	0	0	0	0	0	0	0	0	0	0	0	0	0	1	0	0	0	0	0	0	0	0	0	0	0	0	0	0	0	0	0	0	0	0	0	0	0	0	0	0.1	0
Bacteria;Fusobacteria;Fusobacteria_c;Fusobacteriales;Leptotrichiaceae;Leptotrichia;Leptotrichia hongkongensis	Leptotrichia hongkongensis	0	0	0	0	0	0	0	0	0	0	0	0	1	0	0	1	0	0	0	1	0	0	0	0	0	0	0	0	0	0	0	0	0	0	0	0	0	0	0.1	0	0	0.1	0	0	0	0.1	0	0
Bacteria;Fusobacteria;Fusobacteria_c;Fusobacteriales;Leptotrichiaceae;Leptotrichia;Leptotrichia_uc	Leptotrichia_uc	0	0	0	0	0	0	0	0	0	0	0	0	1	0	0	0	0	0	0	0	0	0	0	0	0	0	0	0	0	0	0	0	0	0	0	0	0	0	0.1	0	0	0	0	0	0	0	0	0
Bacteria;Firmicutes;Bacilli;Lactobacillales;Leuconostocaceae;Leuconostoc;Leuconostoc citreum group	Leuconostoc citreum group	0	0	0	0	0	0	0	0	0	0	0	0	0	0	0	0	0	0	0	0	0	0	0	0	0	1	0	0	0	0	0	0	0	0	0	0	0	0	0	0	0	0	0	0	0	0	0	0
Bacteria;Firmicutes;Bacilli;Lactobacillales;Leuconostocaceae;Leuconostoc;Leuconostoc lactis	Leuconostoc lactis	0	0	0	0	0	0	0	0	0	0	0	0	0	0	0	1	0	0	0	0	0	0	0	1	0	0	0	0	0	0	0	0	0	0	0	0	0	0	0	0	0	0.1	0	0	0	0	0	0
Bacteria;Proteobacteria;Betaproteobacteria;Burkholderiales;Comamonadaceae;Limnohabitans;Limnohabitans curvus	Limnohabitans curvus	0	0	0	1	0	0	0	0	0	0	0	0	0	0	0	0	0	0	0	0	0	0	0	0	0	0	0	0	0	0.1	0	0	0	0	0	0	0	0	0	0	0	0	0	0	0	0	0	0
Bacteria;Proteobacteria;Betaproteobacteria;Burkholderiales;Comamonadaceae;Limnohabitans;Limnohabitans parvus	Limnohabitans parvus	0	0	0	0	0	0	0	0	0	0	0	1	2	0	0	0	0	0	0	0	0	0	0	0	0	0	0	0	0	0	0	0	0	0	0	0	0	0.1	0.2	0	0	0	0	0	0	0	0	0
Bacteria;Proteobacteria;Gammaproteobacteria;Xanthomonadales;Xanthomonadaceae;Luteimonas;Luteimonas abyssi group	Luteimonas abyssi group	0	0	0	0	3	0	0	0	0	0	0	0	0	0	0	0	0	2	0	0	0	0	0	0	0	0	0	0	0	0	0.3	0	0	0	0	0	0	0	0	0	0	0	0	0.2	0	0	0	0
Bacteria;Proteobacteria;Gammaproteobacteria;Xanthomonadales;Xanthomonadaceae;Luteimonas;Luteimonas marina	Luteimonas marina	0	0	0	0	6	0	0	0	0	0	0	0	0	0	0	0	0	0	0	0	0	0	0	0	0	0	0	0	0	0	0.6	0	0	0	0	0	0	0	0	0	0	0	0	0	0	0	0	0
Bacteria;Proteobacteria;Gammaproteobacteria;Xanthomonadales;Xanthomonadaceae;Luteimonas;Luteimonas tolerans	Luteimonas tolerans	0	0	0	0	0	0	0	0	0	0	1	0	0	0	0	0	0	0	0	0	0	0	0	0	0	0	0	0	0	0	0	0	0	0	0	0	0.1	0	0	0	0	0	0	0	0	0	0	0
Bacteria;Proteobacteria;Gammaproteobacteria;Xanthomonadales;Xanthomonadaceae;Luteimonas;Luteimonas_uc	Luteimonas_uc	0	0	0	0	0	0	0	0	0	0	0	0	0	0	0	0	0	1	0	0	0	0	0	0	0	0	0	0	0	0	0	0	0	0	0	0	0	0	0	0	0	0	0	0.1	0	0	0	0
Bacteria;Firmicutes;Bacilli;Bacillales;Planococcaceae;Lysinibacillus;Lysinibacillus jejuensis	Lysinibacillus jejuensis	0	0	0	0	0	0	0	0	0	0	1	0	0	0	0	0	0	0	0	0	0	0	0	0	0	0	0	0	0	0	0	0	0	0	0	0	0.1	0	0	0	0	0	0	0	0	0	0	0
Bacteria;Firmicutes;Bacilli;Bacillales;Planococcaceae;Lysinibacillus;Lysinibacillus xylanilyticus group	Lysinibacillus xylanilyticus group	0	0	0	0	0	0	0	0	0	0	0	0	0	0	0	0	0	0	0	0	1	0	0	0	0	0	0	0	0	0	0	0	0	0	0	0	0	0	0	0	0	0	0	0	0	0	0.1	0
Bacteria;Proteobacteria;Gammaproteobacteria;Xanthomonadales;Xanthomonadaceae;Lysobacter;Lysobacter xinjiangensis	Lysobacter xinjiangensis	0	0	0	0	0	0	0	0	0	0	0	0	0	1	0	0	0	0	0	0	0	0	0	0	0	0	0	0	0	0	0	0	0	0	0	0	0	0	0	0.1	0	0	0	0	0	0	0	0
Bacteria;Proteobacteria;Alphaproteobacteria;Rickettsiales;Rickettsiaceae;Rickettsia;MWZE_s	MWZE_s	0	0	0	0	0	0	1	0	0	0	0	0	0	0	0	0	0	0	0	0	0	0	0	0	0	0	0	0	0	0	0	0	0.1	0	0	0	0	0	0	0	0	0	0	0	0	0	0	0
Bacteria;Firmicutes;Bacilli;Bacillales;Staphylococcaceae;Macrococcus;Macrococcus equipercicus group	Macrococcus equipercicus group	0	0	0	0	0	1	0	0	0	0	0	0	1	0	0	0	0	0	0	0	0	0	0	0	0	0	0	0	0	0	0	0.1	0	0	0	0	0	0	0.1	0	0	0	0	0	0	0	0	0
Bacteria;Proteobacteria;Betaproteobacteria;Burkholderiales;Oxalobacteraceae;Massilia;Massilia aerilata group	Massilia aerilata group	0	0	0	0	0	1	0	0	0	0	0	0	0	0	0	0	0	0	0	0	0	0	0	0	0	0	0	0	0	0	0	0.1	0	0	0	0	0	0	0	0	0	0	0	0	0	0	0	0
Bacteria;Proteobacteria;Betaproteobacteria;Burkholderiales;Oxalobacteraceae;Massilia;Massilia alkalitolerans group	Massilia alkalitolerans group	0	1	0	0	0	0	0	0	0	0	0	0	0	0	1	0	0	0	0	0	0	0	0	1	0	0	0	0.1	0	0	0	0	0	0	0	0	0	0	0	0	0.1	0	0	0	0	0	0	0
Bacteria;Proteobacteria;Betaproteobacteria;Burkholderiales;Oxalobacteraceae;Massilia;Massilia arvi group	Massilia arvi group	0	0	0	0	0	1	0	0	0	0	0	0	0	0	0	0	0	0	0	0	0	0	0	0	0	0	0	0	0	0	0	0.1	0	0	0	0	0	0	0	0	0	0	0	0	0	0	0	0
Bacteria;Proteobacteria;Betaproteobacteria;Burkholderiales;Oxalobacteraceae;Massilia;Massilia aurea	Massilia aurea	0	0	0	1	0	1	0	0	0	0	0	1	0	0	0	0	0	0	0	0	0	0	0	0	0	0	0	0	0	0.1	0	0.1	0	0	0	0	0	0.1	0	0	0	0	0	0	0	0	0	0
Bacteria;Proteobacteria;Betaproteobacteria;Burkholderiales;Oxalobacteraceae;Massilia;Massilia neuiana	Massilia neuiana	0	0	0	0	0	0	0	0	0	0	0	0	0	0	1	0	0	0	0	0	0	0	0	0	0	0	0	0	0	0	0	0	0	0	0	0	0	0	0	0	0.1	0	0	0	0	0	0	0
Bacteria;Firmicutes;Negativicutes;Selenomonadales;Selenomonadaceae;Megamonas;Megamonas rupellensis group	Megamonas rupellensis group	0	0	0	0	0	0	0	0	0	0	0	0	0	0	0	0	0	0	0	0	0	0	0	0	0	1	0	0	0	0	0	0	0	0	0	0	0	0	0	0	0	0	0	0	0	0	0	0
Bacteria;Firmicutes;Negativicutes;Veillonellales;Veillonellaceae;Megasphaera;Megasphaera_uc	Megasphaera_uc	0	0	0	0	0	0	0	0	0	0	0	0	0	0	0	0	0	0	0	0	0	0	0	0	0	1	0	0	0	0	0	0	0	0	0	0	0	0	0	0	0	0	0	0	0	0	0	0
Bacteria;Proteobacteria;Alphaproteobacteria;Rhizobiales;Phyllobacteriaceae;Mesorhizobium;Mesorhizobium loti group	Mesorhizobium loti group	0	0	0	0	0	0	0	0	0	0	0	0	0	1	0	0	0	0	0	0	0	0	0	0	0	0	0	0	0	0	0	0	0	0	0	0	0	0	0	0.1	0	0	0	0	0	0	0	0
Bacteria;Proteobacteria;Alphaproteobacteria;Rhizobiales;Bradyrhizobiaceae;Rhodopseudomonas;Metalliresistens boonkerdii	Metalliresistens boonkerdii	0	0	0	0	0	0	0	0	0	0	0	0	0	0	0	6	0	0	0	0	0	0	0	0	0	0	0	0	0	0	0	0	0	0	0	0	0	0	0	0	0	0.6	0	0	0	0	0	0
Bacteria;Proteobacteria;Alphaproteobacteria;Rhizobiales;Methylobacteriaceae;Methylobacterium;Methylobacterium aquaticum group	Methylobacterium aquaticum group	0	0	0	0	0	1	0	0	0	0	0	0	0	0	0	0	0	1	0	0	0	0	0	0	0	0	0	0	0	0	0	0.1	0	0	0	0	0	0	0	0	0	0	0	0.1	0	0	0	0
Bacteria;Proteobacteria;Alphaproteobacteria;Rhizobiales;Methylobacteriaceae;Methylobacterium;Methylobacterium extorquens group	Methylobacterium extorquens group	0	0	0	0	1	0	0	0	0	0	0	0	0	0	0	1	0	0	1	0	0	0	0	0	1	0	0	0	0	0	0.1	0	0	0	0	0	0	0	0	0	0	0.1	0	0	0.1	0	0	0
Bacteria;Proteobacteria;Alphaproteobacteria;Rhizobiales;Methylobacteriaceae;Methylobacterium;Methylobacterium isbiliense	Methylobacterium isbiliense	0	0	0	0	0	0	0	0	0	0	0	0	1	0	0	0	0	0	0	0	0	0	0	0	0	0	0	0	0	0	0	0	0	0	0	0	0	0	0.1	0	0	0	0	0	0	0	0	0
Bacteria;Proteobacteria;Alphaproteobacteria;Rhizobiales;Methylobacteriaceae;Methylobacterium;Methylobacterium komagatae	Methylobacterium komagatae	0	0	0	0	0	3	0	0	0	0	0	0	1	0	0	1	0	0	0	0	0	0	0	0	0	0	0	0	0	0	0	0.3	0	0	0	0	0	0	0.1	0	0	0.1	0	0	0	0	0	0
Bacteria;Proteobacteria;Alphaproteobacteria;Rhizobiales;Methylobacteriaceae;Methylobacterium;Methylobacterium marchantiae group	Methylobacterium marchantiae group	0	1	0	0	0	0	0	1	0	0	0	2	2	0	0	0	0	1	0	0	0	0	0	0	0	0	0	0.1	0	0	0	0	0	0.1	0	0	0	0.2	0.2	0	0	0	0	0.1	0	0	0	0
Bacteria;Proteobacteria;Alphaproteobacteria;Rhizobiales;Methylobacteriaceae;Methylobacterium;Methylobacterium oryzae group	Methylobacterium oryzae group	0	4	0	2	0	3	1	0	0	0	0	2	0	0	1	78	1	1	0	0	0	0	1	0	0	0	0	0.4	0	0.2	0	0.3	0.1	0	0	0	0	0.2	0	0	0.1	7.8	0.1	0.1	0	0	0	0
Bacteria;Proteobacteria;Alphaproteobacteria;Rhizobiales;Methylobacteriaceae;Methylobacterium;Methylobacterium persicinum	Methylobacterium persicinum	0	0	0	0	0	1	0	0	0	0	0	0	0	0	0	0	0	0	0	0	0	0	0	0	0	0	0	0	0	0	0	0.1	0	0	0	0	0	0	0	0	0	0	0	0	0	0	0	0
Bacteria;Actinobacteria;Actinobacteria_c;Micrococcales;Microbacteriaceae;Microbacterium;Microbacterium imperiale group	Microbacterium imperiale group	0	0	0	0	0	0	0	0	0	0	0	0	0	0	0	0	0	0	0	0	0	1	0	1	0	0	0	0	0	0	0	0	0	0	0	0	0	0	0	0	0	0	0	0	0	0	0	0.1
Bacteria;Actinobacteria;Actinobacteria_c;Micrococcales;Microbacteriaceae;Microbacterium;Microbacterium lacticum	Microbacterium lacticum	0	0	0	0	0	0	0	0	0	0	0	0	0	0	0	0	0	0	1	0	0	0	0	0	0	0	0	0	0	0	0	0	0	0	0	0	0	0	0	0	0	0	0	0	0.1	0	0	0
Bacteria;Actinobacteria;Actinobacteria_c;Micrococcales;Micrococcaceae;Micrococcus;Micrococcus luteus group	Micrococcus luteus group	3	1	2	0	11	4	0	1	0	1	0	0	1	1	0	12	6	12	26	127	17	107	6	33	1	7	0.3	0.1	0.2	0	1.1	0.4	0	0.1	0	0.1	0	0	0.1	0.1	0	1.2	0.6	1.2	2.6	12.7	1.7	10.7
Bacteria;Actinobacteria;Actinobacteria_c;Micrococcales;Micrococcaceae;Micrococcus;Micrococcus_uc	Micrococcus_uc	0	0	0	0	0	0	0	0	0	0	0	0	0	0	0	0	0	0	0	0	0	1	0	0	0	0	0	0	0	0	0	0	0	0	0	0	0	0	0	0	0	0	0	0	0	0	0	0.1
Bacteria;Actinobacteria;Actinobacteria_c;Corynebacteriales;Nocardiaceae;Millisia;Millisia brevis	Millisia brevis	0	0	0	0	0	0	0	0	0	0	0	1	0	0	0	0	0	0	0	0	0	0	0	0	0	0	0	0	0	0	0	0	0	0	0	0	0	0.1	0	0	0	0	0	0	0	0	0	0
Bacteria;Actinobacteria;Actinobacteria_c;Frankiales;Geodermatophilaceae;Modestobacter;Modestobacter versicolor group	Modestobacter versicolor group	0	0	0	0	0	3	0	0	0	0	0	0	0	0	0	0	0	0	0	0	0	0	0	0	0	0	0	0	0	0	0	0.3	0	0	0	0	0	0	0	0	0	0	0	0	0	0	0	0
Bacteria;Firmicutes;Clostridia;Clostridiales;Mogibacterium_f;Mogibacterium;Mogibacterium pumilum group	Mogibacterium pumilum group	0	0	0	0	0	0	0	0	1	0	0	0	0	0	0	0	0	0	0	0	0	0	0	0	0	0	0	0	0	0	0	0	0	0	0.1	0	0	0	0	0	0	0	0	0	0	0	0	0
Bacteria;Proteobacteria;Gammaproteobacteria;Enterobacterales;Morganellaceae;Morganella;Morganella morganii group	Morganella morganii group	0	0	0	0	0	2	0	0	0	0	0	0	0	0	0	0	1	0	1	0	0	0	1	6	0	0	0	0	0	0	0	0.2	0	0	0	0	0	0	0	0	0	0	0.1	0	0.1	0	0	0
Bacteria;Bacteroidetes;Sphingobacteriia;Sphingobacteriales;Sphingobacteriaceae;Mucilaginibacter;Mucilaginibacter boryungensis	Mucilaginibacter boryungensis	0	0	0	0	0	0	0	0	0	0	0	1	0	0	0	0	0	0	0	0	0	0	0	0	0	0	0	0	0	0	0	0	0	0	0	0	0	0.1	0	0	0	0	0	0	0	0	0	0
Bacteria;Actinobacteria;Actinobacteria_c;Corynebacteriales;Mycobacteriaceae;Mycobacterium;Mycobacterium austroafricanum group	Mycobacterium austroafricanum group	1	0	0	0	14	0	1	0	0	1	0	0	0	0	0	0	0	0	0	0	0	0	0	0	0	0	0.1	0	0	0	1.4	0	0.1	0	0	0.1	0	0	0	0	0	0	0	0	0	0	0	0
Bacteria;Actinobacteria;Actinobacteria_c;Corynebacteriales;Mycobacteriaceae;Mycobacterium;Mycobacterium brisbanense group	Mycobacterium brisbanense group	0	0	0	0	1	0	0	0	0	0	0	0	0	0	0	0	0	0	0	0	0	0	0	0	0	0	0	0	0	0	0.1	0	0	0	0	0	0	0	0	0	0	0	0	0	0	0	0	0
Bacteria;Actinobacteria;Actinobacteria_c;Corynebacteriales;Mycobacteriaceae;Mycobacterium;Mycobacterium cookii	Mycobacterium cookii	0	0	0	0	0	0	0	0	0	0	0	0	0	0	0	0	0	0	0	0	0	0	2	0	0	0	0	0	0	0	0	0	0	0	0	0	0	0	0	0	0	0	0	0	0	0	0	0
Bacteria;Actinobacteria;Actinobacteria_c;Corynebacteriales;Mycobacteriaceae;Mycobacterium;Mycobacterium fragae	Mycobacterium fragae	0	0	0	0	0	0	0	0	0	0	0	0	0	0	0	0	0	0	0	0	0	0	0	0	0	1	0	0	0	0	0	0	0	0	0	0	0	0	0	0	0	0	0	0	0	0	0	0
Bacteria;Actinobacteria;Actinobacteria_c;Corynebacteriales;Mycobacteriaceae;Mycobacterium;Mycobacterium simiae group	Mycobacterium simiae group	0	0	0	0	0	0	0	0	0	0	0	0	0	0	0	0	0	0	0	0	0	1	0	0	0	0	0	0	0	0	0	0	0	0	0	0	0	0	0	0	0	0	0	0	0	0	0	0.1
Bacteria;Actinobacteria;Actinobacteria_c;Corynebacteriales;Mycobacteriaceae;Mycobacterium;Mycobacterium smegmatis group	Mycobacterium smegmatis group	0	0	0	0	0	0	0	0	0	0	0	0	0	0	0	0	0	0	0	0	0	0	0	0	0	1	0	0	0	0	0	0	0	0	0	0	0	0	0	0	0	0	0	0	0	0	0	0
Bacteria;Actinobacteria;Actinobacteria_c;Corynebacteriales;Mycobacteriaceae;Mycobacterium;Mycobacterium tuberculosis group	Mycobacterium tuberculosis group	0	0	0	0	0	0	0	0	0	0	0	0	0	0	0	0	0	0	0	0	0	0	1	0	0	0	0	0	0	0	0	0	0	0	0	0	0	0	0	0	0	0	0	0	0	0	0	0
Bacteria;Actinobacteria;Actinobacteria_c;Corynebacteriales;Mycobacteriaceae;Mycobacterium;Mycobacterium_uc	Mycobacterium_uc	0	0	0	0	1	0	0	0	0	0	0	0	0	0	0	0	0	0	0	0	0	0	1	0	0	0	0	0	0	0	0.1	0	0	0	0	0	0	0	0	0	0	0	0	0	0	0	0	0
Bacteria;Proteobacteria;Gammaproteobacteria;Pseudomonadales;Moraxellaceae;Acinetobacter;NEFZ_s	NEFZ_s	0	1	0	1	9	0	0	0	0	0	0	0	1	0	0	1	0	7	0	0	0	1	0	2	0	1	0	0.1	0	0.1	0.9	0	0	0	0	0	0	0	0.1	0	0	0.1	0	0.7	0	0	0	0.1
Bacteria;Proteobacteria;Gammaproteobacteria;Pseudomonadales;Moraxellaceae;Acinetobacter;NEGF_s group	NEGF_s group	0	0	0	0	0	0	0	0	0	0	0	0	0	0	0	0	0	0	0	1	0	0	0	0	1	0	0	0	0	0	0	0	0	0	0	0	0	0	0	0	0	0	0	0	0	0.1	0	0
Bacteria;Proteobacteria;Gammaproteobacteria;Pseudomonadales;Moraxellaceae;Acinetobacter;NHRN_s	NHRN_s	0	0	0	0	0	0	0	0	0	0	0	0	0	0	0	1	0	0	0	0	0	0	1	0	0	0	0	0	0	0	0	0	0	0	0	0	0	0	0	0	0	0.1	0	0	0	0	0	0
Bacteria;Firmicutes;Negativicutes;Veillonellales;Veillonellaceae;Negativicoccus;Negativicoccus succinicivorans	Negativicoccus succinicivorans	0	0	0	0	0	0	0	1	0	0	0	0	0	0	0	1	0	0	0	0	0	0	0	0	0	0	0	0	0	0	0	0	0	0.1	0	0	0	0	0	0	0	0.1	0	0	0	0	0	0
Bacteria;Proteobacteria;Betaproteobacteria;Neisseriales;Neisseriaceae;Neisseria;Neisseria bacilliformis	Neisseria bacilliformis	0	0	0	0	1	0	0	0	0	0	0	0	0	0	0	1	0	0	0	0	0	0	0	0	0	0	0	0	0	0	0.1	0	0	0	0	0	0	0	0	0	0	0.1	0	0	0	0	0	0
Bacteria;Proteobacteria;Betaproteobacteria;Neisseriales;Neisseriaceae;Neisseria;Neisseria elongata group	Neisseria elongata group	0	0	0	0	1	0	0	0	0	0	0	0	2	0	0	2	0	0	0	3	0	0	0	0	0	0	0	0	0	0	0.1	0	0	0	0	0	0	0	0.2	0	0	0.2	0	0	0	0.3	0	0
Bacteria;Proteobacteria;Betaproteobacteria;Neisseriales;Neisseriaceae;Neisseria;Neisseria meningitidis group	Neisseria meningitidis group	0	0	0	0	0	0	0	0	0	0	0	0	0	0	0	0	0	0	0	0	0	0	0	1	0	0	0	0	0	0	0	0	0	0	0	0	0	0	0	0	0	0	0	0	0	0	0	0
Bacteria;Proteobacteria;Betaproteobacteria;Neisseriales;Neisseriaceae;Neisseria;Neisseria perflava	Neisseria perflava	0	0	0	1	0	0	0	0	1	0	0	0	4	1	0	0	0	0	0	4	9	0	4	0	0	0	0	0	0	0.1	0	0	0	0	0.1	0	0	0	0.4	0.1	0	0	0	0	0	0.4	0.9	0
Bacteria;Proteobacteria;Betaproteobacteria;Neisseriales;Neisseriaceae;Neisseria;Neisseria sicca group	Neisseria sicca group	1	0	0	0	0	0	0	0	0	0	0	0	0	0	0	19	0	0	0	3	1	1	0	0	0	0	0.1	0	0	0	0	0	0	0	0	0	0	0	0	0	0	1.9	0	0	0	0.3	0.1	0.1
Bacteria;Proteobacteria;Betaproteobacteria;Neisseriales;Neisseriaceae;Neisseria;Neisseria subflava	Neisseria subflava	0	0	0	0	0	0	0	0	0	0	0	0	0	0	0	1	0	0	0	0	0	3	7	0	1	10	0	0	0	0	0	0	0	0	0	0	0	0	0	0	0	0.1	0	0	0	0	0	0.3
Bacteria;Proteobacteria;Betaproteobacteria;Neisseriales;Neisseriaceae;Neisseria;Neisseria_uc	Neisseria_uc	0	0	0	0	0	0	0	0	0	0	0	0	0	0	0	2	0	0	0	0	0	0	0	0	0	0	0	0	0	0	0	0	0	0	0	0	0	0	0	0	0	0.2	0	0	0	0	0	0
Bacteria;Actinobacteria;Actinobacteria_c;Micrococcales;Micrococcaceae;Nesterenkonia;Nesterenkonia lacusekhoensis	Nesterenkonia lacusekhoensis	0	0	0	0	0	0	0	0	0	0	0	0	0	0	0	0	0	0	0	1	0	0	0	0	0	0	0	0	0	0	0	0	0	0	0	0	0	0	0	0	0	0	0	0	0	0.1	0	0
Bacteria;Actinobacteria;Actinobacteria_c;Micrococcales;Micrococcaceae;Nesterenkonia;Nesterenkonia xinjiangensis group	Nesterenkonia xinjiangensis group	0	0	0	0	0	1	0	0	0	0	0	0	0	0	0	0	0	0	0	0	0	0	0	0	0	0	0	0	0	0	0	0.1	0	0	0	0	0	0	0	0	0	0	0	0	0	0	0	0
Bacteria;Bacteroidetes;Sphingobacteriia;Sphingobacteriales;Chitinophagaceae;Niabella;Niabella_uc	Niabella_uc	0	0	0	0	0	0	0	0	0	0	0	0	0	0	0	0	0	1	0	0	0	0	0	0	0	0	0	0	0	0	0	0	0	0	0	0	0	0	0	0	0	0	0	0.1	0	0	0	0
Bacteria;Proteobacteria;Alphaproteobacteria;Sphingomonadales;Sphingomonadaceae;Novosphingobium;Novosphingobium pentaromativorans group	Novosphingobium pentaromativorans group	0	0	0	0	1	0	0	0	0	0	0	0	0	0	0	0	0	0	0	0	0	0	0	0	0	0	0	0	0	0	0.1	0	0	0	0	0	0	0	0	0	0	0	0	0	0	0	0	0
Bacteria;Actinobacteria;Actinobacteria_c;Corynebacteriales;Corynebacteriaceae;Corynebacterium;OCTS_s	OCTS_s	0	0	0	0	0	0	0	0	0	0	0	0	0	1	0	2	0	0	0	1	0	0	1	0	0	1	0	0	0	0	0	0	0	0	0	0	0	0	0	0.1	0	0.2	0	0	0	0.1	0	0
Bacteria;Proteobacteria;Alphaproteobacteria;Rhodobacterales;Rhodobacteraceae;Oceanicella;Oceanicella actignis	Oceanicella actignis	0	0	0	0	3	0	0	0	0	0	0	0	0	0	0	0	0	0	0	0	0	0	0	0	0	0	0	0	0	0	0.3	0	0	0	0	0	0	0	0	0	0	0	0	0	0	0	0	0
Bacteria;Firmicutes;Clostridia;Clostridiales;Lachnospiraceae;Oribacterium;Oribacterium sinus	Oribacterium sinus	0	0	0	0	0	1	0	0	0	0	0	0	0	0	0	0	0	0	0	0	0	0	0	0	0	1	0	0	0	0	0	0.1	0	0	0	0	0	0	0	0	0	0	0	0	0	0	0	0
Bacteria;Proteobacteria;Betaproteobacteria;Burkholderiales;Comamonadaceae;Ottowia;Ottowia beijingensis	Ottowia beijingensis	0	0	0	0	1	0	0	0	0	0	0	0	0	0	0	0	0	0	0	0	0	0	0	0	0	0	0	0	0	0	0.1	0	0	0	0	0	0	0	0	0	0	0	0	0	0	0	0	0
Bacteria;Proteobacteria;Betaproteobacteria;Burkholderiales;Comamonadaceae;Ottowia;Ottowia_uc	Ottowia_uc	0	0	0	0	0	0	0	0	0	0	0	0	0	0	0	1	0	0	0	0	0	0	0	0	0	0	0	0	0	0	0	0	0	0	0	0	0	0	0	0	0	0.1	0	0	0	0	0	0
Bacteria;Saccharibacteria_TM7;Saccharimonas_c;Saccharimonas_o;PAC000016_f;PAC000016_g;PAC000016_g_uc	PAC000016_g_uc	0	0	0	0	0	1	0	0	0	0	0	0	1	0	0	0	0	0	0	0	0	0	0	0	0	0	0	0	0	0	0	0.1	0	0	0	0	0	0	0.1	0	0	0	0	0	0	0	0	0
Bacteria;Planctomycetes;Planctomycetia;Planctomycetales;Gemmataceae;PAC000086_g;PAC000086_g_uc	PAC000086_g_uc	0	0	0	0	0	0	0	0	0	0	0	0	0	0	0	0	0	0	0	0	0	0	0	0	0	1	0	0	0	0	0	0	0	0	0	0	0	0	0	0	0	0	0	0	0	0	0	0
Bacteria;Firmicutes;Clostridia;Clostridiales;Lachnospiraceae;Clostridium_g24;PAC000191_s	PAC000191_s	0	0	0	0	0	0	0	0	0	0	0	0	0	1	0	0	0	0	0	0	0	0	0	0	0	0	0	0	0	0	0	0	0	0	0	0	0	0	0	0.1	0	0	0	0	0	0	0	0
Bacteria;Actinobacteria;Thermoleophilia;Solirubrobacterales;Conexibacteraceae;Conexibacter;PAC000298_s	PAC000298_s	0	0	0	0	0	1	0	0	0	0	0	0	0	0	0	0	0	0	0	0	0	0	0	0	0	0	0	0	0	0	0	0.1	0	0	0	0	0	0	0	0	0	0	0	0	0	0	0	0
Bacteria;Proteobacteria;Alphaproteobacteria;Caulobacterales;Caulobacteraceae;JPOM_g;PAC001012_s	PAC001012_s	0	0	0	0	1	3	0	0	0	0	0	0	0	0	1	6	0	8	0	0	2	0	4	6	3	2	0	0	0	0	0.1	0.3	0	0	0	0	0	0	0	0	0.1	0.6	0	0.8	0	0	0.2	0
Bacteria;Armatimonadetes;Fimbriimonadia;Fimbriimonadales;Fimbriimonadaceae;Fimbriimonas;PAC001029_s	PAC001029_s	0	0	0	1	0	0	0	0	0	0	0	0	0	0	0	0	0	0	0	0	0	0	0	0	0	0	0	0	0	0.1	0	0	0	0	0	0	0	0	0	0	0	0	0	0	0	0	0	0
Bacteria;Bacteroidetes;Bacteroidia;Bacteroidales;Muribaculaceae;PAC001068_g;PAC001071_s	PAC001071_s	0	0	0	0	0	0	0	0	0	0	0	0	0	0	0	0	0	1	0	0	0	0	0	0	0	0	0	0	0	0	0	0	0	0	0	0	0	0	0	0	0	0	0	0.1	0	0	0	0
Bacteria;Firmicutes;Clostridia;Clostridiales;Ruminococcaceae;Oscillibacter;PAC001129_s	PAC001129_s	0	0	0	0	0	0	0	0	0	0	0	0	0	0	0	0	0	0	0	0	1	0	0	0	0	0	0	0	0	0	0	0	0	0	0	0	0	0	0	0	0	0	0	0	0	0	0.1	0
Bacteria;Firmicutes;Clostridia;Clostridiales;Ruminococcaceae;Oscillibacter;PAC001130_s	PAC001130_s	0	0	0	0	0	0	0	0	0	0	0	0	0	0	0	0	0	0	0	0	1	0	0	0	0	0	0	0	0	0	0	0	0	0	0	0	0	0	0	0	0	0	0	0	0	0	0.1	0
Bacteria;Firmicutes;Clostridia;Clostridiales;Lachnospiraceae;PAC001177_g;PAC001177_s	PAC001177_s	0	0	0	0	0	0	0	0	0	0	0	0	0	0	0	0	0	0	1	0	0	0	0	0	0	0	0	0	0	0	0	0	0	0	0	0	0	0	0	0	0	0	0	0	0.1	0	0	0
Bacteria;Proteobacteria;Betaproteobacteria;Neisseriales;Neisseriaceae;Neisseria;PAC001340_s	PAC001340_s	0	0	0	0	0	0	0	0	0	0	0	0	0	0	0	1	0	0	0	0	0	0	0	0	0	0	0	0	0	0	0	0	0	0	0	0	0	0	0	0	0	0.1	0	0	0	0	0	0
Bacteria;Fusobacteria;Fusobacteria_c;Fusobacteriales;Leptotrichiaceae;Leptotrichia;PAC001344_s	PAC001344_s	0	0	0	0	0	0	0	0	0	0	0	0	1	0	0	0	0	0	0	0	0	0	0	0	0	0	0	0	0	0	0	0	0	0	0	0	0	0	0.1	0	0	0	0	0	0	0	0	0
Bacteria;Bacteroidetes;Bacteroidia;Bacteroidales;Prevotellaceae;Prevotella;PAC001346_s	PAC001346_s	0	0	0	0	0	0	0	0	0	0	0	0	1	0	0	0	0	0	0	0	0	0	0	0	0	0	0	0	0	0	0	0	0	0	0	0	0	0	0.1	0	0	0	0	0	0	0	0	0
Bacteria;Firmicutes;Clostridia;Clostridiales;Ruminococcaceae;PAC000661_g;PAC001348_s	PAC001348_s	0	0	0	0	0	0	0	0	0	0	0	0	1	0	0	0	0	0	0	0	0	0	0	0	0	0	0	0	0	0	0	0	0	0	0	0	0	0	0.1	0	0	0	0	0	0	0	0	0
Bacteria;Firmicutes;Clostridia;Clostridiales;Lachnospiraceae;Butyrivibrio;PAC001351_s	PAC001351_s	0	0	0	0	0	0	0	0	0	0	0	0	0	0	0	0	0	1	0	0	0	0	0	0	0	0	0	0	0	0	0	0	0	0	0	0	0	0	0	0	0	0	0	0.1	0	0	0	0
Bacteria;Firmicutes;Negativicutes;Veillonellales;Veillonellaceae;Veillonella;PAC001353_s	PAC001353_s	0	0	0	0	0	0	0	0	0	0	0	0	1	0	0	0	0	0	0	0	0	0	0	0	0	0	0	0	0	0	0	0	0	0	0	0	0	0	0.1	0	0	0	0	0	0	0	0	0
Bacteria;Fusobacteria;Fusobacteria_c;Fusobacteriales;Leptotrichiaceae;Leptotrichia;PAC001356_s	PAC001356_s	0	0	0	0	0	0	0	0	0	0	0	0	0	0	0	0	0	0	0	0	0	1	0	0	0	0	0	0	0	0	0	0	0	0	0	0	0	0	0	0	0	0	0	0	0	0	0	0.1
Bacteria;Bacteroidetes;Sphingobacteriia;Sphingobacteriales;Chitinophagaceae;PAC000056_g;PAC001971_s	PAC001971_s	1	0	0	0	0	0	0	0	0	0	0	0	0	0	0	0	0	0	0	0	0	0	0	0	0	0	0.1	0	0	0	0	0	0	0	0	0	0	0	0	0	0	0	0	0	0	0	0	0
Bacteria;Firmicutes;Clostridia;Clostridiales;Lachnospiraceae;KE159797_g;PAC001980_s	PAC001980_s	0	0	0	0	0	0	0	0	0	0	0	0	0	0	0	0	1	0	0	0	0	0	0	0	0	0	0	0	0	0	0	0	0	0	0	0	0	0	0	0	0	0	0.1	0	0	0	0	0
Bacteria;Planctomycetes;Planctomycetia;Planctomycetales;Isosphaeraceae;Singulisphaera;PAC002240_s	PAC002240_s	0	0	0	2	0	0	0	0	0	0	0	0	0	0	0	0	0	0	0	0	0	0	0	0	0	0	0	0	0	0.2	0	0	0	0	0	0	0	0	0	0	0	0	0	0	0	0	0	0
Bacteria;Firmicutes;Clostridia;Clostridiales;Lachnospiraceae;Acetatifactor;PAC002333_s	PAC002333_s	0	0	0	0	0	0	0	0	0	0	0	0	0	1	0	0	0	0	0	0	0	0	0	0	0	0	0	0	0	0	0	0	0	0	0	0	0	0	0	0.1	0	0	0	0	0	0	0	0
Bacteria;Saccharibacteria_TM7;Saccharimonas_c;Saccharimonas_o;Saccharimonas_f;Saccharimonas;PAC002547_s	PAC002547_s	0	0	0	0	0	0	1	0	0	0	0	0	0	0	0	0	0	0	0	0	0	0	0	0	0	0	0	0	0	0	0	0	0.1	0	0	0	0	0	0	0	0	0	0	0	0	0	0	0
Bacteria;Actinobacteria;Actinobacteria_c;Micrococcales;Micrococcaceae;Paenarthrobacter;Paenarthrobacter aurescens group	Paenarthrobacter aurescens group	0	0	0	2	0	0	0	0	0	0	0	0	0	0	0	0	0	0	0	0	0	0	0	0	0	0	0	0	0	0.2	0	0	0	0	0	0	0	0	0	0	0	0	0	0	0	0	0	0
Bacteria;Firmicutes;Bacilli;Bacillales;Paenibacillaceae;Paenibacillus;Paenibacillus humicus group	Paenibacillus humicus group	0	0	0	0	0	1	0	0	0	0	0	0	0	0	0	0	0	0	0	0	0	0	0	0	0	0	0	0	0	0	0	0.1	0	0	0	0	0	0	0	0	0	0	0	0	0	0	0	0
Bacteria;Proteobacteria;Gammaproteobacteria;Enterobacterales;Erwiniaceae;Pantoea;Pantoea agglomerans group	Pantoea agglomerans group	0	1	0	0	2	0	0	0	0	5	0	0	0	0	0	0	0	0	0	0	0	0	1	0	0	0	0	0.1	0	0	0.2	0	0	0	0	0.5	0	0	0	0	0	0	0	0	0	0	0	0
Bacteria;Proteobacteria;Gammaproteobacteria;Enterobacterales;Erwiniaceae;Pantoea;Pantoea calida	Pantoea calida	0	0	0	0	0	0	0	0	0	0	0	0	0	0	0	0	0	0	0	0	1	0	0	0	0	0	0	0	0	0	0	0	0	0	0	0	0	0	0	0	0	0	0	0	0	0	0.1	0
Bacteria;Proteobacteria;Gammaproteobacteria;Enterobacterales;Erwiniaceae;Pantoea;Pantoea gaviniae	Pantoea gaviniae	1	0	0	0	0	0	0	0	0	0	0	0	0	0	0	0	0	0	0	0	0	1	0	0	0	0	0.1	0	0	0	0	0	0	0	0	0	0	0	0	0	0	0	0	0	0	0	0	0.1
Bacteria;Proteobacteria;Gammaproteobacteria;Enterobacterales;Erwiniaceae;Pantoea;Pantoea septica	Pantoea septica	0	0	0	0	0	0	0	0	0	0	0	0	0	0	0	0	0	0	0	0	0	0	6	0	0	9	0	0	0	0	0	0	0	0	0	0	0	0	0	0	0	0	0	0	0	0	0	0
Bacteria;Proteobacteria;Betaproteobacteria;Burkholderiales;Burkholderiaceae;Paraburkholderia;Paraburkholderia caledonica group	Paraburkholderia caledonica group	0	0	0	1	0	0	0	0	0	0	0	2	0	0	0	0	0	0	0	0	0	0	0	0	0	0	0	0	0	0.1	0	0	0	0	0	0	0	0.2	0	0	0	0	0	0	0	0	0	0
Bacteria;Proteobacteria;Alphaproteobacteria;Rhodobacterales;Rhodobacteraceae;Paracoccus;Paracoccus denitrificans group	Paracoccus denitrificans group	0	0	0	0	10	5	0	0	0	0	0	1	0	1	2	4	1	22	93	10	9	2	1	5	1	0	0	0	0	0	1	0.5	0	0	0	0	0	0.1	0	0.1	0.2	0.4	0.1	2.2	9.3	1	0.9	0.2
Bacteria;Proteobacteria;Alphaproteobacteria;Rhodobacterales;Rhodobacteraceae;Paracoccus;Paracoccus limosus	Paracoccus limosus	0	0	0	0	0	0	0	0	0	0	0	0	0	0	0	0	0	0	0	0	0	0	0	0	0	2	0	0	0	0	0	0	0	0	0	0	0	0	0	0	0	0	0	0	0	0	0	0
Bacteria;Proteobacteria;Alphaproteobacteria;Rhodobacterales;Rhodobacteraceae;Paracoccus;Paracoccus marcusii group	Paracoccus marcusii group	0	0	0	0	19	0	0	0	1	0	0	0	0	0	0	0	0	0	4	0	3	0	0	1	0	0	0	0	0	0	1.9	0	0	0	0.1	0	0	0	0	0	0	0	0	0	0.4	0	0.3	0
Bacteria;Proteobacteria;Alphaproteobacteria;Rhizobiales;Parvibaculum_f;Parvibaculum;Parvibaculum_uc	Parvibaculum_uc	0	0	0	1	0	0	0	0	0	0	0	0	0	0	0	0	0	0	0	0	0	0	0	0	0	0	0	0	0	0.1	0	0	0	0	0	0	0	0	0	0	0	0	0	0	0	0	0	0
Bacteria;Firmicutes;Tissierellia;Tissierellales;Peptoniphilaceae;Parvimonas;Parvimonas micra	Parvimonas micra	0	0	0	0	0	0	0	0	0	0	0	0	0	0	0	0	0	0	0	0	0	0	0	1	0	0	0	0	0	0	0	0	0	0	0	0	0	0	0	0	0	0	0	0	0	0	0	0
Bacteria;Proteobacteria;Betaproteobacteria;Burkholderiales;Comamonadaceae;Paucibacter;Paucibacter oligotrophus	Paucibacter oligotrophus	0	0	0	3	0	0	0	0	0	0	0	1	0	0	0	0	0	0	0	0	0	0	0	0	0	0	0	0	0	0.3	0	0	0	0	0	0	0	0.1	0	0	0	0	0	0	0	0	0	0
Bacteria;Proteobacteria;Betaproteobacteria;Burkholderiales;Comamonadaceae;Paucibacter;Paucibacter toxinivorans	Paucibacter toxinivorans	0	0	0	0	0	0	1	0	0	0	0	0	1	0	0	0	0	0	0	0	0	0	0	0	0	0	0	0	0	0	0	0	0.1	0	0	0	0	0	0.1	0	0	0	0	0	0	0	0	0
Bacteria;Proteobacteria;Betaproteobacteria;Burkholderiales;Comamonadaceae;Paucibacter;Paucibacter_uc	Paucibacter_uc	0	0	0	1	0	0	0	0	0	0	0	0	0	0	0	0	0	0	0	0	0	0	0	0	0	0	0	0	0	0.1	0	0	0	0	0	0	0	0	0	0	0	0	0	0	0	0	0	0
Bacteria;Firmicutes;Bacilli;Lactobacillales;Lactobacillaceae;Pediococcus;Pediococcus acidilactici group	Pediococcus acidilactici group	0	0	0	0	0	0	0	0	0	0	0	0	0	0	0	0	0	0	0	0	0	0	0	1	0	0	0	0	0	0	0	0	0	0	0	0	0	0	0	0	0	0	0	0	0	0	0	0
Bacteria;Bacteroidetes;Sphingobacteriia;Sphingobacteriales;Sphingobacteriaceae;Pedobacter;Pedobacter jejuensis	Pedobacter jejuensis	0	0	0	0	0	0	0	0	0	0	0	1	0	0	0	0	0	0	0	0	0	0	0	0	0	0	0	0	0	0	0	0	0	0	0	0	0	0.1	0	0	0	0	0	0	0	0	0	0
Bacteria;Proteobacteria;Betaproteobacteria;Burkholderiales;Comamonadaceae;Pelomonas;Pelomonas saccharophila group	Pelomonas saccharophila group	0	0	0	0	0	0	0	0	0	0	0	0	0	0	1	0	0	0	0	0	0	0	0	0	0	0	0	0	0	0	0	0	0	0	0	0	0	0	0	0	0.1	0	0	0	0	0	0	0
Bacteria;Firmicutes;Clostridia;Clostridiales;Peptococcaceae;Peptococcus;Peptococcus niger	Peptococcus niger	0	0	0	0	0	0	0	0	0	0	0	0	0	0	0	0	0	0	0	0	0	0	0	0	0	1	0	0	0	0	0	0	0	0	0	0	0	0	0	0	0	0	0	0	0	0	0	0
Bacteria;Firmicutes;Tissierellia;Tissierellales;Peptoniphilaceae;Peptoniphilus;Peptoniphilus coxii	Peptoniphilus coxii	0	0	0	0	0	0	0	0	0	0	0	0	0	0	0	0	0	0	0	0	0	0	2	0	0	0	0	0	0	0	0	0	0	0	0	0	0	0	0	0	0	0	0	0	0	0	0	0
Bacteria;Firmicutes;Tissierellia;Tissierellales;Peptoniphilaceae;Peptoniphilus;Peptoniphilus duerdenii	Peptoniphilus duerdenii	0	0	0	0	0	0	0	0	0	0	0	0	0	0	0	0	0	0	0	0	0	0	2	0	0	1	0	0	0	0	0	0	0	0	0	0	0	0	0	0	0	0	0	0	0	0	0	0
Bacteria;Firmicutes;Tissierellia;Tissierellales;Peptoniphilaceae;Peptoniphilus;Peptoniphilus harei group	Peptoniphilus harei group	1	2	3	0	0	2	1	0	0	0	0	2	3	1	0	2	0	0	0	4	0	1	1	1	0	1	0.1	0.2	0.3	0	0	0.2	0.1	0	0	0	0	0.2	0.3	0.1	0	0.2	0	0	0	0.4	0	0.1
Bacteria;Firmicutes;Tissierellia;Tissierellales;Peptoniphilaceae;Peptoniphilus;Peptoniphilus lacrimalis	Peptoniphilus lacrimalis	0	0	0	0	0	0	0	0	0	0	0	0	0	0	0	0	0	0	0	0	0	0	1	0	0	0	0	0	0	0	0	0	0	0	0	0	0	0	0	0	0	0	0	0	0	0	0	0
Bacteria;Firmicutes;Clostridia;Clostridiales;Peptostreptococcaceae;Peptostreptococcus;Peptostreptococcus stomatis group	Peptostreptococcus stomatis group	0	0	0	0	0	0	0	0	0	0	0	0	0	0	0	0	0	0	0	0	0	0	2	0	0	1	0	0	0	0	0	0	0	0	0	0	0	0	0	0	0	0	0	0	0	0	0	0
Bacteria;Proteobacteria;Alphaproteobacteria;Caulobacterales;Caulobacteraceae;Phenylobacterium;Phenylobacterium haematophilum	Phenylobacterium haematophilum	0	0	0	0	1	0	0	0	0	0	0	0	0	0	0	0	0	0	0	0	0	0	0	0	0	0	0	0	0	0	0.1	0	0	0	0	0	0	0	0	0	0	0	0	0	0	0	0	0
Bacteria;Proteobacteria;Gammaproteobacteria;Vibrionales;Vibrionaceae;Photobacterium;Photobacterium phosphoreum group	Photobacterium phosphoreum group	0	1	0	0	0	0	0	0	0	0	0	0	0	0	0	0	0	0	0	0	0	0	0	0	0	0	0	0.1	0	0	0	0	0	0	0	0	0	0	0	0	0	0	0	0	0	0	0	0
Bacteria;Actinobacteria;Actinobacteria_c;Micrococcales;Intrasporangiaceae;Phycicoccus;Phycicoccus dokdonensis group	Phycicoccus dokdonensis group	1	0	0	0	1	0	0	0	0	0	0	0	0	1	0	1	0	7	1	1	3	1	0	10	0	0	0.1	0	0	0	0.1	0	0	0	0	0	0	0	0	0.1	0	0.1	0	0.7	0.1	0.1	0.3	0.1
Bacteria;Planctomycetes;Planctomycetia;Planctomycetales;Planctomycetaceae;Pirellula;Pirellula_uc	Pirellula_uc	0	0	0	0	0	0	0	0	0	0	1	0	0	0	0	0	0	0	0	0	0	0	0	0	0	0	0	0	0	0	0	0	0	0	0	0	0.1	0	0	0	0	0	0	0	0	0	0	0
Bacteria;Actinobacteria;Actinobacteria_c;Planktophila_o;Planktophila_f;Planktophila;Planktophila versatilis group	Planktophila versatilis group	0	0	0	0	0	0	0	0	0	0	1	1	0	0	0	0	0	0	0	0	0	0	0	0	0	0	0	0	0	0	0	0	0	0	0	0	0.1	0.1	0	0	0	0	0	0	0	0	0	0
Bacteria;Actinobacteria;Actinobacteria_c;Planktophila_o;Planktophila_f;Planktophila;Planktophila_uc	Planktophila_uc	0	0	0	1	0	0	0	0	0	0	0	0	0	0	0	0	0	0	0	0	0	0	0	0	0	0	0	0	0	0.1	0	0	0	0	0	0	0	0	0	0	0	0	0	0	0	0	0	0
Bacteria;Firmicutes;Bacilli;Bacillales;Planococcaceae;Planococcus;Planomicrobium okeanokoites group	Planomicrobium okeanokoites group	0	0	0	0	0	1	0	0	0	0	0	0	0	0	0	0	0	0	0	0	0	0	0	0	0	0	0	0	0	0	0	0.1	0	0	0	0	0	0	0	0	0	0	0	0	0	0	0	0
Bacteria;Proteobacteria;Betaproteobacteria;Burkholderiales;Comamonadaceae;Polaromonas;Polaromonas aquatica group	Polaromonas aquatica group	0	0	0	1	0	0	0	0	0	0	0	0	1	0	0	0	0	0	0	0	0	0	0	0	0	0	0	0	0	0.1	0	0	0	0	0	0	0	0	0.1	0	0	0	0	0	0	0	0	0
Bacteria;Proteobacteria;Betaproteobacteria;Burkholderiales;Comamonadaceae;Polaromonas;Polaromonas naphthalenivorans group	Polaromonas naphthalenivorans group	0	0	0	0	0	0	1	0	0	0	2	0	0	0	0	0	0	0	0	0	0	0	0	0	0	0	0	0	0	0	0	0	0.1	0	0	0	0.2	0	0	0	0	0	0	0	0	0	0	0
Bacteria;Proteobacteria;Betaproteobacteria;Burkholderiales;Comamonadaceae;Polaromonas;Polaromonas vacuolata	Polaromonas vacuolata	0	0	0	0	0	0	0	0	1	0	0	0	0	0	0	0	0	0	0	0	0	0	0	0	0	0	0	0	0	0	0	0	0	0	0.1	0	0	0	0	0	0	0	0	0	0	0	0	0
Bacteria;Proteobacteria;Betaproteobacteria;Burkholderiales;Ralstonia_f;Polynucleobacter;Polynucleobacter rarus	Polynucleobacter rarus	0	0	0	2	0	0	0	0	0	0	0	0	0	0	0	0	0	0	0	0	0	0	0	0	0	0	0	0	0	0.2	0	0	0	0	0	0	0	0	0	0	0	0	0	0	0	0	0	0
Bacteria;Proteobacteria;Betaproteobacteria;Burkholderiales;Ralstonia_f;Polynucleobacter;Polynucleobacter yangtzensis group	Polynucleobacter yangtzensis group	0	0	0	0	0	0	0	1	0	0	0	0	0	0	0	0	0	0	0	0	0	0	0	0	0	0	0	0	0	0	0	0	0	0.1	0	0	0	0	0	0	0	0	0	0	0	0	0	0
Bacteria;Proteobacteria;Alphaproteobacteria;Sphingomonadales;Erythrobacteraceae;Porphyrobacter;Porphyrobacter donghaensis group	Porphyrobacter donghaensis group	0	2	0	0	0	0	0	0	0	0	0	0	0	0	1	0	0	0	0	0	0	0	0	0	0	0	0	0.2	0	0	0	0	0	0	0	0	0	0	0	0	0.1	0	0	0	0	0	0	0
Bacteria;Bacteroidetes;Bacteroidia;Bacteroidales;Porphyromonadaceae;Porphyromonas;Porphyromonas endodontalis	Porphyromonas endodontalis	0	0	0	0	0	0	0	0	0	0	0	0	0	0	0	1	0	0	0	2	0	0	0	0	0	0	0	0	0	0	0	0	0	0	0	0	0	0	0	0	0	0.1	0	0	0	0.2	0	0
Bacteria;Bacteroidetes;Bacteroidia;Bacteroidales;Porphyromonadaceae;Porphyromonas;Porphyromonas pasteri	Porphyromonas pasteri	0	0	0	1	1	2	0	0	0	0	0	0	0	0	0	0	0	2	0	0	0	0	3	0	0	1	0	0	0	0.1	0.1	0.2	0	0	0	0	0	0	0	0	0	0	0	0.2	0	0	0	0
Bacteria;Bacteroidetes;Bacteroidia;Bacteroidales;Prevotellaceae;Prevotella;Prevotella buccalis	Prevotella buccalis	0	0	0	0	1	0	0	0	0	0	0	0	0	0	0	0	0	0	0	0	0	0	0	0	0	0	0	0	0	0	0.1	0	0	0	0	0	0	0	0	0	0	0	0	0	0	0	0	0
Bacteria;Bacteroidetes;Bacteroidia;Bacteroidales;Prevotellaceae;Prevotella;Prevotella histicola	Prevotella histicola	0	0	0	0	0	0	0	0	0	0	0	0	1	0	0	0	0	0	0	0	0	0	6	1	0	4	0	0	0	0	0	0	0	0	0	0	0	0	0.1	0	0	0	0	0	0	0	0	0
Bacteria;Bacteroidetes;Bacteroidia;Bacteroidales;Prevotellaceae;Prevotella;Prevotella intermedia	Prevotella intermedia	0	0	0	0	1	0	0	0	0	0	0	0	0	0	0	0	0	0	0	0	0	0	0	0	0	0	0	0	0	0	0.1	0	0	0	0	0	0	0	0	0	0	0	0	0	0	0	0	0
Bacteria;Bacteroidetes;Bacteroidia;Bacteroidales;Prevotellaceae;Prevotella;Prevotella jejuni	Prevotella jejuni	0	0	0	0	0	0	0	0	0	0	0	0	1	1	0	0	0	0	0	0	0	0	0	0	0	0	0	0	0	0	0	0	0	0	0	0	0	0	0.1	0.1	0	0	0	0	0	0	0	0
Bacteria;Bacteroidetes;Bacteroidia;Bacteroidales;Prevotellaceae;Prevotella;Prevotella melaninogenica	Prevotella melaninogenica	0	0	0	0	0	0	1	0	0	0	0	0	1	0	0	0	0	0	0	0	0	0	10	0	0	11	0	0	0	0	0	0	0.1	0	0	0	0	0	0.1	0	0	0	0	0	0	0	0	0
Bacteria;Bacteroidetes;Bacteroidia;Bacteroidales;Prevotellaceae;Prevotella;Prevotella nanceiensis group	Prevotella nanceiensis group	0	0	0	0	0	0	0	0	0	0	0	0	0	0	0	0	0	0	0	0	0	0	2	0	1	2	0	0	0	0	0	0	0	0	0	0	0	0	0	0	0	0	0	0	0	0	0	0
Bacteria;Bacteroidetes;Bacteroidia;Bacteroidales;Prevotellaceae;Prevotella;Prevotella nigrescens	Prevotella nigrescens	0	0	0	0	0	0	0	0	0	0	0	0	0	0	0	0	0	0	0	0	0	0	0	0	0	1	0	0	0	0	0	0	0	0	0	0	0	0	0	0	0	0	0	0	0	0	0	0
Bacteria;Bacteroidetes;Bacteroidia;Bacteroidales;Prevotellaceae;Prevotella;Prevotella oris	Prevotella oris	0	0	0	0	0	0	0	0	0	0	0	0	0	0	0	0	0	0	0	1	0	0	0	0	0	0	0	0	0	0	0	0	0	0	0	0	0	0	0	0	0	0	0	0	0	0.1	0	0
Bacteria;Bacteroidetes;Bacteroidia;Bacteroidales;Prevotellaceae;Prevotella;Prevotella pallens	Prevotella pallens	0	0	0	0	1	0	0	0	0	0	0	0	1	0	0	0	0	0	0	0	0	0	0	0	0	4	0	0	0	0	0.1	0	0	0	0	0	0	0	0.1	0	0	0	0	0	0	0	0	0
Bacteria;Bacteroidetes;Bacteroidia;Bacteroidales;Prevotellaceae;Prevotella;Prevotella salivae	Prevotella salivae	0	0	0	0	0	0	0	0	0	0	0	0	1	0	0	0	0	0	0	0	0	0	0	0	0	0	0	0	0	0	0	0	0	0	0	0	0	0	0.1	0	0	0	0	0	0	0	0	0
Bacteria;Bacteroidetes;Bacteroidia;Bacteroidales;Prevotellaceae;Prevotella;Prevotella stercorea	Prevotella stercorea	0	0	0	0	0	0	0	0	0	0	0	0	0	0	0	0	0	0	0	1	0	0	0	0	0	0	0	0	0	0	0	0	0	0	0	0	0	0	0	0	0	0	0	0	0	0.1	0	0
Bacteria;Bacteroidetes;Bacteroidia;Bacteroidales;Prevotellaceae;Prevotella;Prevotella timonensis	Prevotella timonensis	0	0	0	0	0	0	0	0	0	0	0	0	0	0	0	0	0	0	0	0	0	0	4	0	0	4	0	0	0	0	0	0	0	0	0	0	0	0	0	0	0	0	0	0	0	0	0	0
Bacteria;Cyanobacteria;Chroobacteria;Chroococcales;Prochlorococcaceae;Prochlorococcus;Prochlorococcus_uc	Prochlorococcus_uc	0	0	0	0	0	0	0	0	1	0	0	0	0	0	0	0	0	0	0	0	0	0	0	0	0	0	0	0	0	0	0	0	0	0	0.1	0	0	0	0	0	0	0	0	0	0	0	0	0
Bacteria;Actinobacteria;Actinobacteria_c;Propionibacteriales;Propionibacteriaceae;Cutibacterium;Propionibacterium humerusii	Propionibacterium humerusii	0	0	0	0	3	0	6	0	0	1	0	0	0	14	0	0	0	0	0	1	0	0	0	18	3	0	0	0	0	0	0.3	0	0.6	0	0	0.1	0	0	0	1.4	0	0	0	0	0	0.1	0	0
Bacteria;Actinobacteria;Actinobacteria_c;Propionibacteriales;Propionibacteriaceae;Propioniferax;Propioniferax_uc	Propioniferax_uc	0	0	0	0	0	0	0	0	0	0	0	0	0	0	0	0	0	1	0	0	0	0	0	0	0	0	0	0	0	0	0	0	0	0	0	0	0	0	0	0	0	0	0	0.1	0	0	0	0
Bacteria;Firmicutes;Clostridia;Clostridiales;Peptostreptococcaceae;Proteocatella;Proteocatella sphenisci	Proteocatella sphenisci	0	0	0	0	0	0	0	1	0	0	0	0	0	0	0	0	0	0	0	0	0	0	0	0	0	0	0	0	0	0	0	0	0	0.1	0	0	0	0	0	0	0	0	0	0	0	0	0	0
Bacteria;Proteobacteria;Gammaproteobacteria;Enterobacterales;Morganellaceae;Proteus;Proteus hauseri group	Proteus hauseri group	0	0	0	0	0	0	0	0	0	0	0	0	0	0	0	0	0	0	0	0	0	0	1	0	0	0	0	0	0	0	0	0	0	0	0	0	0	0	0	0	0	0	0	0	0	0	0	0
Bacteria;Proteobacteria;Gammaproteobacteria;Alteromonadales;Pseudoalteromonadaceae;Pseudoalteromonas;Pseudoalteromonas tetraodonis group	Pseudoalteromonas tetraodonis group	0	0	0	0	0	0	0	0	0	0	0	0	1	0	0	0	0	0	0	0	0	0	0	0	0	0	0	0	0	0	0	0	0	0	0	0	0	0	0.1	0	0	0	0	0	0	0	0	0
Bacteria;Proteobacteria;Gammaproteobacteria;Pseudomonadales;Pseudomonadaceae;Pseudomonas;Pseudomonas aeruginosa group	Pseudomonas aeruginosa group	0	0	0	0	4	3	0	0	0	0	0	0	0	0	1	2	0	2	1	0	1	1	0	3	0	1	0	0	0	0	0.4	0.3	0	0	0	0	0	0	0	0	0.1	0.2	0	0.2	0.1	0	0.1	0.1
Bacteria;Proteobacteria;Gammaproteobacteria;Pseudomonadales;Pseudomonadaceae;Pseudomonas;Pseudomonas alcaligenes group	Pseudomonas alcaligenes group	0	0	0	0	0	0	0	0	0	0	0	0	0	0	0	0	0	0	0	0	0	1	0	0	0	0	0	0	0	0	0	0	0	0	0	0	0	0	0	0	0	0	0	0	0	0	0	0.1
Bacteria;Proteobacteria;Gammaproteobacteria;Pseudomonadales;Pseudomonadaceae;Pseudomonas;Pseudomonas amygdali group	Pseudomonas amygdali group	0	0	0	1	0	0	0	0	0	2	1	0	0	0	0	28	0	0	0	0	0	0	0	0	0	0	0	0	0	0.1	0	0	0	0	0	0.2	0.1	0	0	0	0	2.8	0	0	0	0	0	0
Bacteria;Proteobacteria;Gammaproteobacteria;Pseudomonadales;Pseudomonadaceae;Pseudomonas;Pseudomonas brenneri group	Pseudomonas brenneri group	0	0	0	0	0	0	0	0	0	0	0	0	0	0	0	0	0	0	0	0	0	0	0	0	0	1	0	0	0	0	0	0	0	0	0	0	0	0	0	0	0	0	0	0	0	0	0	0
Bacteria;Proteobacteria;Gammaproteobacteria;Pseudomonadales;Pseudomonadaceae;Pseudomonas;Pseudomonas coleopterorum	Pseudomonas coleopterorum	0	0	0	0	0	0	0	0	0	0	0	0	0	0	0	0	0	0	0	0	1	0	0	0	0	0	0	0	0	0	0	0	0	0	0	0	0	0	0	0	0	0	0	0	0	0	0.1	0
Bacteria;Proteobacteria;Gammaproteobacteria;Pseudomonadales;Pseudomonadaceae;Pseudomonas;Pseudomonas flavescens group	Pseudomonas flavescens group	0	1	0	2	2	0	0	4	1	1	0	3	0	0	0	7	0	0	0	0	0	1	0	1	0	1	0	0.1	0	0.2	0.2	0	0	0.4	0.1	0.1	0	0.3	0	0	0	0.7	0	0	0	0	0	0.1
Bacteria;Proteobacteria;Gammaproteobacteria;Pseudomonadales;Pseudomonadaceae;Pseudomonas;Pseudomonas fluorescens group	Pseudomonas fluorescens group	0	0	0	0	0	0	0	0	0	0	0	0	0	0	0	4	0	0	0	0	0	0	0	0	0	0	0	0	0	0	0	0	0	0	0	0	0	0	0	0	0	0.4	0	0	0	0	0	0
Bacteria;Proteobacteria;Gammaproteobacteria;Pseudomonadales;Pseudomonadaceae;Pseudomonas;Pseudomonas fulva group	Pseudomonas fulva group	0	0	0	0	0	0	0	0	0	0	0	0	0	0	0	0	0	0	0	0	0	0	1	0	0	0	0	0	0	0	0	0	0	0	0	0	0	0	0	0	0	0	0	0	0	0	0	0
Bacteria;Proteobacteria;Gammaproteobacteria;Pseudomonadales;Pseudomonadaceae;Pseudomonas;Pseudomonas helleri	Pseudomonas helleri	0	0	0	0	0	0	0	0	0	0	0	0	0	0	0	1	0	0	0	0	0	0	0	0	0	0	0	0	0	0	0	0	0	0	0	0	0	0	0	0	0	0.1	0	0	0	0	0	0
Bacteria;Proteobacteria;Gammaproteobacteria;Pseudomonadales;Pseudomonadaceae;Pseudomonas;Pseudomonas luteola group	Pseudomonas luteola group	0	0	0	0	1	0	0	0	0	0	0	0	0	0	0	0	0	0	0	0	0	0	5	0	0	2	0	0	0	0	0.1	0	0	0	0	0	0	0	0	0	0	0	0	0	0	0	0	0
Bacteria;Proteobacteria;Gammaproteobacteria;Pseudomonadales;Pseudomonadaceae;Pseudomonas;Pseudomonas marginalis group	Pseudomonas marginalis group	0	1	0	0	0	0	0	0	0	0	0	0	0	0	0	1	0	0	0	0	0	0	0	0	0	0	0	0.1	0	0	0	0	0	0	0	0	0	0	0	0	0	0.1	0	0	0	0	0	0
Bacteria;Proteobacteria;Gammaproteobacteria;Pseudomonadales;Pseudomonadaceae;Pseudomonas;Pseudomonas oleovorans group	Pseudomonas oleovorans group	0	0	0	0	0	0	0	0	0	0	0	0	0	0	0	0	0	2	0	0	0	0	0	0	0	0	0	0	0	0	0	0	0	0	0	0	0	0	0	0	0	0	0	0.2	0	0	0	0
Bacteria;Proteobacteria;Gammaproteobacteria;Pseudomonadales;Pseudomonadaceae;Pseudomonas;Pseudomonas oryzihabitans group	Pseudomonas oryzihabitans group	0	0	0	0	0	0	0	0	0	0	0	0	0	0	0	0	1	0	0	0	0	0	0	0	0	0	0	0	0	0	0	0	0	0	0	0	0	0	0	0	0	0	0.1	0	0	0	0	0
Bacteria;Proteobacteria;Gammaproteobacteria;Pseudomonadales;Pseudomonadaceae;Pseudomonas;Pseudomonas putida group	Pseudomonas putida group	0	0	0	2	0	0	0	0	0	0	0	0	0	0	0	14	0	0	0	0	1	0	0	0	0	0	0	0	0	0.2	0	0	0	0	0	0	0	0	0	0	0	1.4	0	0	0	0	0.1	0
Bacteria;Proteobacteria;Gammaproteobacteria;Pseudomonadales;Pseudomonadaceae;Pseudomonas;Pseudomonas synxantha group	Pseudomonas synxantha group	0	0	0	3	7	3	0	0	0	0	0	0	0	0	0	2	0	0	0	1	0	0	0	1	0	0	0	0	0	0.3	0.7	0.3	0	0	0	0	0	0	0	0	0	0.2	0	0	0	0.1	0	0
Bacteria;Proteobacteria;Gammaproteobacteria;Pseudomonadales;Pseudomonadaceae;Pseudomonas;Pseudomonas thivervalensis	Pseudomonas thivervalensis	0	0	0	0	0	0	0	0	1	0	0	0	0	0	0	0	0	0	0	0	0	0	0	0	0	0	0	0	0	0	0	0	0	0	0.1	0	0	0	0	0	0	0	0	0	0	0	0	0
Bacteria;Proteobacteria;Gammaproteobacteria;Pseudomonadales;Pseudomonadaceae;Pseudomonas;Pseudomonas tolaasii group	Pseudomonas tolaasii group	0	0	0	0	0	0	1	0	0	0	0	0	1	0	0	0	0	0	0	0	0	0	0	0	0	0	0	0	0	0	0	0	0.1	0	0	0	0	0	0.1	0	0	0	0	0	0	0	0	0
Bacteria;Proteobacteria;Gammaproteobacteria;Pseudomonadales;Pseudomonadaceae;Pseudomonas;Pseudomonas veronii group	Pseudomonas veronii group	0	0	0	3	0	0	0	0	0	0	0	0	1	0	0	0	0	0	0	0	0	0	0	0	0	0	0	0	0	0.3	0	0	0	0	0	0	0	0	0.1	0	0	0	0	0	0	0	0	0
Bacteria;Proteobacteria;Gammaproteobacteria;Pseudomonadales;Pseudomonadaceae;Pseudomonas;Pseudomonas_uc	Pseudomonas_uc	0	0	0	0	1	0	0	1	0	0	0	0	0	0	0	1	0	0	0	0	2	0	0	0	0	0	0	0	0	0	0.1	0	0	0.1	0	0	0	0	0	0	0	0.1	0	0	0	0	0.2	0
Bacteria;Actinobacteria;Actinobacteria_c;Pseudonocardiales;Pseudonocardiaceae;Pseudonocardia;Pseudonocardia kongjuensis group	Pseudonocardia kongjuensis group	0	0	0	0	1	0	0	0	0	0	0	0	0	0	0	0	0	1	0	0	0	0	0	0	0	0	0	0	0	0	0.1	0	0	0	0	0	0	0	0	0	0	0	0	0.1	0	0	0	0
Bacteria;Proteobacteria;Alphaproteobacteria;Rhodobacterales;Rhodobacteraceae;Pseudorhodobacter;Pseudorhodobacter sinensis group	Pseudorhodobacter sinensis group	1	0	0	0	0	0	0	0	0	0	0	0	0	0	0	0	0	0	0	0	0	0	0	0	0	0	0.1	0	0	0	0	0	0	0	0	0	0	0	0	0	0	0	0	0	0	0	0	0
Bacteria;Proteobacteria;Gammaproteobacteria;Xanthomonadales;Xanthomonadaceae;Pseudoxanthomonas;Pseudoxanthomonas japonensis	Pseudoxanthomonas japonensis	0	0	0	0	0	0	0	0	0	0	0	0	0	0	0	1	0	0	0	0	0	0	0	0	0	0	0	0	0	0	0	0	0	0	0	0	0	0	0	0	0	0.1	0	0	0	0	0	0
Bacteria;Proteobacteria;Gammaproteobacteria;Xanthomonadales;Xanthomonadaceae;Pseudoxanthomonas;Pseudoxanthomonas mexicana	Pseudoxanthomonas mexicana	0	0	0	0	0	0	0	0	0	0	0	0	0	0	0	0	0	1	0	0	0	0	0	0	0	0	0	0	0	0	0	0	0	0	0	0	0	0	0	0	0	0	0	0.1	0	0	0	0
Bacteria;Proteobacteria;Gammaproteobacteria;Xanthomonadales;Xanthomonadaceae;Pseudoxanthomonas;Pseudoxanthomonas_uc	Pseudoxanthomonas_uc	0	0	0	0	0	0	0	0	0	0	1	0	0	0	0	0	0	0	0	0	0	0	0	0	0	0	0	0	0	0	0	0	0	0	0	0	0.1	0	0	0	0	0	0	0	0	0	0	0
Bacteria;Proteobacteria;Gammaproteobacteria;Pseudomonadales;Moraxellaceae;Psychrobacter;Psychrobacter immobilis group	Psychrobacter immobilis group	0	0	0	0	0	0	0	0	0	0	0	0	0	0	0	1	0	0	0	0	0	0	0	0	0	0	0	0	0	0	0	0	0	0	0	0	0	0	0	0	0	0.1	0	0	0	0	0	0
Bacteria;Proteobacteria;Gammaproteobacteria;Pseudomonadales;Moraxellaceae;Psychrobacter;Psychrobacter maritimus	Psychrobacter maritimus	0	0	0	0	0	0	1	0	0	0	0	0	1	0	0	0	0	0	0	0	0	0	0	0	0	0	0	0	0	0	0	0	0.1	0	0	0	0	0	0.1	0	0	0	0	0	0	0	0	0
Bacteria;Proteobacteria;Alphaproteobacteria;Sphingomonadales;Erythrobacteraceae;Qipengyuania;Qipengyuania sediminis group	Qipengyuania sediminis group	0	0	0	0	0	0	0	0	0	0	0	0	0	0	0	0	0	1	0	0	0	0	0	0	0	0	0	0	0	0	0	0	0	0	0	0	0	0	0	0	0	0	0	0.1	0	0	0	0
Bacteria;Proteobacteria;Gammaproteobacteria;Enterobacterales;Yersiniaceae;Rahnella;Rahnella aquatilis group	Rahnella aquatilis group	0	0	0	0	0	0	0	0	0	0	0	0	0	0	0	1	0	1	0	0	0	0	0	0	0	0	0	0	0	0	0	0	0	0	0	0	0	0	0	0	0	0.1	0	0.1	0	0	0	0
Bacteria;Proteobacteria;Gammaproteobacteria;Enterobacterales;Yersiniaceae;Rahnella;Rahnella woolbedingensis group	Rahnella woolbedingensis group	0	0	0	0	0	0	0	0	0	0	0	0	0	0	0	3	0	0	0	0	0	0	0	0	0	0	0	0	0	0	0	0	0	0	0	0	0	0	0	0	0	0.3	0	0	0	0	0	0
Bacteria;Proteobacteria;Betaproteobacteria;Burkholderiales;Comamonadaceae;Ramlibacter;Ramlibacter solisilvae	Ramlibacter solisilvae	0	0	0	0	1	0	0	0	0	0	0	0	0	0	0	0	0	0	0	0	0	0	0	0	0	0	0	0	0	0	0.1	0	0	0	0	0	0	0	0	0	0	0	0	0	0	0	0	0
Bacteria;Proteobacteria;Gammaproteobacteria;Enterobacterales;Enterobacteriaceae;Raoultella;Raoultella planticola group	Raoultella planticola group	0	0	0	2	0	0	0	0	0	0	0	0	0	0	0	0	0	0	0	0	0	0	0	0	0	0	0	0	0	0.2	0	0	0	0	0	0	0	0	0	0	0	0	0	0	0	0	0	0
Bacteria;Actinobacteria;Actinobacteria_c;Micrococcales;Microbacteriaceae;Rathayibacter;Rathayibacter caricis	Rathayibacter caricis	0	0	0	0	0	0	0	0	0	0	0	0	1	0	0	0	0	0	0	0	0	0	0	0	0	0	0	0	0	0	0	0	0	0	0	0	0	0	0.1	0	0	0	0	0	0	0	0	0
Bacteria;Actinobacteria;Actinobacteria_c;Micrococcales;Micrococcaceae;Renibacterium;Renibacterium salmoninarum group	Renibacterium salmoninarum group	0	0	0	1	0	0	0	0	0	0	0	0	0	0	0	0	0	0	0	0	0	0	0	0	0	0	0	0	0	0.1	0	0	0	0	0	0	0	0	0	0	0	0	0	0	0	0	0	0
Bacteria;Proteobacteria;Betaproteobacteria;Burkholderiales;Comamonadaceae;Rhizobacter;Rhizobacter dauci group	Rhizobacter dauci group	0	0	1	1	0	0	0	0	0	0	0	0	0	0	0	0	0	0	0	0	0	0	0	0	0	0	0	0	0.1	0.1	0	0	0	0	0	0	0	0	0	0	0	0	0	0	0	0	0	0
Bacteria;Proteobacteria;Alphaproteobacteria;Rhizobiales;Rhizobiaceae;Rhizobium;Rhizobium pusense group	Rhizobium pusense group	0	0	0	0	3	0	0	0	0	0	0	0	0	0	0	0	0	0	0	0	0	0	0	0	0	1	0	0	0	0	0.3	0	0	0	0	0	0	0	0	0	0	0	0	0	0	0	0	0
Bacteria;Proteobacteria;Alphaproteobacteria;Rhizobiales;Rhizobiaceae;Allorhizobium;Rhizobium qilianshanense	Rhizobium qilianshanense	0	0	0	0	0	0	0	0	0	0	0	0	0	0	1	0	0	0	0	0	0	0	0	0	0	0	0	0	0	0	0	0	0	0	0	0	0	0	0	0	0.1	0	0	0	0	0	0	0
Bacteria;Proteobacteria;Alphaproteobacteria;Rhizobiales;Rhizobiaceae;Rhizobium;Rhizobium soli	Rhizobium soli	0	0	0	0	0	0	0	0	0	0	0	0	0	0	0	0	0	0	0	0	2	0	0	0	0	0	0	0	0	0	0	0	0	0	0	0	0	0	0	0	0	0	0	0	0	0	0.2	0
Bacteria;Actinobacteria;Actinobacteria_c;Corynebacteriales;Nocardiaceae;Rhodococcus;Rhodococcus corynebacterioides group	Rhodococcus corynebacterioides group	0	0	0	0	0	1	0	0	0	0	0	0	0	0	0	0	0	0	0	0	0	0	0	0	0	4	0	0	0	0	0	0.1	0	0	0	0	0	0	0	0	0	0	0	0	0	0	0	0
Bacteria;Actinobacteria;Actinobacteria_c;Corynebacteriales;Nocardiaceae;Rhodococcus;Rhodococcus erythropolis group	Rhodococcus erythropolis group	0	0	0	3	0	0	0	0	0	1	0	1	0	0	0	0	0	0	0	0	0	0	0	0	0	0	0	0	0	0.3	0	0	0	0	0	0.1	0	0.1	0	0	0	0	0	0	0	0	0	0
Bacteria;Actinobacteria;Actinobacteria_c;Corynebacteriales;Nocardiaceae;Rhodococcus;Rhodococcus fascians group	Rhodococcus fascians group	0	0	0	0	0	0	0	1	0	0	1	0	1	0	0	0	0	0	0	0	0	0	0	1	0	2	0	0	0	0	0	0	0	0.1	0	0	0.1	0	0.1	0	0	0	0	0	0	0	0	0
Bacteria;Actinobacteria;Actinobacteria_c;Corynebacteriales;Nocardiaceae;Rhodococcus;Rhodococcus rhodochrous group	Rhodococcus rhodochrous group	0	0	0	1	0	0	0	0	0	0	0	0	0	0	0	0	0	0	0	0	0	0	0	0	0	0	0	0	0	0.1	0	0	0	0	0	0	0	0	0	0	0	0	0	0	0	0	0	0
Bacteria;Proteobacteria;Betaproteobacteria;Burkholderiales;Comamonadaceae;Rhodoferax;Rhodoferax antarcticus	Rhodoferax antarcticus	0	0	0	0	0	0	0	0	0	0	0	0	1	0	0	0	0	0	0	0	0	0	0	0	0	0	0	0	0	0	0	0	0	0	0	0	0	0	0.1	0	0	0	0	0	0	0	0	0
Bacteria;Actinobacteria;Actinobacteria_c;Micrococcales;Microbacteriaceae;Rhodoluna;Rhodoluna lacicola group	Rhodoluna lacicola group	0	0	0	1	0	0	0	0	0	0	1	0	0	0	0	0	0	0	0	0	0	0	0	0	0	0	0	0	0	0.1	0	0	0	0	0	0	0.1	0	0	0	0	0	0	0	0	0	0	0
Bacteria;Proteobacteria;Alphaproteobacteria;Rhizobiales;Bradyrhizobiaceae;Rhodopseudomonas;Rhodopseudomonas palustris group	Rhodopseudomonas palustris group	0	0	0	0	0	0	0	0	0	0	0	0	0	0	0	1	0	0	0	0	0	0	0	0	0	0	0	0	0	0	0	0	0	0	0	0	0	0	0	0	0	0.1	0	0	0	0	0	0
Bacteria;Proteobacteria;Alphaproteobacteria;Rhizobiales;Bradyrhizobiaceae;Rhodopseudomonas;Rhodopseudomonas_uc	Rhodopseudomonas_uc	0	0	0	0	0	0	0	0	0	0	0	0	0	0	0	27	0	2	0	0	0	0	0	0	0	0	0	0	0	0	0	0	0	0	0	0	0	0	0	0	0	2.7	0	0.2	0	0	0	0
Bacteria;Firmicutes;Clostridia;Clostridiales;Peptostreptococcaceae;Romboutsia;Romboutsia timonensis	Romboutsia timonensis	0	0	0	4	0	1	0	0	0	0	0	0	0	0	0	0	0	0	0	0	0	0	0	0	0	0	0	0	0	0.4	0	0.1	0	0	0	0	0	0	0	0	0	0	0	0	0	0	0	0
Bacteria;Proteobacteria;Alphaproteobacteria;Rhodospirillales;Acetobacteraceae;Roseomonas;Roseomonas gilardii group	Roseomonas gilardii group	0	4	0	0	2	3	0	0	0	0	0	1	0	0	8	0	0	0	0	0	0	0	0	2	0	0	0	0.4	0	0	0.2	0.3	0	0	0	0	0	0.1	0	0	0.8	0	0	0	0	0	0	0
Bacteria;Proteobacteria;Alphaproteobacteria;Rhodospirillales;Acetobacteraceae;Roseomonas;Roseomonas ludipueritiae	Roseomonas ludipueritiae	0	0	0	0	0	0	0	0	0	0	0	0	0	0	0	0	0	0	0	0	0	0	0	1	0	0	0	0	0	0	0	0	0	0	0	0	0	0	0	0	0	0	0	0	0	0	0	0
Bacteria;Proteobacteria;Alphaproteobacteria;Rhodospirillales;Acetobacteraceae;Roseomonas;Roseomonas_uc	Roseomonas_uc	0	0	0	0	0	0	0	0	0	0	0	0	0	0	1	0	0	0	0	0	0	0	0	0	0	0	0	0	0	0	0	0	0	0	0	0	0	0	0	0	0.1	0	0	0	0	0	0	0
Bacteria;Actinobacteria;Actinobacteria_c;Micrococcales;Micrococcaceae;Rothia;Rothia aeria	Rothia aeria	0	0	0	1	4	0	0	0	0	0	0	0	1	0	0	2	0	0	2	2	4	0	0	0	0	0	0	0	0	0.1	0.4	0	0	0	0	0	0	0	0.1	0	0	0.2	0	0	0.2	0.2	0.4	0
Bacteria;Actinobacteria;Actinobacteria_c;Micrococcales;Micrococcaceae;Rothia;Rothia amarae	Rothia amarae	0	0	0	0	1	0	0	0	0	0	3	0	0	0	0	0	0	1	0	0	1	0	0	0	0	0	0	0	0	0	0.1	0	0	0	0	0	0.3	0	0	0	0	0	0	0.1	0	0	0.1	0
Bacteria;Actinobacteria;Actinobacteria_c;Micrococcales;Micrococcaceae;Rothia;Rothia dentocariosa	Rothia dentocariosa	0	1	0	0	3	1	3	1	0	0	0	0	2	0	0	2	0	0	0	2	8	0	0	0	0	0	0	0.1	0	0	0.3	0.1	0.3	0.1	0	0	0	0	0.2	0	0	0.2	0	0	0	0.2	0.8	0
Bacteria;Actinobacteria;Actinobacteria_c;Micrococcales;Micrococcaceae;Rothia;Rothia mucilaginosa group	Rothia mucilaginosa group	0	0	0	0	0	0	0	0	0	0	0	0	0	0	0	0	0	0	0	0	1	0	1	0	0	0	0	0	0	0	0	0	0	0	0	0	0	0	0	0	0	0	0	0	0	0	0.1	0
Bacteria;Actinobacteria;Actinobacteria_c;Micrococcales;Micrococcaceae;Rothia;Rothia terrae	Rothia terrae	0	0	0	0	0	0	0	0	0	0	0	0	0	0	0	0	0	5	0	0	0	0	0	0	0	1	0	0	0	0	0	0	0	0	0	0	0	0	0	0	0	0	0	0.5	0	0	0	0
Bacteria;Proteobacteria;Gammaproteobacteria;Enterobacterales;Yersiniaceae;Rouxiella;Rouxiella chamberiensis group	Rouxiella chamberiensis group	0	0	0	0	0	0	0	0	0	0	0	0	0	0	0	1	0	0	0	0	1	0	0	0	0	0	0	0	0	0	0	0	0	0	0	0	0	0	0	0	0	0.1	0	0	0	0	0.1	0
Bacteria;Proteobacteria;Alphaproteobacteria;Rhodobacterales;Rhodobacteraceae;Rubellimicrobium;Rubellimicrobium roseum	Rubellimicrobium roseum	0	0	0	0	0	0	0	0	0	0	0	1	0	0	0	0	0	1	0	0	0	0	0	0	0	0	0	0	0	0	0	0	0	0	0	0	0	0.1	0	0	0	0	0	0.1	0	0	0	0
Bacteria;Proteobacteria;Alphaproteobacteria;Rhodobacterales;Rhodobacteraceae;Rubellimicrobium;Rubellimicrobium_uc	Rubellimicrobium_uc	0	0	0	0	0	1	0	0	0	0	0	0	0	0	0	0	0	0	0	0	0	0	0	0	0	0	0	0	0	0	0	0.1	0	0	0	0	0	0	0	0	0	0	0	0	0	0	0	0
Bacteria;Proteobacteria;Betaproteobacteria;Burkholderiales;Comamonadaceae;Rubrivivax;Rubrivivax gelatinosus group	Rubrivivax gelatinosus group	0	0	0	0	0	0	0	0	0	0	0	1	0	0	0	0	0	0	0	0	0	0	0	0	0	0	0	0	0	0	0	0	0	0	0	0	0	0.1	0	0	0	0	0	0	0	0	0	0
Bacteria;Proteobacteria;Betaproteobacteria;Burkholderiales;Comamonadaceae;Rubrivivax;Rubrivivax_uc	Rubrivivax_uc	0	0	0	0	0	0	0	0	0	0	0	1	0	0	0	0	0	0	0	0	0	0	0	0	0	0	0	0	0	0	0	0	0	0	0	0	0	0.1	0	0	0	0	0	0	0	0	0	0
Bacteria;Firmicutes;Clostridia;Clostridiales;Ruminococcaceae;Ruminococcus_g2;Ruminococcus bromii	Ruminococcus bromii	0	0	0	1	0	0	0	0	0	0	0	0	0	0	0	0	0	0	0	0	0	0	0	0	0	0	0	0	0	0.1	0	0	0	0	0	0	0	0	0	0	0	0	0	0	0	0	0	0
Bacteria;Firmicutes;Clostridia;Clostridiales;Lachnospiraceae;Ruminococcus_g4;Ruminococcus faecis	Ruminococcus faecis	0	0	0	0	0	1	0	0	0	0	0	0	0	0	0	0	0	0	0	0	0	0	0	0	0	0	0	0	0	0	0	0.1	0	0	0	0	0	0	0	0	0	0	0	0	0	0	0	0
Bacteria;Planctomycetes;Planctomycetia;Planctomycetales;Planctomycetaceae;Schlesneria;Schlesneria_uc	Schlesneria_uc	0	0	0	0	0	0	0	0	0	0	0	1	0	0	0	0	0	0	0	0	0	0	0	0	0	0	0	0	0	0	0	0	0	0	0	0	0	0.1	0	0	0	0	0	0	0	0	0	0
Bacteria;Firmicutes;Negativicutes;Selenomonadales;Selenomonadaceae;Selenomonas;Selenomonas infelix	Selenomonas infelix	0	0	0	0	0	0	0	0	0	0	0	0	0	0	0	1	0	0	0	2	0	0	0	0	0	0	0	0	0	0	0	0	0	0	0	0	0	0	0	0	0	0.1	0	0	0	0.2	0	0
Bacteria;Firmicutes;Negativicutes;Selenomonadales;Selenomonadaceae;Selenomonas;Selenomonas noxia	Selenomonas noxia	0	0	0	0	0	1	0	0	0	0	0	0	0	0	0	1	0	0	0	3	0	0	0	0	0	0	0	0	0	0	0	0.1	0	0	0	0	0	0	0	0	0	0.1	0	0	0	0.3	0	0
Bacteria;Proteobacteria;Gammaproteobacteria;Enterobacterales;Yersiniaceae;Serratia;Serratia marcescens group	Serratia marcescens group	0	0	0	0	2	0	0	0	0	0	0	0	0	0	0	0	0	0	0	0	0	0	0	0	0	0	0	0	0	0	0.2	0	0	0	0	0	0	0	0	0	0	0	0	0	0	0	0	0
Bacteria;Proteobacteria;Gammaproteobacteria;Enterobacterales;Yersiniaceae;Serratia;Serratia plymuthica group	Serratia plymuthica group	0	0	0	0	0	0	0	0	0	0	0	0	0	0	0	0	0	0	0	0	0	0	2	0	0	1	0	0	0	0	0	0	0	0	0	0	0	0	0	0	0	0	0	0	0	0	0	0
Bacteria;Proteobacteria;Alphaproteobacteria;Rhodospirillales;Rhodospirillaceae;Skermanella;Skermanella aerolata	Skermanella aerolata	0	0	0	0	1	0	0	0	0	0	0	0	0	0	1	0	0	0	0	0	0	0	0	0	0	0	0	0	0	0	0.1	0	0	0	0	0	0	0	0	0	0.1	0	0	0	0	0	0	0
Bacteria;Proteobacteria;Alphaproteobacteria;Rhodospirillales;Rhodospirillaceae;Skermanella;Skermanella rosea	Skermanella rosea	0	1	0	0	0	0	0	0	0	0	0	0	0	0	0	0	0	0	0	0	0	0	0	0	0	0	0	0.1	0	0	0	0	0	0	0	0	0	0	0	0	0	0	0	0	0	0	0	0
Bacteria;Actinobacteria;Coriobacteriia;Coriobacteriales;Coriobacteriaceae;Slackia;Slackia isoflavoniconvertens	Slackia isoflavoniconvertens	0	0	0	0	0	0	0	0	0	0	0	0	0	0	0	0	0	0	0	0	0	0	0	2	0	0	0	0	0	0	0	0	0	0	0	0	0	0	0	0	0	0	0	0	0	0	0	0
Bacteria;Cyanobacteria;Chroobacteria;Chroococcales;Merismopedia_f;Snowella;Snowella rosea	Snowella rosea	0	0	0	0	0	0	0	0	0	0	0	1	0	0	0	0	0	0	0	0	0	0	0	0	0	0	0	0	0	0	0	0	0	0	0	0	0	0.1	0	0	0	0	0	0	0	0	0	0
Bacteria;Proteobacteria;Betaproteobacteria;Burkholderiales;Comamonadaceae;Sphaerotilus;Sphaerotilus montanus	Sphaerotilus montanus	0	0	0	2	0	0	2	0	0	0	0	0	0	0	0	0	0	0	0	0	0	0	0	0	0	0	0	0	0	0.2	0	0	0.2	0	0	0	0	0	0	0	0	0	0	0	0	0	0	0
Bacteria;Bacteroidetes;Sphingobacteriia;Sphingobacteriales;Sphingobacteriaceae;Sphingobacterium;Sphingobacterium multivorum group	Sphingobacterium multivorum group	0	0	1	0	0	0	0	0	0	0	0	0	0	0	0	0	0	0	0	0	0	0	0	0	0	0	0	0	0.1	0	0	0	0	0	0	0	0	0	0	0	0	0	0	0	0	0	0	0
Bacteria;Proteobacteria;Alphaproteobacteria;Sphingomonadales;Sphingomonadaceae;Sphingobium;Sphingobium ummariense	Sphingobium ummariense	0	1	0	0	0	0	0	0	0	0	0	0	0	0	0	0	0	0	0	0	0	0	0	0	0	0	0	0.1	0	0	0	0	0	0	0	0	0	0	0	0	0	0	0	0	0	0	0	0
Bacteria;Proteobacteria;Alphaproteobacteria;Sphingomonadales;Sphingomonadaceae;Sphingobium;Sphingobium yanoikuyae group	Sphingobium yanoikuyae group	0	0	0	0	0	0	0	1	0	0	0	0	3	0	1	1	0	0	0	0	0	0	0	0	0	0	0	0	0	0	0	0	0	0.1	0	0	0	0	0.3	0	0.1	0.1	0	0	0	0	0	0
Bacteria;Proteobacteria;Alphaproteobacteria;Sphingomonadales;Sphingomonadaceae;Sphingomonas;Sphingomonas aerophila	Sphingomonas aerophila	0	0	0	0	0	5	0	0	0	0	0	0	0	0	0	0	0	0	0	0	0	0	0	0	0	0	0	0	0	0	0	0.5	0	0	0	0	0	0	0	0	0	0	0	0	0	0	0	0
Bacteria;Proteobacteria;Alphaproteobacteria;Sphingomonadales;Sphingomonadaceae;Sphingomonas;Sphingomonas cynarae group	Sphingomonas cynarae group	0	2	0	0	0	0	0	0	0	0	0	0	2	0	5	0	0	0	0	0	0	0	1	0	0	0	0	0.2	0	0	0	0	0	0	0	0	0	0	0.2	0	0.5	0	0	0	0	0	0	0
Bacteria;Proteobacteria;Alphaproteobacteria;Sphingomonadales;Sphingomonadaceae;Sphingomonas;Sphingomonas faeni group	Sphingomonas faeni group	0	0	0	0	3	0	1	0	0	0	0	4	0	0	0	0	0	0	0	2	1	6	0	2	0	0	0	0	0	0	0.3	0	0.1	0	0	0	0	0.4	0	0	0	0	0	0	0	0.2	0.1	0.6
Bacteria;Proteobacteria;Alphaproteobacteria;Sphingomonadales;Sphingomonadaceae;Sphingomonas;Sphingomonas kaistensis group	Sphingomonas kaistensis group	0	0	0	0	0	1	0	0	0	0	0	0	0	0	0	0	0	0	0	0	0	0	0	0	0	0	0	0	0	0	0	0.1	0	0	0	0	0	0	0	0	0	0	0	0	0	0	0	0
Bacteria;Proteobacteria;Alphaproteobacteria;Sphingomonadales;Sphingomonadaceae;Sphingomonas;Sphingomonas koreensis	Sphingomonas koreensis	0	0	0	0	0	0	0	0	0	0	0	1	0	0	0	0	0	0	0	0	0	0	0	0	0	0	0	0	0	0	0	0	0	0	0	0	0	0.1	0	0	0	0	0	0	0	0	0	0
Bacteria;Proteobacteria;Alphaproteobacteria;Sphingomonadales;Sphingomonadaceae;Sphingomonas;Sphingomonas paucimobilis group	Sphingomonas paucimobilis group	0	0	0	0	0	0	0	0	0	0	0	0	0	0	0	1	0	0	0	0	0	0	0	0	0	0	0	0	0	0	0	0	0	0	0	0	0	0	0	0	0	0.1	0	0	0	0	0	0
Bacteria;Proteobacteria;Alphaproteobacteria;Sphingomonadales;Sphingomonadaceae;Sphingomonas;Sphingomonas phyllosphaerae group	Sphingomonas phyllosphaerae group	0	1	0	0	0	0	0	0	0	0	0	0	0	0	3	0	0	0	0	0	0	0	0	0	0	0	0	0.1	0	0	0	0	0	0	0	0	0	0	0	0	0.3	0	0	0	0	0	0	0
Bacteria;Proteobacteria;Alphaproteobacteria;Sphingomonadales;Sphingomonadaceae;Sphingomonas;Sphingomonas pruni group	Sphingomonas pruni group	0	7	0	2	5	3	0	1	0	1	0	0	1	0	5	0	0	3	1	0	3	5	4	5	1	1	0	0.7	0	0.2	0.5	0.3	0	0.1	0	0.1	0	0	0.1	0	0.5	0	0	0.3	0.1	0	0.3	0.5
Bacteria;Proteobacteria;Alphaproteobacteria;Sphingomonadales;Sphingomonadaceae;Sphingomonas;Sphingomonas rubra	Sphingomonas rubra	0	0	0	0	0	0	0	0	0	0	0	0	0	0	0	0	0	0	0	0	1	0	0	0	0	0	0	0	0	0	0	0	0	0	0	0	0	0	0	0	0	0	0	0	0	0	0.1	0
Bacteria;Proteobacteria;Alphaproteobacteria;Sphingomonadales;Sphingomonadaceae;Sphingomonas;Sphingomonas sediminicola group	Sphingomonas sediminicola group	0	0	0	0	0	1	0	0	0	0	0	0	0	0	0	0	0	0	0	0	0	0	0	0	0	0	0	0	0	0	0	0.1	0	0	0	0	0	0	0	0	0	0	0	0	0	0	0	0
Bacteria;Proteobacteria;Alphaproteobacteria;Sphingomonadales;Sphingomonadaceae;Sphingomonas;Sphingomonas silvisoli group	Sphingomonas silvisoli group	0	0	0	1	0	0	0	0	0	0	0	0	0	0	0	0	0	0	0	0	0	0	0	0	0	0	0	0	0	0.1	0	0	0	0	0	0	0	0	0	0	0	0	0	0	0	0	0	0
Bacteria;Proteobacteria;Alphaproteobacteria;Sphingomonadales;Sphingomonadaceae;Sphingomonas;Sphingomonas wittichii group	Sphingomonas wittichii group	0	0	0	0	0	1	0	0	0	0	0	0	0	0	0	0	0	0	0	0	0	0	0	0	0	0	0	0	0	0	0	0.1	0	0	0	0	0	0	0	0	0	0	0	0	0	0	0	0
Bacteria;Proteobacteria;Alphaproteobacteria;Sphingomonadales;Sphingomonadaceae;Sphingomonas;Sphingomonas yunnanensis	Sphingomonas yunnanensis	0	0	0	0	0	1	0	0	0	0	0	0	0	0	0	0	0	0	0	0	0	0	0	0	0	0	0	0	0	0	0	0.1	0	0	0	0	0	0	0	0	0	0	0	0	0	0	0	0
Bacteria;Proteobacteria;Alphaproteobacteria;Sphingomonadales;Sphingomonadaceae;Sphingomonas;Sphingomonas_uc	Sphingomonas_uc	0	0	0	0	0	3	1	0	0	0	0	1	0	0	1	0	0	0	0	0	0	0	0	0	0	0	0	0	0	0	0	0.3	0.1	0	0	0	0	0.1	0	0	0.1	0	0	0	0	0	0	0
Bacteria;Proteobacteria;Alphaproteobacteria;Sphingomonadales;Sphingomonadaceae;Sphingopyxis;Sphingopyxis chilensis group	Sphingopyxis chilensis group	0	0	0	0	0	0	0	0	0	0	0	0	0	0	1	0	0	0	0	0	0	0	0	0	0	0	0	0	0	0	0	0	0	0	0	0	0	0	0	0	0.1	0	0	0	0	0	0	0
Bacteria;Proteobacteria;Alphaproteobacteria;Sphingomonadales;Sphingomonadaceae;Sphingorhabdus;Sphingorhabdus_uc	Sphingorhabdus_uc	0	0	0	0	0	0	0	1	0	0	0	0	0	0	0	0	0	0	0	0	0	0	0	0	0	0	0	0	0	0	0	0	0	0.1	0	0	0	0	0	0	0	0	0	0	0	0	0	0
Bacteria;Firmicutes;Negativicutes;Selenomonadales;Sporomusaceae;Sporomusa;Sporomusa_uc	Sporomusa_uc	0	0	0	0	0	0	0	0	0	0	0	0	0	0	0	0	0	0	0	0	0	0	0	1	0	0	0	0	0	0	0	0	0	0	0	0	0	0	0	0	0	0	0	0	0	0	0	0
Bacteria;Firmicutes;Bacilli;Bacillales;Staphylococcaceae;Staphylococcus;Staphylococcus aureus group	Staphylococcus aureus group	126	93	160	62	50	161	46	75	36	89	14	204	288	267	79	10	0	14	42	87	48	138	232	231	100	235	12.6	9.3	16	6.2	5	16.1	4.6	7.5	3.6	8.9	1.4	20.4	28.8	26.7	7.9	1	0	1.4	4.2	8.7	4.8	13.8
Bacteria;Firmicutes;Bacilli;Bacillales;Staphylococcaceae;Staphylococcus;Staphylococcus equorum group	Staphylococcus equorum group	0	0	0	0	0	1	0	0	0	0	0	0	0	0	0	0	0	0	0	0	0	0	0	0	0	0	0	0	0	0	0	0.1	0	0	0	0	0	0	0	0	0	0	0	0	0	0	0	0
Bacteria;Firmicutes;Bacilli;Bacillales;Staphylococcaceae;Staphylococcus;Staphylococcus pettenkoferi group	Staphylococcus pettenkoferi group	0	0	0	0	0	0	0	0	0	0	0	0	0	0	0	0	0	0	8	0	0	0	0	0	0	0	0	0	0	0	0	0	0	0	0	0	0	0	0	0	0	0	0	0	0.8	0	0	0
Bacteria;Firmicutes;Bacilli;Bacillales;Staphylococcaceae;Staphylococcus;Staphylococcus saprophyticus group	Staphylococcus saprophyticus group	0	0	0	0	0	0	0	0	0	0	0	0	1	0	0	0	0	0	2	0	0	0	3	3	0	1	0	0	0	0	0	0	0	0	0	0	0	0	0.1	0	0	0	0	0	0.2	0	0	0
Bacteria;Firmicutes;Bacilli;Bacillales;Staphylococcaceae;Staphylococcus;Staphylococcus sciuri group	Staphylococcus sciuri group	0	0	0	0	0	0	0	0	0	0	0	0	7	0	0	0	0	0	0	0	0	0	0	0	0	0	0	0	0	0	0	0	0	0	0	0	0	0	0.7	0	0	0	0	0	0	0	0	0
Bacteria;Firmicutes;Bacilli;Bacillales;Staphylococcaceae;Staphylococcus;Staphylococcus_uc	Staphylococcus_uc	0	0	0	0	0	1	0	0	0	1	0	0	0	0	0	0	0	0	1	0	0	0	0	0	0	1	0	0	0	0	0	0.1	0	0	0	0.1	0	0	0	0	0	0	0	0	0.1	0	0	0
Bacteria;Proteobacteria;Gammaproteobacteria;Xanthomonadales;Xanthomonadaceae;Stenotrophomonas;Stenotrophomonas bentonitica	Stenotrophomonas bentonitica	0	0	0	0	0	0	0	0	0	0	0	0	0	0	1	0	0	0	0	0	0	0	0	0	0	0	0	0	0	0	0	0	0	0	0	0	0	0	0	0	0.1	0	0	0	0	0	0	0
Bacteria;Proteobacteria;Gammaproteobacteria;Xanthomonadales;Xanthomonadaceae;Stenotrophomonas;Stenotrophomonas chelatiphaga	Stenotrophomonas chelatiphaga	0	0	0	0	0	0	0	0	0	0	0	0	0	0	0	0	0	0	0	0	0	0	0	0	0	1	0	0	0	0	0	0	0	0	0	0	0	0	0	0	0	0	0	0	0	0	0	0
Bacteria;Proteobacteria;Gammaproteobacteria;Xanthomonadales;Xanthomonadaceae;Stenotrophomonas;Stenotrophomonas maltophilia group	Stenotrophomonas maltophilia group	0	0	0	0	0	0	0	0	0	0	0	1	0	0	0	0	0	0	0	0	0	0	1	0	0	0	0	0	0	0	0	0	0	0	0	0	0	0.1	0	0	0	0	0	0	0	0	0	0
Bacteria;Proteobacteria;Gammaproteobacteria;Xanthomonadales;Xanthomonadaceae;Stenotrophomonas;Stenotrophomonas rhizophila	Stenotrophomonas rhizophila	0	0	0	0	0	1	0	0	0	0	0	0	0	0	0	0	0	0	0	0	0	0	0	1	0	0	0	0	0	0	0	0.1	0	0	0	0	0	0	0	0	0	0	0	0	0	0	0	0
Bacteria;Proteobacteria;Gammaproteobacteria;Xanthomonadales;Xanthomonadaceae;Stenotrophomonas;Stenotrophomonas terrae group	Stenotrophomonas terrae group	0	0	0	0	0	0	0	0	0	0	0	0	0	0	0	1	0	0	0	1	0	0	0	0	0	0	0	0	0	0	0	0	0	0	0	0	0	0	0	0	0	0.1	0	0	0	0.1	0	0
Bacteria;Proteobacteria;Gammaproteobacteria;Xanthomonadales;Xanthomonadaceae;Stenotrophomonas;Stenotrophomonas_uc	Stenotrophomonas_uc	0	0	0	0	0	0	0	0	0	0	0	0	0	0	0	0	0	1	0	0	0	0	0	0	0	0	0	0	0	0	0	0	0	0	0	0	0	0	0	0	0	0	0	0.1	0	0	0	0
Bacteria;Firmicutes;Bacilli;Lactobacillales;Streptococcaceae;Streptococcus;Streptococcus agalactiae	Streptococcus agalactiae	0	0	0	0	1	0	0	0	0	0	0	0	0	0	0	0	0	0	0	0	0	0	0	0	0	0	0	0	0	0	0.1	0	0	0	0	0	0	0	0	0	0	0	0	0	0	0	0	0
Bacteria;Firmicutes;Bacilli;Lactobacillales;Streptococcaceae;Streptococcus;Streptococcus anginosus group	Streptococcus anginosus group	0	0	0	0	0	0	0	0	0	0	0	0	0	0	0	0	0	0	0	0	0	0	0	0	0	1	0	0	0	0	0	0	0	0	0	0	0	0	0	0	0	0	0	0	0	0	0	0
Bacteria;Firmicutes;Bacilli;Lactobacillales;Streptococcaceae;Streptococcus;Streptococcus constellatus group	Streptococcus constellatus group	0	0	0	0	0	0	0	0	0	0	0	0	0	0	0	0	0	0	0	1	0	0	0	0	0	0	0	0	0	0	0	0	0	0	0	0	0	0	0	0	0	0	0	0	0	0.1	0	0
Bacteria;Firmicutes;Bacilli;Lactobacillales;Streptococcaceae;Streptococcus;Streptococcus equi group	Streptococcus equi group	0	0	0	2	0	0	0	0	0	0	0	0	0	0	0	0	0	0	0	0	0	0	0	0	0	0	0	0	0	0.2	0	0	0	0	0	0	0	0	0	0	0	0	0	0	0	0	0	0
Bacteria;Firmicutes;Bacilli;Lactobacillales;Streptococcaceae;Streptococcus;Streptococcus gordonii group	Streptococcus gordonii group	0	0	0	0	1	0	0	0	0	0	0	0	0	0	0	0	0	0	0	6	3	0	1	0	0	0	0	0	0	0	0.1	0	0	0	0	0	0	0	0	0	0	0	0	0	0	0.6	0.3	0
Bacteria;Firmicutes;Bacilli;Lactobacillales;Streptococcaceae;Streptococcus;Streptococcus mutans	Streptococcus mutans	0	0	0	0	0	0	0	0	0	0	0	0	0	0	0	0	0	0	0	0	0	0	0	0	0	1	0	0	0	0	0	0	0	0	0	0	0	0	0	0	0	0	0	0	0	0	0	0
Bacteria;Firmicutes;Bacilli;Lactobacillales;Streptococcaceae;Streptococcus;Streptococcus parasanguinis group	Streptococcus parasanguinis group	0	0	0	0	2	0	1	0	0	0	0	0	2	0	0	0	0	0	0	2	1	0	3	0	0	2	0	0	0	0	0.2	0	0.1	0	0	0	0	0	0.2	0	0	0	0	0	0	0.2	0.1	0
Bacteria;Firmicutes;Bacilli;Lactobacillales;Streptococcaceae;Streptococcus;Streptococcus peroris group	Streptococcus peroris group	0	0	0	0	0	0	0	0	0	0	0	0	0	0	0	2	0	0	0	1	1	0	0	0	0	0	0	0	0	0	0	0	0	0	0	0	0	0	0	0	0	0.2	0	0	0	0.1	0.1	0
Bacteria;Firmicutes;Bacilli;Lactobacillales;Streptococcaceae;Streptococcus;Streptococcus pneumoniae group	Streptococcus pneumoniae group	0	0	2	3	8	15	0	1	0	3	1	2	2	2	0	4	0	6	2	8	19	2	3	0	2	9	0	0	0.2	0.3	0.8	1.5	0	0.1	0	0.3	0.1	0.2	0.2	0.2	0	0.4	0	0.6	0.2	0.8	1.9	0.2
Bacteria;Firmicutes;Bacilli;Lactobacillales;Streptococcaceae;Streptococcus;Streptococcus salivarius group	Streptococcus salivarius group	0	0	1	6	6	2	0	0	0	0	0	4	2	2	2	43	0	2	1	1	5	0	32	1	2	27	0	0	0.1	0.6	0.6	0.2	0	0	0	0	0	0.4	0.2	0.2	0.2	4.3	0	0.2	0.1	0.1	0.5	0
Bacteria;Firmicutes;Bacilli;Lactobacillales;Streptococcaceae;Streptococcus;Streptococcus sanguinis group	Streptococcus sanguinis group	1	0	0	0	0	2	1	1	0	0	0	1	1	0	0	4	0	0	1	3	13	1	0	0	0	0	0.1	0	0	0	0	0.2	0.1	0.1	0	0	0	0.1	0.1	0	0	0.4	0	0	0.1	0.3	1.3	0.1
Bacteria;Firmicutes;Bacilli;Lactobacillales;Streptococcaceae;Streptococcus;Streptococcus sinensis group	Streptococcus sinensis group	0	0	0	0	0	6	0	0	0	0	0	3	4	0	0	1	0	0	0	3	5	0	8	1	0	21	0	0	0	0	0	0.6	0	0	0	0	0	0.3	0.4	0	0	0.1	0	0	0	0.3	0.5	0
Bacteria;Firmicutes;Bacilli;Lactobacillales;Streptococcaceae;Streptococcus;Streptococcus sobrinus	Streptococcus sobrinus	0	0	0	0	0	0	0	0	0	0	0	0	0	0	0	0	0	0	0	1	0	0	0	0	0	0	0	0	0	0	0	0	0	0	0	0	0	0	0	0	0	0	0	0	0	0.1	0	0
Bacteria;Firmicutes;Bacilli;Lactobacillales;Streptococcaceae;Streptococcus;Streptococcus_uc	Streptococcus_uc	0	0	0	0	0	0	0	0	0	0	0	0	1	1	0	1	0	0	0	0	2	0	1	1	0	0	0	0	0	0	0	0	0	0	0	0	0	0	0.1	0.1	0	0.1	0	0	0	0	0.2	0
Bacteria;Actinobacteria;Actinobacteria_c;Streptomycetales;Streptomycetaceae;Streptomyces;Streptomyces scabiei group	Streptomyces scabiei group	0	0	0	0	0	0	0	0	0	0	0	0	0	0	0	0	0	0	0	0	0	0	1	0	0	0	0	0	0	0	0	0	0	0	0	0	0	0	0	0	0	0	0	0	0	0	0	0
Bacteria;Actinobacteria;Actinobacteria_c;Streptomycetales;Streptomycetaceae;Streptomyces;Streptomyces sodiiphilus group	Streptomyces sodiiphilus group	0	0	0	0	1	0	0	0	0	0	0	0	0	0	0	0	0	0	0	0	0	0	0	0	0	0	0	0	0	0	0.1	0	0	0	0	0	0	0	0	0	0	0	0	0	0	0	0	0
Bacteria;Proteobacteria;Alphaproteobacteria;Rhizobiales;Bradyrhizobiaceae;Tardiphaga;Tardiphaga robiniae	Tardiphaga robiniae	0	0	0	0	0	0	0	0	0	0	0	0	0	0	0	93	0	0	0	0	0	0	0	0	0	0	0	0	0	0	0	0	0	0	0	0	0	0	0	0	0	9.3	0	0	0	0	0	0
Bacteria;Proteobacteria;Alphaproteobacteria;Rhizobiales;Bradyrhizobiaceae;Tardiphaga;Tardiphaga_uc	Tardiphaga_uc	0	0	0	0	0	0	0	0	0	0	0	0	0	0	0	3	0	0	0	0	0	0	0	0	0	0	0	0	0	0	0	0	0	0	0	0	0	0	0	0	0	0.3	0	0	0	0	0	0
Bacteria;Proteobacteria;Betaproteobacteria;Burkholderiales;Comamonadaceae;Tepidimonas;Tepidimonas aquatica	Tepidimonas aquatica	0	0	0	0	0	0	0	0	0	1	0	0	0	0	0	0	0	0	0	0	0	0	0	0	0	0	0	0	0	0	0	0	0	0	0	0.1	0	0	0	0	0	0	0	0	0	0	0	0
Bacteria;Proteobacteria;Betaproteobacteria;Burkholderiales;Comamonadaceae;Tepidimonas;Tepidimonas fonticaldi	Tepidimonas fonticaldi	0	0	0	1	3	0	0	0	0	0	0	0	0	0	0	0	0	0	0	0	0	0	0	0	0	0	0	0	0	0.1	0.3	0	0	0	0	0	0	0	0	0	0	0	0	0	0	0	0	0
Bacteria;Proteobacteria;Gammaproteobacteria;Xanthomonadales;Xanthomonadaceae;Thermomonas;Thermomonas carbonis	Thermomonas carbonis	0	0	0	0	0	0	0	0	0	0	0	1	0	0	0	0	0	0	0	0	0	0	0	0	0	0	0	0	0	0	0	0	0	0	0	0	0	0.1	0	0	0	0	0	0	0	0	0	0
Bacteria;Proteobacteria;Gammaproteobacteria;Chromatiales;Thioalkalibacteraceae;Thiovirga;Thiovirga sulfuroxydans	Thiovirga sulfuroxydans	0	0	0	1	0	0	0	0	0	0	0	0	0	0	0	0	0	0	0	0	0	0	0	0	0	0	0	0	0	0.1	0	0	0	0	0	0	0	0	0	0	0	0	0	0	0	0	0	0
Bacteria;Spirochaetes;Spirochaetia;Spirochaetales;Spirochaetaceae;Treponema;Treponema amylovorum	Treponema amylovorum	0	0	0	0	0	0	0	0	0	0	0	0	1	0	0	0	0	0	0	0	0	0	0	0	0	0	0	0	0	0	0	0	0	0	0	0	0	0	0.1	0	0	0	0	0	0	0	0	0
Bacteria;Spirochaetes;Spirochaetia;Spirochaetales;Spirochaetaceae;Treponema;Treponema medium group	Treponema medium group	0	0	0	0	0	0	0	0	0	0	0	0	0	0	0	0	0	0	0	1	0	0	0	0	0	0	0	0	0	0	0	0	0	0	0	0	0	0	0	0	0	0	0	0	0	0.1	0	0
Bacteria;Actinobacteria;Actinobacteria_c;Corynebacteriales;Tsukamurellaceae;Tsukamurella;Tsukamurella pseudospumae group	Tsukamurella pseudospumae group	0	0	0	0	0	0	0	0	0	0	0	0	0	0	0	0	0	0	0	0	0	0	1	0	0	0	0	0	0	0	0	0	0	0	0	0	0	0	0	0	0	0	0	0	0	0	0	0
Bacteria;Proteobacteria;Betaproteobacteria;Burkholderiales;Oxalobacteraceae;Undibacterium;Undibacterium aquatile	Undibacterium aquatile	0	0	0	0	0	0	0	0	0	0	0	0	1	0	0	0	0	0	0	0	0	0	0	0	0	0	0	0	0	0	0	0	0	0	0	0	0	0	0.1	0	0	0	0	0	0	0	0	0
Bacteria;Firmicutes;Bacilli;Lactobacillales;Enterococcaceae;Vagococcus;Vagococcus_uc	Vagococcus_uc	0	0	0	0	0	0	0	0	0	0	0	0	0	0	0	0	0	0	0	0	0	0	0	0	0	1	0	0	0	0	0	0	0	0	0	0	0	0	0	0	0	0	0	0	0	0	0	0
Bacteria;Proteobacteria;Betaproteobacteria;Burkholderiales;Comamonadaceae;Variovorax;Variovorax ginsengisoli	Variovorax ginsengisoli	0	0	0	0	1	0	0	0	0	0	0	1	0	0	0	0	0	0	0	0	0	0	0	0	0	0	0	0	0	0	0.1	0	0	0	0	0	0	0.1	0	0	0	0	0	0	0	0	0	0
Bacteria;Proteobacteria;Betaproteobacteria;Burkholderiales;Comamonadaceae;Variovorax;Variovorax gossypii	Variovorax gossypii	0	0	0	0	0	0	0	0	0	0	0	0	1	0	0	0	0	0	0	0	0	0	0	0	0	0	0	0	0	0	0	0	0	0	0	0	0	0	0.1	0	0	0	0	0	0	0	0	0
Bacteria;Firmicutes;Negativicutes;Veillonellales;Veillonellaceae;Veillonella;Veillonella atypica	Veillonella atypica	0	0	0	0	0	0	0	0	0	0	0	0	1	0	0	0	0	0	0	0	0	0	0	0	0	1	0	0	0	0	0	0	0	0	0	0	0	0	0.1	0	0	0	0	0	0	0	0	0
Bacteria;Firmicutes;Negativicutes;Veillonellales;Veillonellaceae;Veillonella;Veillonella dispar	Veillonella dispar	0	0	0	0	3	1	0	0	0	0	0	0	3	0	0	0	0	1	0	3	1	0	5	0	0	4	0	0	0	0	0.3	0.1	0	0	0	0	0	0	0.3	0	0	0	0	0.1	0	0.3	0.1	0
Bacteria;Firmicutes;Negativicutes;Veillonellales;Veillonellaceae;Veillonella;Veillonella rogosae	Veillonella rogosae	0	0	0	0	0	1	0	0	0	0	0	2	0	0	0	1	0	1	0	1	0	0	0	0	0	0	0	0	0	0	0	0.1	0	0	0	0	0	0.2	0	0	0	0.1	0	0.1	0	0.1	0	0
Bacteria;Firmicutes;Negativicutes;Veillonellales;Veillonellaceae;Veillonella;Veillonella_uc	Veillonella_uc	0	0	0	0	0	0	0	0	0	0	0	0	0	0	0	0	0	0	0	0	0	0	0	1	0	0	0	0	0	0	0	0	0	0	0	0	0	0	0	0	0	0	0	0	0	0	0	0
Bacteria;Proteobacteria;Betaproteobacteria;Neisseriales;Neisseriaceae;Vogesella;Vogesella perlucida group	Vogesella perlucida group	0	0	0	0	0	0	0	0	0	0	0	0	0	0	0	1	0	0	0	0	0	0	0	0	0	0	0	0	0	0	0	0	0	0	0	0	0	0	0	0	0	0.1	0	0	0	0	0	0
Bacteria;Firmicutes;Bacilli;Lactobacillales;Leuconostocaceae;Weissella;Weissella confusa group	Weissella confusa group	0	0	0	0	0	0	0	0	0	0	0	0	0	0	0	0	0	0	0	0	0	0	2	0	0	0	0	0	0	0	0	0	0	0	0	0	0	0	0	0	0	0	0	0	0	0	0	0
Bacteria;Firmicutes;Bacilli;Lactobacillales;Leuconostocaceae;Weissella;Weissella kandleri group	Weissella kandleri group	0	8	0	0	0	0	0	0	0	0	0	0	1	0	4	0	1	0	0	2	0	0	2	0	0	1	0	0.8	0	0	0	0	0	0	0	0	0	0	0.1	0	0.4	0	0.1	0	0	0.2	0	0
Bacteria;Firmicutes;Bacilli;Lactobacillales;Leuconostocaceae;Weissella;Weissella_uc	Weissella_uc	0	0	0	0	0	0	0	0	0	0	0	0	0	0	1	0	0	0	0	0	0	0	0	0	0	0	0	0	0	0	0	0	0	0	0	0	0	0	0	0	0.1	0	0	0	0	0	0	0
Bacteria;Actinobacteria;Actinobacteria_c;Corynebacteriales;Nocardiaceae;Williamsia;Williamsia muralis group	Williamsia muralis group	1	0	0	0	0	1	0	0	0	0	0	0	0	1	0	0	0	0	0	0	0	5	0	1	0	0	0.1	0	0	0	0	0.1	0	0	0	0	0	0	0	0.1	0	0	0	0	0	0	0	0.5
Bacteria;Proteobacteria;Alphaproteobacteria;Rhizobiales;Xanthobacteraceae;Xanthobacter;Xanthobacter flavus group	Xanthobacter flavus group	0	0	0	0	0	0	0	0	0	0	0	0	0	0	0	1	0	0	0	0	0	0	0	0	0	0	0	0	0	0	0	0	0	0	0	0	0	0	0	0	0	0.1	0	0	0	0	0	0
Bacteria;Proteobacteria;Gammaproteobacteria;Xanthomonadales;Xanthomonadaceae;Xanthomonas;Xanthomonas citri group	Xanthomonas citri group	0	0	2	3	70	0	0	1	3	0	0	0	0	0	0	5	0	329	0	0	0	0	0	2	6	1	0	0	0.2	0.3	7	0	0	0.1	0.3	0	0	0	0	0	0	0.5	0	32.9	0	0	0	0
Bacteria;Proteobacteria;Gammaproteobacteria;Xanthomonadales;Xanthomonadaceae;Xanthomonas;Xanthomonas codiaei	Xanthomonas codiaei	0	0	0	0	0	0	0	0	0	0	0	0	0	0	0	0	0	1	0	0	0	0	0	0	0	0	0	0	0	0	0	0	0	0	0	0	0	0	0	0	0	0	0	0.1	0	0	0	0
Bacteria;Proteobacteria;Betaproteobacteria;Burkholderiales;Comamonadaceae;Xenophilus;Xenophilus aerolatus	Xenophilus aerolatus	0	0	0	2	0	0	0	0	0	0	0	0	0	0	0	0	0	0	0	0	0	0	0	0	0	0	0	0	0	0.2	0	0	0	0	0	0	0	0	0	0	0	0	0	0	0	0	0	0
Bacteria;Actinobacteria;Actinobacteria_c;Micrococcales;Dermacoccaceae;Yimella;Yimella lutea group	Yimella lutea group	2	0	0	0	0	1	0	1	1	0	0	0	0	0	0	0	0	0	0	0	0	4	0	0	0	0	0.2	0	0	0	0	0.1	0	0.1	0.1	0	0	0	0	0	0	0	0	0	0	0	0	0.4
Unclassified in higher taxonomic rank	Unclassified in higher taxonomic rank	1	0	2	21	5	4	4	0	1	2	6	10	11	2	1	4	0	2	1	13	2	3	0	2	0	1	0.1	0	0.2	2.1	0.5	0.4	0.4	0	0.1	0.2	0.6	1	1.1	0.2	0.1	0.4	0	0.2	0.1	1.3	0.2	0.3
[truncated: 4 more columns]

## Sheet: Supplymentary Data 4
Supplymentary Data 4. OTUs counts and relative taxonomic composition (%) of the old age group on the cheek
Taxonomy	Taxon Name	Count																										Ratio
		4_12C_1	4_11C_1	4_6C_1	4_1C_1	418C_1	4_3C_1	4_2C_1	4_10C_1	4_5C_1	4_7C_1	4_4C_1	4_9C_1	4_8C_1	4_13C_1	420C_1	422C_1	421C_1	426C_1	423C_1	425C_1	424C_1	419C_1	417C_1	416C_1	415C_1	414C_1	4_12C_1	4_11C_1	4_6C_1	4_1C_1	418C_1	4_3C_1	4_2C_1	4_10C_1	4_5C_1	4_7C_1	4_4C_1	4_9C_1	4_8C_1	4_13C_1	420C_1	422C_1	421C_1	426C_1	423C_1	425C_1	424C_1	419C_1
Bacteria;Actinobacteria;Actinobacteria_c;Frankiales;AB021325_f;AB021325_g;AB021325_g_uc	AB021325_g_uc	0	0	0	0	0	0	2	0	0	0	0	0	0	0	0	0	0	0	0	0	0	0	0	0	0	0	0	0	0	0	0	0	0.2	0	0	0	0	0	0	0	0	0	0	0	0	0	0	0
Bacteria;Firmicutes;Clostridia;Clostridiales;Clostridiaceae;Clostridium;AB081585_s	AB081585_s	0	0	0	3	0	2	0	0	0	0	0	0	0	0	0	0	0	0	0	0	0	0	0	0	0	0	0	0	0	0.3	0	0.2	0	0	0	0	0	0	0	0	0	0	0	0	0	0	0	0
Bacteria;Acidobacteria;Vicinamibacter_c;Vicinamibacter_o;Vicinamibacter_f;PAC001997_g;AB240246_s	AB240246_s	0	0	0	0	0	0	1	0	0	0	0	0	0	0	0	0	0	0	0	0	0	0	0	0	0	0	0	0	0	0	0	0	0.1	0	0	0	0	0	0	0	0	0	0	0	0	0	0	0
Bacteria;Proteobacteria;Betaproteobacteria;PAC001907_o;PAC001907_f;PAC001907_g;AB294331_s	AB294331_s	0	0	0	0	0	0	1	0	0	0	0	0	0	0	0	0	0	0	0	0	0	0	0	0	0	0	0	0	0	0	0	0	0.1	0	0	0	0	0	0	0	0	0	0	0	0	0	0	0
Bacteria;Armatimonadetes;PAC000296_c;PAC000296_o;PAC000296_f;AB374381_g;AB374381_g_uc	AB374381_g_uc	0	0	0	0	0	0	0	0	0	0	0	0	0	0	0	0	0	0	0	0	0	0	0	0	0	1	0	0	0	0	0	0	0	0	0	0	0	0	0	0	0	0	0	0	0	0	0	0
Bacteria;Chloroflexi;Chloroflexia;Kallotenuales;Kallotenuaceae;EU861840_g;AB473922_s	AB473922_s	0	0	0	0	0	0	0	0	0	0	0	0	0	0	0	0	0	1	0	0	0	0	0	0	0	0	0	0	0	0	0	0	0	0	0	0	0	0	0	0	0	0	0	0.1	0	0	0	0
Bacteria;Proteobacteria;Oligoflexia;Bdellovibrionales;AB511016_f;AB511016_g;AB511016_g_uc	AB511016_g_uc	0	0	0	0	2	0	0	0	0	0	0	0	0	0	1	0	0	0	0	1	0	0	0	1	0	0	0	0	0	0	0.2	0	0	0	0	0	0	0	0	0	0.1	0	0	0	0	0.1	0	0
Bacteria;Proteobacteria;Oligoflexia;Bdellovibrionales;AB511016_f;AB511016_g;AB533955_s	AB533955_s	0	0	0	0	12	0	0	0	0	0	0	0	0	0	82	4	1	6	7	7	26	9	16	22	9	82	0	0	0	0	1.2	0	0	0	0	0	0	0	0	0	8.2	0.4	0.1	0.6	0.7	0.7	2.6	0.9
Bacteria;Proteobacteria;Alphaproteobacteria;Rhodobacterales;Rhodobacteraceae;Rhodobacter;AB578881_s	AB578881_s	0	0	0	0	0	0	0	0	0	1	0	0	0	0	0	0	0	0	0	0	0	0	0	0	0	0	0	0	0	0	0	0	0	0	0	0.1	0	0	0	0	0	0	0	0	0	0	0	0
Bacteria;TM6;TM6_c;Babela_o;ARQD_f;DQ129127_g;AB630665_s	AB630665_s	0	0	0	0	0	0	0	0	0	0	1	0	0	0	0	0	0	0	0	0	0	0	0	0	0	0	0	0	0	0	0	0	0	0	0	0	0.1	0	0	0	0	0	0	0	0	0	0	0
Bacteria;Bacteroidetes;Cytophagia;Cytophagales;Hymenobacteraceae;Hymenobacter;AB696099_s	AB696099_s	0	0	0	0	1	0	0	0	0	0	0	0	0	0	0	0	0	0	0	0	0	0	0	0	0	0	0	0	0	0	0.1	0	0	0	0	0	0	0	0	0	0	0	0	0	0	0	0	0
Bacteria;Bacteroidetes;Bacteroidia;Bacteroidales;Porphyromonadaceae;Paludibacter;ADCM_s	ADCM_s	0	0	0	0	0	0	0	0	0	0	0	0	0	0	0	0	0	0	0	0	1	7	0	1	0	0	0	0	0	0	0	0	0	0	0	0	0	0	0	0	0	0	0	0	0	0	0.1	0.7
Bacteria;Saccharibacteria_TM7;Saccharimonas_c;Saccharimonas_o;Saccharimonas_f;AF125206_g;AF125206_s	AF125206_s	0	0	0	0	0	0	0	0	0	0	0	0	0	0	4	0	0	0	0	0	0	0	0	0	0	0	0	0	0	0	0	0	0	0	0	0	0	0	0	0	0.4	0	0	0	0	0	0	0
Bacteria;Proteobacteria;Betaproteobacteria;Rhodocyclales;Azovibrio_f;AF236014_g;AF236014_s	AF236014_s	0	0	0	0	0	1	0	0	0	0	0	0	0	0	0	0	0	0	0	0	0	0	0	0	0	0	0	0	0	0	0	0.1	0	0	0	0	0	0	0	0	0	0	0	0	0	0	0	0
Bacteria;Fusobacteria;Fusobacteria_c;Fusobacteriales;Leptotrichiaceae;Leptotrichia;AF287814_s	AF287814_s	0	0	0	0	0	0	0	0	0	0	0	0	0	0	0	0	0	0	0	0	0	2	0	0	0	0	0	0	0	0	0	0	0	0	0	0	0	0	0	0	0	0	0	0	0	0	0	0.2
Bacteria;Bacteroidetes;Flavobacteria;Flavobacteriales;Crocinitomicaceae;Fluviicola;AF289153_s	AF289153_s	0	0	0	0	0	0	3	0	0	0	0	0	0	0	0	0	0	0	0	0	0	0	0	0	0	0	0	0	0	0	0	0	0.3	0	0	0	0	0	0	0	0	0	0	0	0	0	0	0
Bacteria;Firmicutes;Negativicutes;Selenomonadales;Selenomonadaceae;Selenomonas;AF385503_s	AF385503_s	0	0	0	0	0	0	0	0	0	0	0	0	0	0	0	0	0	0	0	1	0	2	0	0	0	0	0	0	0	0	0	0	0	0	0	0	0	0	0	0	0	0	0	0	0	0.1	0	0.2
Bacteria;Saccharibacteria_TM7;Saccharimonas_c;Saccharimonas_o;Saccharimonas_f;PAC000677_g;AF385506_s	AF385506_s	0	0	0	0	0	0	0	0	0	0	0	0	0	0	0	0	1	0	0	0	0	0	0	0	0	0	0	0	0	0	0	0	0	0	0	0	0	0	0	0	0	0	0.1	0	0	0	0	0
Bacteria;Bacteroidetes;Bacteroidia;Bacteroidales;Prevotellaceae;Prevotella;AF385554_s	AF385554_s	0	0	0	0	0	0	0	0	0	0	0	0	0	0	0	0	0	0	0	1	0	0	0	0	0	0	0	0	0	0	0	0	0	0	0	0	0	0	0	0	0	0	0	0	0	0.1	0	0
Bacteria;Fusobacteria;Fusobacteria_c;Fusobacteriales;Leptotrichiaceae;Leptotrichia;AF385572_s	AF385572_s	0	0	0	0	0	0	0	0	0	0	0	0	0	0	0	0	0	0	0	0	0	1	0	0	0	0	0	0	0	0	0	0	0	0	0	0	0	0	0	0	0	0	0	0	0	0	0	0.1
Bacteria;Proteobacteria;Betaproteobacteria;Burkholderiales;Comamonadaceae;AF418942_g;AF418942_s	AF418942_s	1	0	0	0	0	0	0	0	0	0	0	0	0	0	0	0	0	0	0	0	0	0	0	0	0	0	0.1	0	0	0	0	0	0	0	0	0	0	0	0	0	0	0	0	0	0	0	0	0
Bacteria;Proteobacteria;Alphaproteobacteria;Rhodospirillales;Rhodospirillaceae;Defluviicoccus;AF527587_s	AF527587_s	0	0	0	0	0	0	0	0	0	0	0	0	2	0	0	0	0	0	0	0	0	0	0	0	0	0	0	0	0	0	0	0	0	0	0	0	0	0	0.2	0	0	0	0	0	0	0	0	0
Bacteria;Actinobacteria;Actinobacteria_c;Actinomycetales;Actinomycetaceae;Actinomyces;AFQC_s	AFQC_s	0	0	0	0	0	0	0	0	0	0	0	0	0	0	0	0	0	0	0	0	0	1	0	0	0	0	0	0	0	0	0	0	0	0	0	0	0	0	0	0	0	0	0	0	0	0	0	0.1
Bacteria;Firmicutes;Bacilli;Lactobacillales;Streptococcaceae;Streptococcus;AFQU_s	AFQU_s	0	0	0	0	0	0	0	0	0	0	0	0	0	0	2	0	0	0	1	0	0	5	0	0	0	0	0	0	0	0	0	0	0	0	0	0	0	0	0	0	0.2	0	0	0	0.1	0	0	0.5
Bacteria;Firmicutes;Tissierellia;Tissierellales;Peptoniphilaceae;Peptoniphilus;AFUH_s	AFUH_s	0	0	0	0	0	0	0	0	2	0	0	0	0	0	0	0	0	0	0	0	0	0	0	0	0	0	0	0	0	0	0	0	0	0	0.2	0	0	0	0	0	0	0	0	0	0	0	0	0
Bacteria;Firmicutes;Negativicutes;Veillonellales;Veillonellaceae;Veillonella;AFUJ_s	AFUJ_s	0	0	0	1	0	0	7	0	0	0	0	0	0	0	0	0	0	0	0	0	0	0	0	0	0	0	0	0	0	0.1	0	0	0.7	0	0	0	0	0	0	0	0	0	0	0	0	0	0	0
Bacteria;Proteobacteria;Betaproteobacteria;Neisseriales;GU199451_f;GU199451_g;AJ289984_s	AJ289984_s	0	0	0	0	0	1	0	0	0	0	0	0	0	0	0	0	0	0	0	0	0	0	0	0	0	0	0	0	0	0	0	0.1	0	0	0	0	0	0	0	0	0	0	0	0	0	0	0	0
Bacteria;Bacteroidetes;Flavobacteria;Flavobacteriales;Flavobacteriaceae;Flavobacterium;AJ289998_s	AJ289998_s	0	0	0	0	0	1	0	0	0	0	0	0	0	0	0	0	0	0	0	0	0	0	0	0	0	0	0	0	0	0	0	0.1	0	0	0	0	0	0	0	0	0	0	0	0	0	0	0	0
Bacteria;Proteobacteria;Alphaproteobacteria;Rhodospirillales;Micavibrio_f;AJ292610_g;AJ292610_s	AJ292610_s	0	0	0	0	0	0	0	0	0	0	0	0	0	0	0	0	0	0	0	0	0	0	0	0	1	0	0	0	0	0	0	0	0	0	0	0	0	0	0	0	0	0	0	0	0	0	0	0
Bacteria;Actinobacteria;Acidimicrobiia;Acidimicrobiales;Ilumatobacter_f;AJ581629_g;AJ581629_s	AJ581629_s	0	0	0	0	0	0	1	0	0	0	0	0	0	0	0	0	0	0	0	0	0	0	0	0	0	0	0	0	0	0	0	0	0.1	0	0	0	0	0	0	0	0	0	0	0	0	0	0	0
Bacteria;Cyanobacteria;Chroobacteria;Pleurocapsales;Chroococcidiopsis_f;ALVU_g;ALVU_g_uc	ALVU_g_uc	0	0	0	0	1	0	0	0	2	0	0	0	0	0	0	0	0	0	0	0	0	0	0	0	0	0	0	0	0	0	0.1	0	0	0	0.2	0	0	0	0	0	0	0	0	0	0	0	0	0
Bacteria;Proteobacteria;Oligoflexia;Bdellovibrionales;Bdellovibrionaceae;AM233527_g;AM233527_g_uc	AM233527_g_uc	0	0	0	0	0	0	0	0	0	0	0	0	0	0	1	0	0	0	0	0	0	0	0	0	0	0	0	0	0	0	0	0	0	0	0	0	0	0	0	0	0.1	0	0	0	0	0	0	0
Bacteria;Deinococcus-Thermus;Deinococci;Deinococcales;Deinococcaceae;Deinococcus;AM292065_s	AM292065_s	1	0	0	1	0	0	0	0	1	0	1	0	1	0	2	0	0	0	0	0	0	0	1	0	0	0	0.1	0	0	0.1	0	0	0	0	0.1	0	0.1	0	0.1	0	0.2	0	0	0	0	0	0	0
Bacteria;Bacteroidetes;Bacteroidia;Bacteroidales;Prevotellaceae;Prevotella;AM419982_s	AM419982_s	0	0	0	0	0	0	0	0	0	0	0	0	0	0	0	0	0	0	0	0	0	1	0	0	0	0	0	0	0	0	0	0	0	0	0	0	0	0	0	0	0	0	0	0	0	0	0	0.1
Bacteria;Bacteroidetes;Flavobacteria;Flavobacteriales;Flavobacteriaceae;Capnocytophaga;AM420030_s	AM420030_s	0	0	0	0	0	0	0	0	0	0	0	0	0	0	0	0	0	0	0	0	0	1	0	0	0	0	0	0	0	0	0	0	0	0	0	0	0	0	0	0	0	0	0	0	0	0	0	0.1
Bacteria;Bacteroidetes;Bacteroidia;Bacteroidales;Prevotellaceae;Prevotella;AM420032_s	AM420032_s	0	0	0	0	0	0	0	0	0	0	0	0	0	0	0	0	0	0	0	0	0	0	0	0	1	0	0	0	0	0	0	0	0	0	0	0	0	0	0	0	0	0	0	0	0	0	0	0
Bacteria;Firmicutes;Clostridia;Clostridiales;Lachnospiraceae;AM420052_g;AM420052_s	AM420052_s	0	0	0	0	0	0	0	0	0	0	0	0	0	0	0	0	0	0	1	0	0	7	0	0	0	0	0	0	0	0	0	0	0	0	0	0	0	0	0	0	0	0	0	0	0.1	0	0	0.7
Bacteria;Bacteroidetes;Bacteroidia;Bacteroidales;Prevotellaceae;Prevotella;AM420076_s	AM420076_s	0	0	0	0	0	0	0	0	0	0	2	0	0	0	0	0	0	0	0	0	0	0	0	0	0	0	0	0	0	0	0	0	0	0	0	0	0.2	0	0	0	0	0	0	0	0	0	0	0
Bacteria;Saccharibacteria_TM7;Saccharimonas_c;Saccharimonas_o;Saccharimonas_f;Saccharimonas;AM420132_s	AM420132_s	0	0	0	0	1	0	0	0	0	0	0	0	0	0	0	0	0	0	0	0	0	0	0	0	0	0	0	0	0	0	0.1	0	0	0	0	0	0	0	0	0	0	0	0	0	0	0	0	0
Bacteria;Bacteroidetes;Bacteroidia;Bacteroidales;Porphyromonadaceae;AM420159_g;AM420159_s	AM420159_s	0	0	0	0	0	0	0	0	0	0	0	0	0	0	0	0	0	0	0	0	0	1	0	0	0	0	0	0	0	0	0	0	0	0	0	0	0	0	0	0	0	0	0	0	0	0	0	0.1
Bacteria;Firmicutes;Clostridia;Clostridiales;Lachnospiraceae;AM420198_g;AM420198_s	AM420198_s	0	0	0	0	0	0	0	0	0	0	0	0	0	0	0	0	0	0	0	0	0	4	0	0	0	0	0	0	0	0	0	0	0	0	0	0	0	0	0	0	0	0	0	0	0	0	0	0.4
Bacteria;Bacteroidetes;Flavobacteria;Flavobacteriales;Flavobacteriaceae;Capnocytophaga;AM420201_s	AM420201_s	0	0	0	0	0	0	0	0	0	0	0	0	0	0	0	0	0	0	0	1	0	4	0	0	0	0	0	0	0	0	0	0	0	0	0	0	0	0	0	0	0	0	0	0	0	0.1	0	0.4
Bacteria;Proteobacteria;Alphaproteobacteria;Rhodospirillales;Acetobacteraceae;AJ292611_g;AM697168_s	AM697168_s	0	0	0	0	0	0	0	0	0	0	0	0	0	0	0	0	0	0	0	0	0	0	1	0	0	0	0	0	0	0	0	0	0	0	0	0	0	0	0	0	0	0	0	0	0	0	0	0
Bacteria;Verrucomicrobia;Verrucomicrobiae;Verrucomicrobiales;GU230460_f;AM889150_g;AM889150_g_uc	AM889150_g_uc	0	0	0	0	0	0	0	0	0	0	0	0	0	0	0	0	0	0	0	0	0	0	1	0	0	0	0	0	0	0	0	0	0	0	0	0	0	0	0	0	0	0	0	0	0	0	0	0
Bacteria;Chloroflexi;GQ396871_c;GQ396871_o;GQ396871_f;GQ263023_g;AM936176_s	AM936176_s	0	0	0	0	0	0	0	0	0	0	0	0	0	0	0	0	0	0	0	0	2	0	0	0	0	0	0	0	0	0	0	0	0	0	0	0	0	0	0	0	0	0	0	0	0	0	0.2	0
Bacteria;Proteobacteria;Betaproteobacteria;Neisseriales;Neisseriaceae;Neisseria;AY005028_s	AY005028_s	0	0	0	0	0	0	0	0	0	0	0	0	0	0	1	0	0	0	0	1	0	0	0	0	0	0	0	0	0	0	0	0	0	0	0	0	0	0	0	0	0.1	0	0	0	0	0.1	0	0
Bacteria;Proteobacteria;Epsilonproteobacteria;Campylobacterales;Campylobacteraceae;Campylobacter;AY005038_s	AY005038_s	0	0	0	0	0	0	0	0	0	0	0	0	0	0	1	0	0	0	0	0	0	0	0	0	1	0	0	0	0	0	0	0	0	0	0	0	0	0	0	0	0.1	0	0	0	0	0	0	0
Bacteria;Saccharibacteria_TM7;Saccharimonas_c;Saccharimonas_o;Saccharimonas_f;Saccharimonas;AY005448_s	AY005448_s	0	0	0	0	0	0	0	0	0	0	0	0	0	0	0	0	0	0	1	0	0	0	0	0	0	0	0	0	0	0	0	0	0	0	0	0	0	0	0	0	0	0	0	0	0.1	0	0	0
Bacteria;Fusobacteria;Fusobacteria_c;Fusobacteriales;Leptotrichiaceae;Leptotrichia;AY134896_s	AY134896_s	0	0	0	0	0	0	0	0	0	0	0	0	0	0	0	0	0	0	0	0	0	1	0	0	0	0	0	0	0	0	0	0	0	0	0	0	0	0	0	0	0	0	0	0	0	0	0	0.1
Bacteria;Proteobacteria;Betaproteobacteria;Neisseriales;Neisseriaceae;FM873692_g;AY225604_s	AY225604_s	0	0	187	0	0	0	5	0	0	144	0	1	0	0	36	0	19	2	0	1	1	0	1	4	0	4	0	0	18.7	0	0	0	0.5	0	0	14.4	0	0.1	0	0	3.6	0	1.9	0.2	0	0.1	0.1	0
Bacteria;Planctomycetes;Planctomycetia;Planctomycetales;Isosphaeraceae;AY234711_g;AY234711_g_uc	AY234711_g_uc	0	0	0	0	0	0	0	0	0	0	0	0	0	0	0	0	0	0	0	0	0	0	1	0	0	0	0	0	0	0	0	0	0	0	0	0	0	0	0	0	0	0	0	0	0	0	0	0
Bacteria;Proteobacteria;Betaproteobacteria;Neisseriales;Neisseriaceae;Kingella;AY349388_s	AY349388_s	0	0	0	0	0	0	0	0	0	0	0	0	0	0	0	0	0	0	0	0	1	8	0	0	0	0	0	0	0	0	0	0	0	0	0	0	0	0	0	0	0	0	0	0	0	0	0.1	0.8
Bacteria;Cyanobacteria;PAC000053_c;PAC000053_o;PAC000053_f;PAC000053_g;AY375144_s	AY375144_s	0	0	0	2	0	1	1	0	0	0	0	0	0	0	2	0	0	0	0	0	0	0	0	0	0	0	0	0	0	0.2	0	0.1	0.1	0	0	0	0	0	0	0	0.2	0	0	0	0	0	0	0
Bacteria;Parcubacteria_OD1;Paceibacter_c;CP011215_o;CP011215_f;AY532578_g;AY532578_g_uc	AY532578_g_uc	0	0	0	0	0	1	0	0	0	0	3	0	0	0	0	0	0	0	0	0	0	0	0	0	0	0	0	0	0	0	0	0.1	0	0	0	0	0.3	0	0	0	0	0	0	0	0	0	0	0
Bacteria;Bacteroidetes;Cytophagia;Cytophagales;Amoebophilaceae;Cardinium;AY753170_s	AY753170_s	0	0	0	0	0	0	0	0	0	0	0	2	0	0	0	0	0	0	0	1	0	0	0	0	0	0	0	0	0	0	0	0	0	0	0	0	0	0.2	0	0	0	0	0	0	0	0.1	0	0
Bacteria;Proteobacteria;Alphaproteobacteria;Rhodospirillales;Acetobacteraceae;Craurococcus;AY922054_s	AY922054_s	0	0	0	0	0	0	0	0	0	0	0	0	0	0	0	0	0	1	0	0	0	0	0	0	0	0	0	0	0	0	0	0	0	0	0	0	0	0	0	0	0	0	0	0.1	0	0	0	0
Bacteria;Proteobacteria;Alphaproteobacteria;Rhodospirillales;AY957891_f;AY957891_g;AY957891_g_uc	AY957891_g_uc	0	0	0	0	0	0	1	0	0	0	0	0	0	0	0	0	0	0	0	0	0	0	0	0	0	0	0	0	0	0	0	0	0.1	0	0	0	0	0	0	0	0	0	0	0	0	0	0	0
Bacteria;Firmicutes;Clostridia;Clostridiales;Lachnospiraceae;Moryella;AY995258_s	AY995258_s	0	0	0	0	0	0	0	0	0	0	0	0	0	0	0	0	0	0	0	0	0	0	2	0	0	0	0	0	0	0	0	0	0	0	0	0	0	0	0	0	0	0	0	0	0	0	0	0
Bacteria;Firmicutes;Bacilli;Lactobacillales;Aerococcaceae;Abiotrophia;Abiotrophia defectiva	Abiotrophia defectiva	0	0	0	0	0	0	1	0	0	0	0	0	0	0	0	0	0	0	0	0	0	0	0	0	0	0	0	0	0	0	0	0	0.1	0	0	0	0	0	0	0	0	0	0	0	0	0	0	0
Bacteria;Firmicutes;Clostridia;Clostridiales;Peptostreptococcaceae;Acetoanaerobium;Acetoanaerobium noterae group	Acetoanaerobium noterae group	2	0	0	0	0	0	0	0	0	0	0	0	0	0	0	0	0	0	0	0	0	0	0	0	0	0	0.2	0	0	0	0	0	0	0	0	0	0	0	0	0	0	0	0	0	0	0	0	0
Bacteria;Proteobacteria;Betaproteobacteria;Burkholderiales;Alcaligenaceae;Achromobacter;Achromobacter xylosoxidans group	Achromobacter xylosoxidans group	0	0	0	0	0	0	0	0	0	0	0	0	0	0	0	0	0	0	0	0	0	0	0	1	0	0	0	0	0	0	0	0	0	0	0	0	0	0	0	0	0	0	0	0	0	0	0	0
Bacteria;Proteobacteria;Gammaproteobacteria;Steroidobacter_o;Steroidobacter_f;Acidibacter;Acidibacter_uc	Acidibacter_uc	0	0	0	0	0	0	0	0	0	0	0	0	0	0	1	0	0	0	0	0	0	0	0	0	0	0	0	0	0	0	0	0	0	0	0	0	0	0	0	0	0.1	0	0	0	0	0	0	0
Bacteria;Actinobacteria;Actinobacteria_c;Propionibacteriales;Propionibacteriaceae;Acidipropionibacterium;Acidipropionibacterium acidipropionici	Acidipropionibacterium acidipropionici	0	1	0	0	0	0	0	0	0	0	0	0	0	0	0	0	0	0	0	0	0	0	0	0	0	0	0	0.1	0	0	0	0	0	0	0	0	0	0	0	0	0	0	0	0	0	0	0	0
Bacteria;Proteobacteria;Betaproteobacteria;Burkholderiales;Comamonadaceae;Acidovorax;Acidovorax caeni	Acidovorax caeni	0	0	0	0	0	0	0	0	0	0	0	0	0	0	0	0	0	0	0	0	0	1	0	0	0	0	0	0	0	0	0	0	0	0	0	0	0	0	0	0	0	0	0	0	0	0	0	0.1
Bacteria;Proteobacteria;Betaproteobacteria;Burkholderiales;Comamonadaceae;Acidovorax;Acidovorax defluvii	Acidovorax defluvii	0	0	0	0	0	0	0	0	0	0	0	0	0	0	1	0	0	0	0	0	0	0	0	0	0	0	0	0	0	0	0	0	0	0	0	0	0	0	0	0	0.1	0	0	0	0	0	0	0
Bacteria;Proteobacteria;Betaproteobacteria;Burkholderiales;Comamonadaceae;Acidovorax;Acidovorax delafieldii group	Acidovorax delafieldii group	0	0	0	0	0	1	3	0	0	0	0	1	0	1	0	0	0	0	0	0	0	0	0	0	0	0	0	0	0	0	0	0.1	0.3	0	0	0	0	0.1	0	0.1	0	0	0	0	0	0	0	0
Bacteria;Proteobacteria;Betaproteobacteria;Burkholderiales;Comamonadaceae;Acidovorax;Acidovorax radicis group	Acidovorax radicis group	0	0	0	0	0	2	0	0	0	0	0	0	0	0	0	0	0	0	0	0	0	0	0	0	0	0	0	0	0	0	0	0.2	0	0	0	0	0	0	0	0	0	0	0	0	0	0	0	0
Bacteria;Proteobacteria;Betaproteobacteria;Burkholderiales;Comamonadaceae;Acidovorax;Acidovorax temperans	Acidovorax temperans	0	0	0	0	0	0	0	0	0	0	0	0	0	0	1	0	0	0	0	0	0	0	0	0	0	0	0	0	0	0	0	0	0	0	0	0	0	0	0	0	0.1	0	0	0	0	0	0	0
Bacteria;Proteobacteria;Betaproteobacteria;Burkholderiales;Comamonadaceae;Acidovorax;Acidovorax_uc	Acidovorax_uc	0	0	0	0	0	2	0	0	0	0	2	0	0	0	8	0	0	0	0	0	0	0	0	0	0	0	0	0	0	0	0	0.2	0	0	0	0	0.2	0	0	0	0.8	0	0	0	0	0	0	0
Bacteria;Proteobacteria;Gammaproteobacteria;Pseudomonadales;Moraxellaceae;Acinetobacter;Acinetobacter albensis	Acinetobacter albensis	0	1	0	0	0	1	0	0	0	0	0	0	0	0	0	0	0	0	0	0	0	0	0	0	0	0	0	0.1	0	0	0	0.1	0	0	0	0	0	0	0	0	0	0	0	0	0	0	0	0
Bacteria;Proteobacteria;Gammaproteobacteria;Pseudomonadales;Moraxellaceae;Acinetobacter;Acinetobacter baumannii	Acinetobacter baumannii	0	0	0	0	0	0	0	0	0	0	0	0	2	0	0	0	0	0	0	0	0	2	0	0	5	0	0	0	0	0	0	0	0	0	0	0	0	0	0.2	0	0	0	0	0	0	0	0	0.2
Bacteria;Proteobacteria;Gammaproteobacteria;Pseudomonadales;Moraxellaceae;Acinetobacter;Acinetobacter bohemicus	Acinetobacter bohemicus	0	0	0	0	0	0	2	0	0	0	0	0	0	0	0	0	0	0	0	0	0	0	0	0	0	0	0	0	0	0	0	0	0.2	0	0	0	0	0	0	0	0	0	0	0	0	0	0	0
Bacteria;Proteobacteria;Gammaproteobacteria;Pseudomonadales;Moraxellaceae;Acinetobacter;Acinetobacter defluvii	Acinetobacter defluvii	0	0	0	0	0	1	0	0	0	0	0	0	0	0	0	0	0	0	0	0	0	0	0	0	0	0	0	0	0	0	0	0.1	0	0	0	0	0	0	0	0	0	0	0	0	0	0	0	0
Bacteria;Proteobacteria;Gammaproteobacteria;Pseudomonadales;Moraxellaceae;Acinetobacter;Acinetobacter guillouiae group	Acinetobacter guillouiae group	0	0	0	0	0	0	0	0	0	0	0	0	0	0	0	0	0	2	0	0	0	0	0	0	1	0	0	0	0	0	0	0	0	0	0	0	0	0	0	0	0	0	0	0.2	0	0	0	0
Bacteria;Proteobacteria;Gammaproteobacteria;Pseudomonadales;Moraxellaceae;Acinetobacter;Acinetobacter indicus	Acinetobacter indicus	0	0	0	0	0	0	1	0	0	0	0	0	0	0	0	0	0	0	0	0	0	0	0	0	0	0	0	0	0	0	0	0	0.1	0	0	0	0	0	0	0	0	0	0	0	0	0	0	0
Bacteria;Proteobacteria;Gammaproteobacteria;Pseudomonadales;Moraxellaceae;Acinetobacter;Acinetobacter johnsonii	Acinetobacter johnsonii	0	0	0	0	0	0	0	0	0	0	0	0	0	0	0	0	0	0	0	0	0	1	0	0	0	0	0	0	0	0	0	0	0	0	0	0	0	0	0	0	0	0	0	0	0	0	0	0.1
Bacteria;Proteobacteria;Gammaproteobacteria;Pseudomonadales;Moraxellaceae;Acinetobacter;Acinetobacter kookii	Acinetobacter kookii	0	0	0	0	0	0	1	0	0	0	0	0	0	0	0	0	0	0	0	0	0	0	0	0	0	0	0	0	0	0	0	0	0.1	0	0	0	0	0	0	0	0	0	0	0	0	0	0	0
Bacteria;Proteobacteria;Gammaproteobacteria;Pseudomonadales;Moraxellaceae;Acinetobacter;Acinetobacter lwoffii group	Acinetobacter lwoffii group	0	0	0	1	2	0	0	0	1	1	2	0	0	0	3	0	0	1	0	0	0	0	0	0	0	1	0	0	0	0.1	0.2	0	0	0	0.1	0.1	0.2	0	0	0	0.3	0	0	0.1	0	0	0	0
Bacteria;Proteobacteria;Gammaproteobacteria;Pseudomonadales;Moraxellaceae;Acinetobacter;Acinetobacter pittii group	Acinetobacter pittii group	0	0	0	0	0	2	10	0	0	0	0	1	0	0	0	0	1	0	0	0	0	0	1	2	1	0	0	0	0	0	0	0.2	1	0	0	0	0	0.1	0	0	0	0	0.1	0	0	0	0	0
Bacteria;Proteobacteria;Gammaproteobacteria;Pseudomonadales;Moraxellaceae;Acinetobacter;Acinetobacter proteolyticus group	Acinetobacter proteolyticus group	0	1	0	5	1	2	12	0	0	1	0	0	1	1	0	0	0	1	0	1	0	1	1	2	2	3	0	0.1	0	0.5	0.1	0.2	1.2	0	0	0.1	0	0	0.1	0.1	0	0	0	0.1	0	0.1	0	0.1
Bacteria;Proteobacteria;Gammaproteobacteria;Pseudomonadales;Moraxellaceae;Acinetobacter;Acinetobacter radioresistens	Acinetobacter radioresistens	0	0	0	0	0	0	3	0	0	0	0	0	0	0	0	0	0	0	0	0	0	0	0	1	1	0	0	0	0	0	0	0	0.3	0	0	0	0	0	0	0	0	0	0	0	0	0	0	0
Bacteria;Proteobacteria;Gammaproteobacteria;Pseudomonadales;Moraxellaceae;Acinetobacter;Acinetobacter refrigeratoris group	Acinetobacter refrigeratoris group	0	0	0	0	2	0	0	0	0	0	0	0	3	0	0	0	0	1	0	0	0	0	0	0	0	0	0	0	0	0	0.2	0	0	0	0	0	0	0	0.3	0	0	0	0	0.1	0	0	0	0
Bacteria;Proteobacteria;Gammaproteobacteria;Pseudomonadales;Moraxellaceae;Acinetobacter;Acinetobacter schindleri	Acinetobacter schindleri	0	0	0	0	1	0	0	0	0	0	0	0	0	0	0	0	0	0	0	0	0	0	1	0	0	0	0	0	0	0	0.1	0	0	0	0	0	0	0	0	0	0	0	0	0	0	0	0	0
Bacteria;Proteobacteria;Gammaproteobacteria;Pseudomonadales;Moraxellaceae;Acinetobacter;Acinetobacter soli	Acinetobacter soli	0	0	0	0	0	0	0	0	0	0	0	0	0	0	0	0	0	3	0	0	2	1	0	0	0	0	0	0	0	0	0	0	0	0	0	0	0	0	0	0	0	0	0	0.3	0	0	0.2	0.1
Bacteria;Proteobacteria;Gammaproteobacteria;Pseudomonadales;Moraxellaceae;Acinetobacter;Acinetobacter tjernbergiae group	Acinetobacter tjernbergiae group	0	0	0	0	0	0	8	0	0	0	1	0	0	0	2	0	0	0	0	0	0	4	0	0	0	2	0	0	0	0	0	0	0.8	0	0	0	0.1	0	0	0	0.2	0	0	0	0	0	0	0.4
Bacteria;Proteobacteria;Gammaproteobacteria;Pseudomonadales;Moraxellaceae;Acinetobacter;Acinetobacter ursingii	Acinetobacter ursingii	0	0	0	0	0	0	0	0	0	0	0	0	0	0	0	0	0	1	0	0	1	0	0	0	1	0	0	0	0	0	0	0	0	0	0	0	0	0	0	0	0	0	0	0.1	0	0	0.1	0
Bacteria;Proteobacteria;Gammaproteobacteria;Pseudomonadales;Moraxellaceae;Acinetobacter;Acinetobacter_uc	Acinetobacter_uc	0	0	0	6	1	2	8	0	1	0	1	1	0	2	2	0	0	1	0	0	2	2	0	0	0	4	0	0	0	0.6	0.1	0.2	0.8	0	0.1	0	0.1	0.1	0	0.2	0.2	0	0	0.1	0	0	0.2	0.2
Bacteria;Actinobacteria;Actinobacteria_c;Actinomycetales;Actinomycetaceae;Actinobaculum;Actinobaculum timonae	Actinobaculum timonae	0	0	0	0	1	0	0	0	0	0	0	0	0	0	1	0	0	0	0	0	1	1	0	0	0	0	0	0	0	0	0.1	0	0	0	0	0	0	0	0	0	0.1	0	0	0	0	0	0.1	0.1
Bacteria;Actinobacteria;Actinobacteria_c;Actinomycetales;Actinomycetaceae;Actinobaculum;Actinobaculum_uc	Actinobaculum_uc	0	0	0	0	0	0	0	0	0	0	0	0	0	0	0	0	0	0	0	0	0	1	0	0	0	0	0	0	0	0	0	0	0	0	0	0	0	0	0	0	0	0	0	0	0	0	0	0.1
Bacteria;Actinobacteria;Actinobacteria_c;Actinomycetales;Actinomycetaceae;Actinomyces;Actinomyces bowdenii	Actinomyces bowdenii	0	0	0	0	0	0	0	0	0	0	0	0	0	0	0	0	0	0	0	0	0	8	0	0	0	0	0	0	0	0	0	0	0	0	0	0	0	0	0	0	0	0	0	0	0	0	0	0.8
Bacteria;Actinobacteria;Actinobacteria_c;Actinomycetales;Actinomycetaceae;Actinomyces;Actinomyces europaeus group	Actinomyces europaeus group	0	0	0	0	0	0	0	0	0	0	0	0	0	0	0	0	0	0	0	0	0	0	0	0	1	0	0	0	0	0	0	0	0	0	0	0	0	0	0	0	0	0	0	0	0	0	0	0
Bacteria;Actinobacteria;Actinobacteria_c;Actinomycetales;Actinomycetaceae;Actinomyces;Actinomyces gerencseriae	Actinomyces gerencseriae	0	0	0	0	0	0	0	0	0	0	0	0	0	0	0	0	0	0	0	0	0	1	0	0	0	0	0	0	0	0	0	0	0	0	0	0	0	0	0	0	0	0	0	0	0	0	0	0.1
Bacteria;Actinobacteria;Actinobacteria_c;Actinomycetales;Actinomycetaceae;Actinomyces;Actinomyces graevenitzii	Actinomyces graevenitzii	0	0	0	0	0	0	0	0	0	0	0	0	0	0	0	0	0	0	1	0	0	0	0	0	0	0	0	0	0	0	0	0	0	0	0	0	0	0	0	0	0	0	0	0	0.1	0	0	0
Bacteria;Actinobacteria;Actinobacteria_c;Actinomycetales;Actinomycetaceae;Actinomyces;Actinomyces hongkongensis group	Actinomyces hongkongensis group	0	0	0	0	0	0	0	0	0	0	0	0	0	0	2	0	0	0	0	0	0	2	0	0	0	0	0	0	0	0	0	0	0	0	0	0	0	0	0	0	0.2	0	0	0	0	0	0	0.2
Bacteria;Actinobacteria;Actinobacteria_c;Actinomycetales;Actinomycetaceae;Actinomyces;Actinomyces israelii	Actinomyces israelii	0	0	1	0	0	0	0	0	0	0	0	0	0	0	0	0	0	0	0	0	0	2	0	0	0	0	0	0	0.1	0	0	0	0	0	0	0	0	0	0	0	0	0	0	0	0	0	0	0.2
Bacteria;Actinobacteria;Actinobacteria_c;Actinomycetales;Actinomycetaceae;Actinomyces;Actinomyces massiliensis	Actinomyces massiliensis	0	0	1	0	0	0	0	0	0	0	0	0	0	1	1	0	0	0	0	0	1	13	0	0	0	0	0	0	0.1	0	0	0	0	0	0	0	0	0	0	0.1	0.1	0	0	0	0	0	0.1	1.3
Bacteria;Actinobacteria;Actinobacteria_c;Actinomycetales;Actinomycetaceae;Actinomyces;Actinomyces naeslundii	Actinomyces naeslundii	0	0	0	0	0	0	0	0	0	0	0	0	0	0	7	0	0	0	3	0	0	21	0	0	0	0	0	0	0	0	0	0	0	0	0	0	0	0	0	0	0.7	0	0	0	0.3	0	0	2.1
Bacteria;Actinobacteria;Actinobacteria_c;Actinomycetales;Actinomycetaceae;Actinomyces;Actinomyces neuii group	Actinomyces neuii group	0	0	0	0	0	0	0	0	0	0	0	0	0	0	0	1	0	0	2	0	0	0	0	0	0	0	0	0	0	0	0	0	0	0	0	0	0	0	0	0	0	0.1	0	0	0.2	0	0	0
Bacteria;Actinobacteria;Actinobacteria_c;Actinomycetales;Actinomycetaceae;Actinomyces;Actinomyces odontolyticus	Actinomyces odontolyticus	0	0	0	3	2	0	0	0	0	0	0	0	0	0	1	0	0	3	2	0	0	3	0	0	1	0	0	0	0	0.3	0.2	0	0	0	0	0	0	0	0	0	0.1	0	0	0.3	0.2	0	0	0.3
Bacteria;Actinobacteria;Actinobacteria_c;Actinomycetales;Actinomycetaceae;Actinomyces;Actinomyces oris	Actinomyces oris	0	0	0	0	0	0	0	0	0	1	0	0	0	0	1	0	0	0	0	0	1	1	1	0	0	0	0	0	0	0	0	0	0	0	0	0.1	0	0	0	0	0.1	0	0	0	0	0	0.1	0.1
Bacteria;Actinobacteria;Actinobacteria_c;Actinomycetales;Actinomycetaceae;Actinomyces;Actinomyces radicidentis group	Actinomyces radicidentis group	0	0	0	0	0	0	0	0	0	0	1	0	0	0	0	0	0	0	0	0	0	0	0	0	0	0	0	0	0	0	0	0	0	0	0	0	0.1	0	0	0	0	0	0	0	0	0	0	0
Bacteria;Actinobacteria;Actinobacteria_c;Actinomycetales;Actinomycetaceae;Actinomyces;Actinomyces radingae	Actinomyces radingae	0	0	0	0	0	0	0	0	0	0	0	0	0	0	0	1	0	0	0	0	0	0	0	0	0	0	0	0	0	0	0	0	0	0	0	0	0	0	0	0	0	0.1	0	0	0	0	0	0
Bacteria;Actinobacteria;Actinobacteria_c;Actinomycetales;Actinomycetaceae;Actinomyces;Actinomyces turicensis	Actinomyces turicensis	0	0	0	0	0	0	0	0	0	2	0	0	0	0	0	0	0	0	0	0	0	0	0	0	0	0	0	0	0	0	0	0	0	0	0	0.2	0	0	0	0	0	0	0	0	0	0	0	0
Bacteria;Actinobacteria;Actinobacteria_c;Actinomycetales;Actinomycetaceae;Actinomyces;Actinomyces viscosus group	Actinomyces viscosus group	0	0	0	0	0	0	0	0	0	0	0	0	0	0	9	0	1	0	0	0	4	2	0	0	0	0	0	0	0	0	0	0	0	0	0	0	0	0	0	0	0.9	0	0.1	0	0	0	0.4	0.2
Bacteria;Actinobacteria;Actinobacteria_c;Actinomycetales;Actinomycetaceae;Actinomyces;Actinomyces_uc	Actinomyces_uc	0	0	0	0	1	0	1	0	0	0	1	0	0	0	5	0	0	1	1	0	1	36	0	0	3	0	0	0	0	0	0.1	0	0.1	0	0	0	0.1	0	0	0	0.5	0	0	0.1	0.1	0	0.1	3.6
Bacteria;Actinobacteria;Actinobacteria_c;Pseudonocardiales;Pseudonocardiaceae;Actinomycetospora;Actinomycetospora lutea group	Actinomycetospora lutea group	1	0	0	0	0	0	0	0	0	0	0	0	0	0	0	0	0	0	0	0	0	0	0	0	0	0	0.1	0	0	0	0	0	0	0	0	0	0	0	0	0	0	0	0	0	0	0	0	0
Bacteria;Firmicutes;Bacilli;Lactobacillales;Aerococcaceae;Aerococcus;Aerococcus christensenii	Aerococcus christensenii	0	0	0	0	0	0	0	0	0	0	0	0	0	0	0	0	1	0	0	0	0	0	0	0	0	0	0	0	0	0	0	0	0	0	0	0	0	0	0	0	0	0	0.1	0	0	0	0	0
Bacteria;Firmicutes;Bacilli;Lactobacillales;Aerococcaceae;Aerococcus;Aerococcus urinae group	Aerococcus urinae group	0	0	0	0	0	0	0	0	0	0	0	0	0	0	0	0	0	0	0	1	0	0	0	0	0	0	0	0	0	0	0	0	0	0	0	0	0	0	0	0	0	0	0	0	0	0.1	0	0
Bacteria;Firmicutes;Bacilli;Lactobacillales;Aerococcaceae;Aerococcus;Aerococcus viridans group	Aerococcus viridans group	0	0	0	0	0	3	0	0	0	0	0	0	0	0	0	0	0	1	0	0	0	0	0	0	0	0	0	0	0	0	0	0.3	0	0	0	0	0	0	0	0	0	0	0	0.1	0	0	0	0
Bacteria;Proteobacteria;Gammaproteobacteria;Pasteurellales;Pasteurellaceae;Aggregatibacter;Aggregatibacter aphrophilus	Aggregatibacter aphrophilus	0	0	0	0	0	0	0	0	0	0	0	0	0	0	0	0	0	0	2	1	0	2	0	0	0	0	0	0	0	0	0	0	0	0	0	0	0	0	0	0	0	0	0	0	0.2	0.1	0	0.2
Bacteria;Proteobacteria;Gammaproteobacteria;Pasteurellales;Pasteurellaceae;Aggregatibacter;Aggregatibacter segnis	Aggregatibacter segnis	0	0	0	0	0	0	0	0	0	0	0	0	0	0	0	0	0	0	0	1	0	0	0	0	0	0	0	0	0	0	0	0	0	0	0	0	0	0	0	0	0	0	0	0	0	0.1	0	0
Bacteria;Proteobacteria;Gammaproteobacteria;Pseudomonadales;Moraxellaceae;Alkanindiges;Alkanindiges illinoisensis	Alkanindiges illinoisensis	0	0	0	0	0	0	0	0	0	0	0	0	0	0	0	0	0	0	0	0	0	0	1	0	0	0	0	0	0	0	0	0	0	0	0	0	0	0	0	0	0	0	0	0	0	0	0	0
Bacteria;Proteobacteria;Gammaproteobacteria;Pseudomonadales;Moraxellaceae;Alkanindiges;Alkanindiges_uc	Alkanindiges_uc	0	0	0	0	0	0	0	0	0	0	0	0	0	0	0	0	0	0	0	0	0	0	1	0	0	0	0	0	0	0	0	0	0	0	0	0	0	0	0	0	0	0	0	0	0	0	0	0
Bacteria;Bacteroidetes;Bacteroidia;Bacteroidales;Prevotellaceae;Alloprevotella;Alloprevotella tannerae	Alloprevotella tannerae	0	0	0	0	0	0	0	0	0	0	0	0	0	0	0	1	0	0	0	0	0	1	0	0	0	0	0	0	0	0	0	0	0	0	0	0	0	0	0	0	0	0.1	0	0	0	0	0	0.1
Bacteria;Firmicutes;Tissierellia;Tissierellales;Peptoniphilaceae;Anaerococcus;Anaerococcus murdochii group	Anaerococcus murdochii group	0	0	0	0	2	0	0	0	0	0	0	0	0	0	0	0	0	0	0	0	0	0	1	0	0	0	0	0	0	0	0.2	0	0	0	0	0	0	0	0	0	0	0	0	0	0	0	0	0
Bacteria;Firmicutes;Tissierellia;Tissierellales;Peptoniphilaceae;Anaerococcus;Anaerococcus nagyae group	Anaerococcus nagyae group	2	304	0	0	1	0	0	0	1	4	0	2	0	1	1	7	1	14	1	0	0	0	1	1	0	1	0.2	30.4	0	0	0.1	0	0	0	0.1	0.4	0	0.2	0	0.1	0.1	0.7	0.1	1.4	0.1	0	0	0
Bacteria;Firmicutes;Tissierellia;Tissierellales;Peptoniphilaceae;Anaerococcus;Anaerococcus octavius	Anaerococcus octavius	1	26	0	0	0	3	29	0	0	0	0	0	0	2	0	6	0	6	0	0	0	0	0	2	0	0	0.1	2.6	0	0	0	0.3	2.9	0	0	0	0	0	0	0.2	0	0.6	0	0.6	0	0	0	0
Bacteria;Firmicutes;Tissierellia;Tissierellales;Peptoniphilaceae;Anaerococcus;Anaerococcus prevotii group	Anaerococcus prevotii group	0	0	0	0	0	0	4	0	4	0	0	0	0	0	0	0	0	0	1	0	0	0	0	0	4	0	0	0	0	0	0	0	0.4	0	0.4	0	0	0	0	0	0	0	0	0	0.1	0	0	0
Bacteria;Firmicutes;Tissierellia;Tissierellales;Peptoniphilaceae;Anaerococcus;Anaerococcus provencensis	Anaerococcus provencensis	0	0	0	0	0	0	0	0	5	0	0	0	0	0	0	0	0	0	0	0	0	0	0	0	0	0	0	0	0	0	0	0	0	0	0.5	0	0	0	0	0	0	0	0	0	0	0	0	0
Bacteria;Firmicutes;Tissierellia;Tissierellales;Peptoniphilaceae;Anaerococcus;Anaerococcus senegalensis	Anaerococcus senegalensis	0	0	0	0	0	0	0	0	2	0	0	0	0	1	0	0	0	0	0	0	0	0	0	0	0	0	0	0	0	0	0	0	0	0	0.2	0	0	0	0	0.1	0	0	0	0	0	0	0	0
Bacteria;Firmicutes;Tissierellia;Tissierellales;Peptoniphilaceae;Anaerococcus;Anaerococcus vaginalis	Anaerococcus vaginalis	0	0	0	0	0	0	0	0	1	0	0	0	0	0	0	0	0	0	0	0	0	0	1	0	0	0	0	0	0	0	0	0	0	0	0.1	0	0	0	0	0	0	0	0	0	0	0	0	0
Bacteria;Firmicutes;Tissierellia;Tissierellales;Peptoniphilaceae;Anaerococcus;Anaerococcus_uc	Anaerococcus_uc	0	2	0	0	0	0	0	0	0	0	0	0	0	0	0	0	0	0	0	0	0	0	1	0	2	0	0	0.2	0	0	0	0	0	0	0	0	0	0	0	0	0	0	0	0	0	0	0	0
Bacteria;Firmicutes;Negativicutes;Veillonellales;Veillonellaceae;Megasphaera;Anaeroglobus geminatus	Anaeroglobus geminatus	0	0	0	0	0	0	0	0	0	0	0	0	0	0	0	0	0	1	0	0	0	0	0	0	0	0	0	0	0	0	0	0	0	0	0	0	0	0	0	0	0	0	0	0.1	0	0	0	0
Bacteria;Firmicutes;Clostridia;Clostridiales;Lachnospiraceae;Anaerostipes;Anaerostipes hadrus group	Anaerostipes hadrus group	0	0	0	0	0	0	0	0	0	0	0	0	0	0	0	0	0	0	0	0	0	1	1	0	0	0	0	0	0	0	0	0	0	0	0	0	0	0	0	0	0	0	0	0	0	0	0	0.1
Bacteria;Proteobacteria;Betaproteobacteria;Burkholderiales;Comamonadaceae;Aquabacterium;Aquabacterium commune	Aquabacterium commune	0	0	0	0	0	0	1	0	0	0	0	0	0	0	0	0	0	0	0	0	0	0	0	0	0	0	0	0	0	0	0	0	0.1	0	0	0	0	0	0	0	0	0	0	0	0	0	0	0
Bacteria;Proteobacteria;Gammaproteobacteria;Legionellales;Coxiellaceae;Aquicella;Aquicella_uc	Aquicella_uc	0	0	0	0	0	0	0	0	0	0	0	0	0	0	0	0	0	0	0	0	1	0	0	0	0	0	0	0	0	0	0	0	0	0	0	0	0	0	0	0	0	0	0	0	0	0	0.1	0
Bacteria;Bacteroidetes;Cytophagia;Cytophagales;Cytophagaceae;Arcicella;Arcicella_uc	Arcicella_uc	0	0	0	0	0	0	0	0	0	0	0	0	0	1	0	0	0	0	0	0	0	0	0	0	0	0	0	0	0	0	0	0	0	0	0	0	0	0	0	0.1	0	0	0	0	0	0	0	0
Bacteria;Actinobacteria;Actinobacteria_c;Micrococcales;Intrasporangiaceae;Arsenicicoccus;Arsenicicoccus piscis	Arsenicicoccus piscis	0	0	0	0	0	0	0	0	0	0	0	0	0	0	0	0	0	0	0	0	0	0	0	0	0	1	0	0	0	0	0	0	0	0	0	0	0	0	0	0	0	0	0	0	0	0	0	0
Bacteria;Actinobacteria;Actinobacteria_c;Micrococcales;Micrococcaceae;Arthrobacter;Arthrobacter globiformis group	Arthrobacter globiformis group	0	0	0	0	1	0	2	0	0	0	0	0	0	0	0	0	0	1	0	0	0	0	1	0	0	0	0	0	0	0	0.1	0	0.2	0	0	0	0	0	0	0	0	0	0	0.1	0	0	0	0
Bacteria;Proteobacteria;Alphaproteobacteria;Rhodobacterales;Hyphomonadaceae;Asprobacter;Asprobacter aquaticus group	Asprobacter aquaticus group	0	0	0	0	0	0	1	0	0	0	0	0	0	0	0	0	0	0	0	0	0	0	0	0	0	0	0	0	0	0	0	0	0.1	0	0	0	0	0	0	0	0	0	0	0	0	0	0	0
Bacteria;Actinobacteria;Coriobacteriia;Coriobacteriales;Coriobacteriaceae;Atopobium;Atopobium parvulum	Atopobium parvulum	0	0	0	0	0	0	0	0	0	0	0	0	0	0	0	0	0	1	0	1	0	0	0	0	0	0	0	0	0	0	0	0	0	0	0	0	0	0	0	0	0	0	0	0.1	0	0.1	0	0
Bacteria;Actinobacteria;Actinobacteria_c;Micrococcales;Microbacteriaceae;Aurantimicrobium;Aurantimicrobium minutum	Aurantimicrobium minutum	0	0	0	0	0	0	3	0	0	0	0	0	0	0	0	0	0	0	0	0	0	0	0	0	0	0	0	0	0	0	0	0	0.3	0	0	0	0	0	0	0	0	0	0	0	0	0	0	0
Bacteria;Proteobacteria;Alphaproteobacteria;Rhizobiales;Aurantimonadaceae;Aureimonas;Aureimonas altamirensis group	Aureimonas altamirensis group	0	0	0	0	0	0	0	0	0	0	0	0	0	0	0	0	0	0	0	0	0	0	1	0	0	0	0	0	0	0	0	0	0	0	0	0	0	0	0	0	0	0	0	0	0	0	0	0
Bacteria;Proteobacteria;Alphaproteobacteria;Rhizobiales;Aurantimonadaceae;Aureimonas;Aureimonas jatrophae group	Aureimonas jatrophae group	0	0	0	0	0	0	0	0	1	0	0	0	0	0	0	0	0	0	0	0	0	0	0	0	0	0	0	0	0	0	0	0	0	0	0.1	0	0	0	0	0	0	0	0	0	0	0	0	0
Bacteria;Proteobacteria;Betaproteobacteria;Rhodocyclales;Rhodocyclaceae;Azospira;Azospira oryzae	Azospira oryzae	0	0	0	0	0	0	0	0	0	0	0	0	0	0	1	0	0	0	0	0	0	0	0	0	0	0	0	0	0	0	0	0	0	0	0	0	0	0	0	0	0.1	0	0	0	0	0	0	0
Bacteria;Proteobacteria;Alphaproteobacteria;Rhodospirillales;Rhodospirillaceae;Azospirillum;Azospirillum brasilense	Azospirillum brasilense	0	0	0	0	0	0	0	0	0	0	0	0	0	0	0	0	0	1	0	0	0	0	0	0	0	0	0	0	0	0	0	0	0	0	0	0	0	0	0	0	0	0	0	0.1	0	0	0	0
Bacteria;Proteobacteria;Alphaproteobacteria;Rhodospirillales;Rhodospirillaceae;Azospirillum;Azospirillum oryzae group	Azospirillum oryzae group	0	0	0	0	0	0	0	0	0	0	0	0	0	0	0	0	0	0	0	0	0	1	0	0	0	0	0	0	0	0	0	0	0	0	0	0	0	0	0	0	0	0	0	0	0	0	0	0.1
Bacteria;Firmicutes;Bacilli;Bacillales;Bacillaceae;Bacillus;Bacillus cereus group	Bacillus cereus group	0	0	0	0	0	0	0	0	0	0	0	0	0	0	0	1	0	0	0	0	0	0	0	3	0	0	0	0	0	0	0	0	0	0	0	0	0	0	0	0	0	0.1	0	0	0	0	0	0
Bacteria;Firmicutes;Bacilli;Bacillales;Bacillaceae;Bacillus;Bacillus coagulans group	Bacillus coagulans group	0	0	0	0	1	0	0	0	0	0	0	0	0	0	0	0	0	0	0	0	0	0	0	0	0	0	0	0	0	0	0.1	0	0	0	0	0	0	0	0	0	0	0	0	0	0	0	0	0
Bacteria;Firmicutes;Bacilli;Bacillales;Bacillaceae;Bacillus;Bacillus idriensis	Bacillus idriensis	0	0	0	0	1	0	1	0	0	0	0	0	0	0	0	0	0	0	0	0	0	0	0	0	0	0	0	0	0	0	0.1	0	0.1	0	0	0	0	0	0	0	0	0	0	0	0	0	0	0
Bacteria;Firmicutes;Bacilli;Bacillales;Bacillaceae;Bacillus;Bacillus megaterium group	Bacillus megaterium group	0	0	0	0	0	0	0	0	0	0	0	0	0	0	1	0	0	0	0	0	0	0	0	0	0	1	0	0	0	0	0	0	0	0	0	0	0	0	0	0	0.1	0	0	0	0	0	0	0
Bacteria;Firmicutes;Bacilli;Bacillales;Bacillaceae;Paralkalibacillus;Bacillus oshimensis group	Bacillus oshimensis group	0	0	0	0	0	0	0	0	0	0	0	0	0	0	0	0	0	0	0	0	0	1	0	0	0	0	0	0	0	0	0	0	0	0	0	0	0	0	0	0	0	0	0	0	0	0	0	0.1
Bacteria;Firmicutes;Bacilli;Bacillales;Bacillaceae;Bacillus;Bacillus simplex group	Bacillus simplex group	0	0	0	0	0	0	0	0	0	0	0	0	0	1	0	0	0	0	0	0	0	0	0	0	0	0	0	0	0	0	0	0	0	0	0	0	0	0	0	0.1	0	0	0	0	0	0	0	0
Bacteria;Firmicutes;Bacilli;Bacillales;Bacillaceae;Bacillus;Bacillus smithii	Bacillus smithii	0	0	0	0	1	0	0	0	0	0	0	0	0	0	0	0	0	0	0	0	0	0	0	0	0	0	0	0	0	0	0.1	0	0	0	0	0	0	0	0	0	0	0	0	0	0	0	0	0
Bacteria;Firmicutes;Bacilli;Bacillales;Bacillaceae;Bacillus;Bacillus subtilis group	Bacillus subtilis group	0	0	0	0	0	0	0	0	0	0	0	0	0	0	0	0	0	0	2	0	2	0	0	0	1	1	0	0	0	0	0	0	0	0	0	0	0	0	0	0	0	0	0	0	0.2	0	0.2	0
Bacteria;Bacteroidetes;Bacteroidia;Bacteroidales;Bacteroidaceae;Bacteroides;Bacteroides caecicola	Bacteroides caecicola	0	0	0	0	0	0	0	0	0	0	0	0	0	0	0	0	0	0	0	0	0	0	0	0	1	0	0	0	0	0	0	0	0	0	0	0	0	0	0	0	0	0	0	0	0	0	0	0
Bacteria;Firmicutes;Tissierellia;Tissierellales;Peptoniphilaceae;Ezakiella;Bacteroides coagulans	Bacteroides coagulans	0	0	0	0	0	0	0	0	0	0	0	0	0	0	0	0	0	0	0	0	0	0	0	0	3	0	0	0	0	0	0	0	0	0	0	0	0	0	0	0	0	0	0	0	0	0	0	0
Bacteria;Bacteroidetes;Bacteroidia;Bacteroidales;Bacteroidaceae;Bacteroides;Bacteroides fragilis	Bacteroides fragilis	0	0	0	0	0	0	1	0	0	0	0	0	0	0	0	0	0	0	0	0	0	0	0	0	0	0	0	0	0	0	0	0	0.1	0	0	0	0	0	0	0	0	0	0	0	0	0	0	0
Bacteria;Bacteroidetes;Bacteroidia;Bacteroidales;Bacteroidaceae;Bacteroides;Bacteroides ovatus group	Bacteroides ovatus group	0	0	0	0	0	0	0	0	0	0	0	0	0	0	0	0	0	1	0	0	0	0	0	0	0	0	0	0	0	0	0	0	0	0	0	0	0	0	0	0	0	0	0	0.1	0	0	0	0
Bacteria;Bacteroidetes;Bacteroidia;Bacteroidales;Bacteroidaceae;Bacteroides;Bacteroides thetaiotaomicron	Bacteroides thetaiotaomicron	0	0	0	0	0	0	0	0	0	0	0	0	0	0	0	0	0	0	0	0	0	0	1	0	0	0	0	0	0	0	0	0	0	0	0	0	0	0	0	0	0	0	0	0	0	0	0	0
Bacteria;Bacteroidetes;Bacteroidia;Bacteroidales;Bacteroidaceae;Bacteroides;Bacteroides vulgatus	Bacteroides vulgatus	0	0	0	0	0	0	0	1	0	0	0	0	0	0	0	0	0	0	0	0	0	0	0	0	0	0	0	0	0	0	0	0	0	0.1	0	0	0	0	0	0	0	0	0	0	0	0	0	0
Bacteria;Proteobacteria;Oligoflexia;Bdellovibrionales;Bdellovibrionaceae;Bdellovibrio;Bdellovibrio exovorus	Bdellovibrio exovorus	0	0	0	0	0	0	1	0	0	0	0	0	0	0	0	0	0	0	0	0	0	0	0	0	0	0	0	0	0	0	0	0	0.1	0	0	0	0	0	0	0	0	0	0	0	0	0	0	0
Bacteria;Proteobacteria;Oligoflexia;Bdellovibrionales;Bdellovibrionaceae;Bdellovibrio;Bdellovibrio_uc	Bdellovibrio_uc	0	0	0	0	0	0	0	0	1	0	0	0	0	0	0	0	0	0	0	0	0	0	0	0	0	0	0	0	0	0	0	0	0	0	0.1	0	0	0	0	0	0	0	0	0	0	0	0	0
Bacteria;Proteobacteria;Alphaproteobacteria;Rhodospirillales;Acetobacteraceae;Belnapia;Belnapia soli	Belnapia soli	0	0	0	0	0	0	0	0	0	0	0	0	0	0	0	0	0	0	0	0	1	0	0	0	0	0	0	0	0	0	0	0	0	0	0	0	0	0	0	0	0	0	0	0	0	0	0.1	0
Bacteria;Bacteroidetes;Flavobacteria;Flavobacteriales;Flavobacteriaceae;Bergeyella;Bergeyella_uc	Bergeyella_uc	0	0	0	0	0	0	0	0	0	0	0	0	0	0	0	0	0	0	0	0	0	0	0	1	0	0	0	0	0	0	0	0	0	0	0	0	0	0	0	0	0	0	0	0	0	0	0	0
Bacteria;Actinobacteria;Actinobacteria_c;Bifidobacteriales;Bifidobacteriaceae;Bifidobacterium;Bifidobacterium animalis group	Bifidobacterium animalis group	0	0	1	0	0	0	0	0	0	0	0	0	0	0	0	0	0	0	0	0	0	0	0	0	0	0	0	0	0.1	0	0	0	0	0	0	0	0	0	0	0	0	0	0	0	0	0	0	0
Bacteria;Actinobacteria;Actinobacteria_c;Bifidobacteriales;Bifidobacteriaceae;Bifidobacterium;Bifidobacterium bifidum	Bifidobacterium bifidum	0	0	0	0	0	0	1	0	0	0	0	0	0	0	0	0	0	0	0	0	0	0	0	0	0	0	0	0	0	0	0	0	0.1	0	0	0	0	0	0	0	0	0	0	0	0	0	0	0
Bacteria;Actinobacteria;Actinobacteria_c;Bifidobacteriales;Bifidobacteriaceae;Bifidobacterium;Bifidobacterium catenulatum group	Bifidobacterium catenulatum group	0	0	0	0	0	0	0	0	0	0	0	0	0	0	0	0	0	0	0	0	0	0	2	0	0	0	0	0	0	0	0	0	0	0	0	0	0	0	0	0	0	0	0	0	0	0	0	0
Bacteria;Actinobacteria;Actinobacteria_c;Bifidobacteriales;Bifidobacteriaceae;Bifidobacterium;Bifidobacterium longum group	Bifidobacterium longum group	0	0	0	0	0	0	0	0	0	0	0	0	0	0	0	0	0	0	0	1	0	0	0	0	0	0	0	0	0	0	0	0	0	0	0	0	0	0	0	0	0	0	0	0	0	0.1	0	0
Bacteria;Actinobacteria;Actinobacteria_c;Frankiales;Geodermatophilaceae;Blastococcus;Blastococcus aggregatus group	Blastococcus aggregatus group	0	0	0	0	0	0	0	0	0	0	0	0	0	0	0	0	0	0	0	0	1	0	2	0	0	0	0	0	0	0	0	0	0	0	0	0	0	0	0	0	0	0	0	0	0	0	0.1	0
Bacteria;Actinobacteria;Actinobacteria_c;Frankiales;Geodermatophilaceae;Blastococcus;Blastococcus colisei group	Blastococcus colisei group	0	0	0	0	0	0	0	0	0	0	0	0	0	0	1	0	0	0	0	0	0	0	0	0	0	0	0	0	0	0	0	0	0	0	0	0	0	0	0	0	0.1	0	0	0	0	0	0	0
Bacteria;Actinobacteria;Actinobacteria_c;Frankiales;Geodermatophilaceae;Blastococcus;Blastococcus endophyticus	Blastococcus endophyticus	0	0	0	0	0	0	1	0	0	0	0	0	0	0	0	0	0	0	0	0	0	0	0	0	0	0	0	0	0	0	0	0	0.1	0	0	0	0	0	0	0	0	0	0	0	0	0	0	0
Bacteria;Proteobacteria;Alphaproteobacteria;Sphingomonadales;Sphingomonadaceae;Blastomonas;Blastomonas quesadae	Blastomonas quesadae	0	0	0	0	0	0	0	0	0	1	0	0	0	0	0	0	0	0	0	0	0	0	0	0	0	0	0	0	0	0	0	0	0	0	0	0.1	0	0	0	0	0	0	0	0	0	0	0	0
Bacteria;Firmicutes;Clostridia;Clostridiales;Lachnospiraceae;Blautia;Blautia faecis	Blautia faecis	0	0	0	0	0	0	0	0	0	0	0	0	0	0	0	0	0	0	0	0	0	0	1	0	0	0	0	0	0	0	0	0	0	0	0	0	0	0	0	0	0	0	0	0	0	0	0	0
Bacteria;Firmicutes;Clostridia;Clostridiales;Lachnospiraceae;Blautia;Blautia wexlerae	Blautia wexlerae	0	0	0	0	0	0	0	0	0	0	0	0	0	0	0	0	0	0	0	0	0	0	2	0	0	0	0	0	0	0	0	0	0	0	0	0	0	0	0	0	0	0	0	0	0	0	0	0
Bacteria;Proteobacteria;Alphaproteobacteria;Rhizobiales;Bosea_f;Bosea;Bosea minatitlanensis group	Bosea minatitlanensis group	0	0	0	0	1	0	0	0	0	0	0	1	0	0	0	0	0	0	0	1	0	0	0	0	0	0	0	0	0	0	0.1	0	0	0	0	0	0	0.1	0	0	0	0	0	0	0	0.1	0	0
Bacteria;Actinobacteria;Actinobacteria_c;Micrococcales;Dermabacteraceae;Brachybacterium;Brachybacterium faecium group	Brachybacterium faecium group	0	0	0	0	0	0	3	0	1	0	0	0	0	0	0	0	0	2	0	0	0	0	0	0	0	0	0	0	0	0	0	0	0.3	0	0.1	0	0	0	0	0	0	0	0	0.2	0	0	0	0
Bacteria;Actinobacteria;Actinobacteria_c;Micrococcales;Dermabacteraceae;Brachybacterium;Brachybacterium huguangmaarense	Brachybacterium huguangmaarense	0	0	0	0	0	0	0	0	0	0	0	0	0	0	1	0	0	0	0	0	0	0	0	0	0	0	0	0	0	0	0	0	0	0	0	0	0	0	0	0	0.1	0	0	0	0	0	0	0
Bacteria;Proteobacteria;Betaproteobacteria;Burkholderiales;Comamonadaceae;Brachymonas;Brachymonas chironomi	Brachymonas chironomi	0	0	0	0	0	0	0	0	0	0	0	0	0	0	0	0	1	0	0	0	0	0	0	0	0	0	0	0	0	0	0	0	0	0	0	0	0	0	0	0	0	0	0.1	0	0	0	0	0
Bacteria;Proteobacteria;Alphaproteobacteria;Rhizobiales;Bradyrhizobiaceae;Bradyrhizobium;Bradyrhizobium japonicum group	Bradyrhizobium japonicum group	3	0	1	4	4	0	3	0	2	0	0	1	2	2	33	2	1	0	1	2	13	2	7	9	3	37	0.3	0	0.1	0.4	0.4	0	0.3	0	0.2	0	0	0.1	0.2	0.2	3.3	0.2	0.1	0	0.1	0.2	1.3	0.2
Bacteria;Actinobacteria;Actinobacteria_c;Micrococcales;Brevibacteriaceae;Brevibacterium;Brevibacterium iodinum group	Brevibacterium iodinum group	0	0	0	0	0	0	0	0	0	0	1	0	0	0	5	0	0	1	0	0	0	0	0	1	0	3	0	0	0	0	0	0	0	0	0	0	0.1	0	0	0	0.5	0	0	0.1	0	0	0	0
Bacteria;Actinobacteria;Actinobacteria_c;Micrococcales;Brevibacteriaceae;Brevibacterium;Brevibacterium otitidis group	Brevibacterium otitidis group	0	0	0	0	0	0	0	0	0	0	0	0	0	0	0	0	0	0	1	0	0	0	0	0	0	0	0	0	0	0	0	0	0	0	0	0	0	0	0	0	0	0	0	0	0.1	0	0	0
Bacteria;Actinobacteria;Actinobacteria_c;Micrococcales;Brevibacteriaceae;Brevibacterium;Brevibacterium pityocampae	Brevibacterium pityocampae	0	0	0	0	0	0	0	0	0	0	0	0	0	0	0	0	0	0	5	0	0	0	0	0	0	0	0	0	0	0	0	0	0	0	0	0	0	0	0	0	0	0	0	0	0.5	0	0	0
Bacteria;Actinobacteria;Actinobacteria_c;Micrococcales;Brevibacteriaceae;Brevibacterium;Brevibacterium_uc	Brevibacterium_uc	0	0	0	0	0	0	0	0	0	0	0	0	0	0	0	0	0	0	0	0	0	0	1	0	0	0	0	0	0	0	0	0	0	0	0	0	0	0	0	0	0	0	0	0	0	0	0	0
Bacteria;Proteobacteria;Alphaproteobacteria;Caulobacterales;Caulobacteraceae;Brevundimonas;Brevundimonas bullata group	Brevundimonas bullata group	0	0	0	0	0	0	0	0	0	0	0	0	0	0	0	0	0	1	0	0	0	0	0	0	2	0	0	0	0	0	0	0	0	0	0	0	0	0	0	0	0	0	0	0.1	0	0	0	0
Bacteria;Proteobacteria;Alphaproteobacteria;Caulobacterales;Caulobacteraceae;Brevundimonas;Brevundimonas mediterranea	Brevundimonas mediterranea	0	0	0	0	0	0	0	0	0	0	0	0	0	0	0	0	0	1	0	0	0	0	0	0	0	0	0	0	0	0	0	0	0	0	0	0	0	0	0	0	0	0	0	0.1	0	0	0	0
Bacteria;Proteobacteria;Alphaproteobacteria;Caulobacterales;Caulobacteraceae;Brevundimonas;Brevundimonas staleyi	Brevundimonas staleyi	0	0	0	0	0	0	3	0	0	0	0	0	0	0	0	0	0	0	0	0	0	0	0	0	0	0	0	0	0	0	0	0	0.3	0	0	0	0	0	0	0	0	0	0	0	0	0	0	0
Bacteria;Proteobacteria;Alphaproteobacteria;Caulobacterales;Caulobacteraceae;Brevundimonas;Brevundimonas vesicularis group	Brevundimonas vesicularis group	7	0	0	0	5	0	0	0	0	0	0	0	0	19	6	0	0	3	1	6	19	0	46	4	0	0	0.7	0	0	0	0.5	0	0	0	0	0	0	0	0	1.9	0.6	0	0	0.3	0.1	0.6	1.9	0
Bacteria;Firmicutes;Bacilli;Bacillales;Listeriaceae;Brochothrix;Brochothrix thermosphacta	Brochothrix thermosphacta	0	0	0	0	0	0	0	0	0	0	0	0	0	0	0	0	0	0	0	0	0	0	0	0	1	0	0	0	0	0	0	0	0	0	0	0	0	0	0	0	0	0	0	0	0	0	0	0
Bacteria;Proteobacteria;Alphaproteobacteria;Rhizobiales;Brucellaceae;Brucellaceae_g;Brucellaceae group	Brucellaceae group	0	0	0	0	0	0	0	0	0	0	0	0	0	0	0	0	1	0	0	0	0	0	0	0	0	0	0	0	0	0	0	0	0	0	0	0	0	0	0	0	0	0	0.1	0	0	0	0	0
Bacteria;Proteobacteria;Betaproteobacteria;Burkholderiales;Burkholderiaceae;Burkholderia;Burkholderia cepacia group	Burkholderia cepacia group	0	0	0	0	0	0	1	0	0	0	0	0	0	0	0	0	0	0	0	0	0	23	0	0	0	0	0	0	0	0	0	0	0.1	0	0	0	0	0	0	0	0	0	0	0	0	0	0	2.3
Bacteria;Proteobacteria;Betaproteobacteria;Burkholderiales;Burkholderiaceae;Burkholderia;Burkholderia pyrrocinia group	Burkholderia pyrrocinia group	0	0	0	0	0	0	0	0	0	0	0	0	0	0	0	0	0	0	0	0	0	1	0	0	0	0	0	0	0	0	0	0	0	0	0	0	0	0	0	0	0	0	0	0	0	0	0	0.1
Bacteria;Actinobacteria;Actinobacteria_c;Actinomycetales;Actinomycetaceae;Actinomyces;CAGY_s	CAGY_s	0	0	0	0	0	0	0	0	0	0	0	0	0	0	0	0	0	0	0	0	0	0	0	0	1	0	0	0	0	0	0	0	0	0	0	0	0	0	0	0	0	0	0	0	0	0	0	0
Bacteria;Proteobacteria;Betaproteobacteria;Burkholderiales;Comamonadaceae;Polaromonas;CP000316_s group	CP000316_s group	0	0	0	0	0	2	2	0	0	0	0	0	0	0	0	0	0	0	0	0	0	0	0	0	0	0	0	0	0	0	0	0.2	0.2	0	0	0	0	0	0	0	0	0	0	0	0	0	0	0
Bacteria;Cyanobacteria;Chroobacteria;Oscillatoriales;Symploca_f;Microcoleus_g1;CP003630_s	CP003630_s	0	0	0	0	0	0	0	0	0	0	0	0	0	1	0	0	0	0	0	0	0	0	0	0	0	0	0	0	0	0	0	0	0	0	0	0	0	0	0	0.1	0	0	0	0	0	0	0	0
Bacteria;Saccharibacteria_TM7;Saccharimonas_c;Saccharimonas_o;Saccharimonas_f;Saccharimonas;CP007496_s	CP007496_s	0	0	0	0	0	0	0	0	0	0	0	0	0	0	0	0	0	0	0	0	0	2	0	0	4	0	0	0	0	0	0	0	0	0	0	0	0	0	0	0	0	0	0	0	0	0	0	0.2
Bacteria;SR1;CP006913_c;CP006913_o;CP011268_f;CP011268_g;CP011268_g_uc	CP011268_g_uc	0	0	0	0	0	0	0	0	0	0	0	0	0	0	1	0	0	0	0	0	0	0	0	0	0	0	0	0	0	0	0	0	0	0	0	0	0	0	0	0	0.1	0	0	0	0	0	0	0
Bacteria;Actinobacteria;Coriobacteriia;Coriobacteriales;Coriobacteriaceae;Olsenella;CP012069_s	CP012069_s	0	0	0	0	0	0	0	0	0	0	0	0	0	0	0	0	0	0	1	0	0	0	0	0	0	0	0	0	0	0	0	0	0	0	0	0	0	0	0	0	0	0	0	0	0.1	0	0	0
Bacteria;Firmicutes;Negativicutes;Selenomonadales;Selenomonadaceae;Selenomonas;CP012071_s	CP012071_s	0	0	0	0	0	0	0	0	0	0	0	0	0	0	0	0	0	0	0	0	0	1	0	0	0	0	0	0	0	0	0	0	0	0	0	0	0	0	0	0	0	0	0	0	0	0	0	0.1
Bacteria;Proteobacteria;Betaproteobacteria;Burkholderiales;Comamonadaceae;Ottowia;CP012073_s	CP012073_s	0	0	0	0	0	0	0	0	0	0	0	0	0	0	0	0	0	0	0	0	0	35	0	0	0	0	0	0	0	0	0	0	0	0	0	0	0	0	0	0	0	0	0	0	0	0	0	3.5
Bacteria;Fusobacteria;Fusobacteria_c;Fusobacteriales;Leptotrichiaceae;Leptotrichia;CP012410_s	CP012410_s	0	0	0	0	0	0	1	0	0	0	0	0	0	0	0	0	0	0	0	0	0	0	0	0	0	0	0	0	0	0	0	0	0.1	0	0	0	0	0	0	0	0	0	0	0	0	0	0	0
Bacteria;Fusobacteria;Fusobacteria_c;Fusobacteriales;Leptotrichiaceae;Leptotrichia;CP016753_s	CP016753_s	0	0	0	0	0	0	0	0	0	0	0	0	0	0	0	0	0	0	0	0	1	0	0	0	0	0	0	0	0	0	0	0	0	0	0	0	0	0	0	0	0	0	0	0	0	0	0.1	0
Bacteria;Bacteroidetes;Bacteroidia;Bacteroidales;Porphyromonadaceae;Tannerella;CP017038_s	CP017038_s	0	0	0	0	1	0	0	0	0	0	0	0	0	0	0	1	0	0	0	0	0	3	0	0	0	0	0	0	0	0	0.1	0	0	0	0	0	0	0	0	0	0	0.1	0	0	0	0	0	0.3
Bacteria;Actinobacteria;Actinobacteria_c;Corynebacteriales;Corynebacteriaceae;Corynebacterium;CP017639_s	CP017639_s	0	0	0	0	0	0	0	0	0	0	0	0	0	0	0	0	0	0	0	0	0	0	0	0	1	0	0	0	0	0	0	0	0	0	0	0	0	0	0	0	0	0	0	0	0	0	0	0
Bacteria;Firmicutes;Tissierellia;Tissierellales;Peptoniphilaceae;Kallipyga;CXYV_s	CXYV_s	0	0	0	0	0	0	0	0	4	0	0	0	0	0	0	0	0	0	0	0	0	0	0	0	0	0	0	0	0	0	0	0	0	0	0.4	0	0	0	0	0	0	0	0	0	0	0	0	0
Bacteria;Firmicutes;Tissierellia;Tissierellales;Peptoniphilaceae;Peptoniphilus;CYUK_s	CYUK_s	0	0	0	0	0	0	0	0	1	0	0	0	0	0	1	0	0	0	0	0	0	0	0	0	0	0	0	0	0	0	0	0	0	0	0.1	0	0	0	0	0	0.1	0	0	0	0	0	0	0
Bacteria;Actinobacteria;Actinobacteria_c;Micrococcales;Dermacoccaceae;Calidifontibacter;Calidifontibacter indicus group	Calidifontibacter indicus group	4	0	0	0	0	0	0	0	0	0	0	0	0	0	1	0	0	0	0	0	0	0	0	0	0	0	0.4	0	0	0	0	0	0	0	0	0	0	0	0	0	0.1	0	0	0	0	0	0	0
Bacteria;Proteobacteria;Epsilonproteobacteria;Campylobacterales;Campylobacteraceae;Campylobacter;Campylobacter concisus group	Campylobacter concisus group	0	0	0	0	0	0	0	0	0	0	0	0	0	0	0	0	0	0	0	2	0	5	1	0	4	0	0	0	0	0	0	0	0	0	0	0	0	0	0	0	0	0	0	0	0	0.2	0	0.5
Bacteria;Proteobacteria;Epsilonproteobacteria;Campylobacterales;Campylobacteraceae;Campylobacter;Campylobacter gracilis	Campylobacter gracilis	0	0	0	0	0	0	0	0	0	0	0	0	0	0	0	0	0	0	0	0	0	1	0	0	0	0	0	0	0	0	0	0	0	0	0	0	0	0	0	0	0	0	0	0	0	0	0	0.1
Bacteria;Proteobacteria;Epsilonproteobacteria;Campylobacterales;Campylobacteraceae;Campylobacter;Campylobacter hominis	Campylobacter hominis	0	0	0	0	0	0	0	0	2	0	0	0	0	0	0	0	0	0	0	0	0	0	0	0	0	0	0	0	0	0	0	0	0	0	0.2	0	0	0	0	0	0	0	0	0	0	0	0	0
Bacteria;Proteobacteria;Epsilonproteobacteria;Campylobacterales;Campylobacteraceae;Campylobacter;Campylobacter showae group	Campylobacter showae group	0	0	0	0	0	0	0	0	0	0	0	0	0	0	0	0	0	0	2	0	0	8	0	0	0	0	0	0	0	0	0	0	0	0	0	0	0	0	0	0	0	0	0	0	0.2	0	0	0.8
Bacteria;Proteobacteria;Epsilonproteobacteria;Campylobacterales;Campylobacteraceae;Campylobacter;Campylobacter ureolyticus group	Campylobacter ureolyticus group	0	0	0	0	0	0	9	0	0	0	0	0	0	0	0	0	0	0	0	0	0	0	1	0	1	0	0	0	0	0	0	0	0.9	0	0	0	0	0	0	0	0	0	0	0	0	0	0	0
Bacteria;Bacteroidetes;Flavobacteria;Flavobacteriales;Flavobacteriaceae;Capnocytophaga;Capnocytophaga gingivalis	Capnocytophaga gingivalis	0	0	0	0	0	0	1	0	0	0	0	0	0	0	0	0	0	1	0	0	0	1	0	0	0	0	0	0	0	0	0	0	0.1	0	0	0	0	0	0	0	0	0	0	0.1	0	0	0	0.1
Bacteria;Bacteroidetes;Flavobacteria;Flavobacteriales;Flavobacteriaceae;Capnocytophaga;Capnocytophaga granulosa	Capnocytophaga granulosa	0	0	0	0	0	0	0	0	0	0	0	0	0	0	9	0	0	0	0	0	3	24	0	0	0	0	0	0	0	0	0	0	0	0	0	0	0	0	0	0	0.9	0	0	0	0	0	0.3	2.4
Bacteria;Bacteroidetes;Flavobacteria;Flavobacteriales;Flavobacteriaceae;Capnocytophaga;Capnocytophaga leadbetteri	Capnocytophaga leadbetteri	0	0	1	0	0	0	0	0	0	0	0	0	0	0	0	0	0	0	0	0	0	10	0	0	0	0	0	0	0.1	0	0	0	0	0	0	0	0	0	0	0	0	0	0	0	0	0	0	1
Bacteria;Bacteroidetes;Flavobacteria;Flavobacteriales;Flavobacteriaceae;Capnocytophaga;Capnocytophaga sputigena	Capnocytophaga sputigena	0	0	0	0	0	0	0	0	0	1	0	0	0	0	0	1	0	0	2	0	1	0	0	0	0	0	0	0	0	0	0	0	0	0	0	0.1	0	0	0	0	0	0.1	0	0	0.2	0	0.1	0
Bacteria;Bacteroidetes;Flavobacteria;Flavobacteriales;Flavobacteriaceae;Capnocytophaga;Capnocytophaga_uc	Capnocytophaga_uc	0	0	0	0	0	0	0	0	0	0	0	0	0	0	0	0	0	0	1	0	0	3	0	0	2	0	0	0	0	0	0	0	0	0	0	0	0	0	0	0	0	0	0	0	0.1	0	0	0.3
Bacteria;Proteobacteria;Gammaproteobacteria;Cardiobacteriales;Cardiobacteriaceae;Cardiobacterium;Cardiobacterium hominis	Cardiobacterium hominis	0	0	0	0	0	0	0	0	0	0	0	0	0	0	0	0	0	0	0	0	0	15	0	0	1	0	0	0	0	0	0	0	0	0	0	0	0	0	0	0	0	0	0	0	0	0	0	1.5
Bacteria;Proteobacteria;Gammaproteobacteria;Cardiobacteriales;Cardiobacteriaceae;Cardiobacterium;Cardiobacterium valvarum	Cardiobacterium valvarum	0	0	0	0	0	0	0	0	0	0	0	0	0	0	0	0	0	0	2	0	0	9	0	0	0	1	0	0	0	0	0	0	0	0	0	0	0	0	0	0	0	0	0	0	0.2	0	0	0.9
Bacteria;Proteobacteria;Gammaproteobacteria;Cardiobacteriales;Cardiobacteriaceae;Cardiobacterium;Cardiobacterium_uc	Cardiobacterium_uc	0	0	0	0	0	0	0	0	0	0	0	0	0	0	0	0	0	0	0	0	0	2	0	0	0	0	0	0	0	0	0	0	0	0	0	0	0	0	0	0	0	0	0	0	0	0	0	0.2
Bacteria;Firmicutes;Clostridia;Clostridiales;Lachnospiraceae;Catonella;Catonella morbi	Catonella morbi	0	0	0	0	0	0	0	0	0	0	0	0	0	0	0	0	0	0	0	0	0	4	0	0	1	0	0	0	0	0	0	0	0	0	0	0	0	0	0	0	0	0	0	0	0	0	0	0.4
Bacteria;Proteobacteria;Alphaproteobacteria;Caulobacterales;Caulobacteraceae;Caulobacter;Caulobacter vibrioides group	Caulobacter vibrioides group	0	0	0	0	0	0	0	0	0	1	0	0	0	0	0	0	0	0	0	0	0	0	0	0	0	0	0	0	0	0	0	0	0	0	0	0.1	0	0	0	0	0	0	0	0	0	0	0	0
Bacteria;Actinobacteria;Actinobacteria_c;Micrococcales;Cellulomonadaceae;Cellulomonas;Cellulomonas cellasea group	Cellulomonas cellasea group	0	0	0	0	0	0	0	0	0	0	0	0	0	0	1	0	0	0	0	0	0	0	0	0	0	0	0	0	0	0	0	0	0	0	0	0	0	0	0	0	0.1	0	0	0	0	0	0	0
Bacteria;Actinobacteria;Actinobacteria_c;Micrococcales;Promicromonosporaceae;Cellulosimicrobium;Cellulosimicrobium funkei group	Cellulosimicrobium funkei group	0	0	0	0	0	0	0	0	0	0	0	0	0	0	1	0	0	0	0	0	0	0	0	0	0	0	0	0	0	0	0	0	0	0	0	0	0	0	0	0	0.1	0	0	0	0	0	0	0
Bacteria;Firmicutes;Negativicutes;Selenomonadales;Selenomonadaceae;Selenomonas;Centipeda periodontii group	Centipeda periodontii group	0	0	0	0	0	0	0	0	0	0	0	0	0	0	0	0	0	0	0	0	0	6	0	0	0	0	0	0	0	0	0	0	0	0	0	0	0	0	0	0	0	0	0	0	0	0	0	0.6
Bacteria;Bacteroidetes;Flavobacteria;Flavobacteriales;Flavobacteriaceae;Chryseobacterium;Chryseobacterium chaponense	Chryseobacterium chaponense	0	0	0	0	0	0	0	0	0	0	0	1	0	0	0	0	0	0	0	0	0	0	0	0	0	0	0	0	0	0	0	0	0	0	0	0	0	0.1	0	0	0	0	0	0	0	0	0	0
Bacteria;Bacteroidetes;Flavobacteria;Flavobacteriales;Flavobacteriaceae;Chryseobacterium;Chryseobacterium haifense group	Chryseobacterium haifense group	4	0	0	0	0	0	0	0	0	0	0	0	0	0	0	0	0	0	0	0	0	0	0	0	0	0	0.4	0	0	0	0	0	0	0	0	0	0	0	0	0	0	0	0	0	0	0	0	0
Bacteria;Bacteroidetes;Flavobacteria;Flavobacteriales;Flavobacteriaceae;Chryseobacterium;Chryseobacterium hominis group	Chryseobacterium hominis group	2	0	1	0	0	2	2	0	0	0	0	0	0	0	3	0	0	0	0	0	0	0	0	0	0	0	0.2	0	0.1	0	0	0.2	0.2	0	0	0	0	0	0	0	0.3	0	0	0	0	0	0	0
Bacteria;Bacteroidetes;Flavobacteria;Flavobacteriales;Flavobacteriaceae;Chryseobacterium;Chryseobacterium massiliae	Chryseobacterium massiliae	0	0	0	0	0	1	0	0	0	0	0	0	0	0	0	0	0	0	0	0	0	0	0	0	0	0	0	0	0	0	0	0.1	0	0	0	0	0	0	0	0	0	0	0	0	0	0	0	0
Bacteria;Bacteroidetes;Flavobacteria;Flavobacteriales;Flavobacteriaceae;Chryseobacterium;Chryseobacterium montanum group	Chryseobacterium montanum group	0	0	0	0	0	0	0	0	1	0	0	0	0	0	0	0	0	0	0	0	0	0	0	0	0	0	0	0	0	0	0	0	0	0	0.1	0	0	0	0	0	0	0	0	0	0	0	0	0
Bacteria;Bacteroidetes;Flavobacteria;Flavobacteriales;Flavobacteriaceae;Chryseobacterium;Chryseobacterium rigui	Chryseobacterium rigui	0	0	0	0	0	0	2	0	0	0	0	0	0	0	0	0	0	0	0	0	0	0	0	0	0	0	0	0	0	0	0	0	0.2	0	0	0	0	0	0	0	0	0	0	0	0	0	0	0
Bacteria;Actinobacteria;Actinobacteria_c;Micrococcales;Micrococcaceae;Citricoccus;Citricoccus zhacaiensis group	Citricoccus zhacaiensis group	0	0	0	0	0	0	0	0	0	0	0	0	0	0	1	0	0	0	0	0	0	0	0	0	0	0	0	0	0	0	0	0	0	0	0	0	0	0	0	0	0.1	0	0	0	0	0	0	0
Bacteria;Actinobacteria;Actinobacteria_c;Micrococcales;Micrococcaceae;Citricoccus;Citricoccus_uc	Citricoccus_uc	0	0	0	0	0	0	0	0	0	0	0	0	0	0	0	0	0	0	1	0	0	0	0	0	0	0	0	0	0	0	0	0	0	0	0	0	0	0	0	0	0	0	0	0	0.1	0	0	0
Bacteria;Proteobacteria;Gammaproteobacteria;Enterobacterales;Enterobacteriaceae;Citrobacter;Citrobacter koseri	Citrobacter koseri	0	0	0	0	0	0	0	0	0	0	2	0	0	0	0	0	0	0	0	0	0	1	0	0	0	0	0	0	0	0	0	0	0	0	0	0	0.2	0	0	0	0	0	0	0	0	0	0	0.1
Bacteria;Bacteroidetes;Flavobacteria;Flavobacteriales;Flavobacteriaceae;Cloacibacterium;Cloacibacterium haliotis	Cloacibacterium haliotis	0	1	1	4	0	0	1	0	3	0	1	0	2	4	0	0	0	0	0	0	0	0	0	0	0	0	0	0.1	0.1	0.4	0	0	0.1	0	0.3	0	0.1	0	0.2	0.4	0	0	0	0	0	0	0	0
Bacteria;Bacteroidetes;Flavobacteria;Flavobacteriales;Flavobacteriaceae;Cloacibacterium;Cloacibacterium normanense	Cloacibacterium normanense	1	0	0	10	2	1	0	0	6	0	1	0	5	3	0	1	0	0	0	0	0	0	0	0	0	0	0.1	0	0	1	0.2	0.1	0	0	0.6	0	0.1	0	0.5	0.3	0	0.1	0	0	0	0	0	0
Bacteria;Bacteroidetes;Flavobacteria;Flavobacteriales;Flavobacteriaceae;Cloacibacterium;Cloacibacterium rupense group	Cloacibacterium rupense group	0	0	0	0	0	0	0	0	0	0	1	0	0	0	0	0	0	0	0	0	0	0	0	0	0	0	0	0	0	0	0	0	0	0	0	0	0.1	0	0	0	0	0	0	0	0	0	0	0
Bacteria;Firmicutes;Clostridia;Clostridiales;Clostridiaceae;Clostridium;Clostridium celatum group	Clostridium celatum group	0	0	0	0	0	0	0	0	0	0	0	0	0	0	0	0	0	0	0	0	0	0	1	0	0	0	0	0	0	0	0	0	0	0	0	0	0	0	0	0	0	0	0	0	0	0	0	0
Bacteria;Firmicutes;Clostridia;Clostridiales;Clostridiaceae;Clostridium;Clostridium_uc	Clostridium_uc	0	0	0	0	0	0	0	0	0	0	0	1	0	0	0	0	0	0	0	0	0	0	0	0	0	1	0	0	0	0	0	0	0	0	0	0	0	0.1	0	0	0	0	0	0	0	0	0	0
Bacteria;Proteobacteria;Betaproteobacteria;Burkholderiales;Oxalobacteraceae;Collimonas;Collimonas pratensis	Collimonas pratensis	0	0	0	0	0	0	1	0	0	0	0	0	1	0	0	0	0	0	0	0	0	0	0	0	0	0	0	0	0	0	0	0	0.1	0	0	0	0	0	0.1	0	0	0	0	0	0	0	0	0
Bacteria;Proteobacteria;Betaproteobacteria;Burkholderiales;Comamonadaceae;Comamonas;Comamonas denitrificans	Comamonas denitrificans	0	0	0	3	0	0	0	0	0	0	0	0	0	0	0	0	0	0	0	0	0	0	0	0	0	0	0	0	0	0.3	0	0	0	0	0	0	0	0	0	0	0	0	0	0	0	0	0	0
Bacteria;Proteobacteria;Betaproteobacteria;Burkholderiales;Comamonadaceae;Comamonas;Comamonas faecalis	Comamonas faecalis	0	0	0	0	0	0	0	0	0	1	0	0	0	0	0	0	0	0	0	0	0	0	0	0	0	0	0	0	0	0	0	0	0	0	0	0.1	0	0	0	0	0	0	0	0	0	0	0	0
Bacteria;Proteobacteria;Betaproteobacteria;Burkholderiales;Comamonadaceae;Comamonas;Comamonas odontotermitis	Comamonas odontotermitis	1	0	0	0	0	2	5	0	0	1	0	1	0	0	0	0	0	0	0	0	0	0	0	0	0	0	0.1	0	0	0	0	0.2	0.5	0	0	0.1	0	0.1	0	0	0	0	0	0	0	0	0	0
Bacteria;Proteobacteria;Betaproteobacteria;Burkholderiales;Comamonadaceae;Comamonas;Comamonas terrigena	Comamonas terrigena	0	0	0	0	0	0	0	0	1	1	0	0	0	0	0	0	0	0	0	2	0	0	0	0	0	0	0	0	0	0	0	0	0	0	0.1	0.1	0	0	0	0	0	0	0	0	0	0.2	0	0
Bacteria;Proteobacteria;Betaproteobacteria;Burkholderiales;Comamonadaceae;Comamonas;Comamonas testosteroni group	Comamonas testosteroni group	0	0	0	0	0	0	0	0	0	0	0	0	0	0	0	0	0	0	1	0	0	0	0	0	0	0	0	0	0	0	0	0	0	0	0	0	0	0	0	0	0	0	0	0	0.1	0	0	0
Bacteria;Proteobacteria;Betaproteobacteria;Neisseriales;Neisseriaceae;Conchiformibius;Conchiformibius_uc	Conchiformibius_uc	0	0	0	0	0	0	0	0	0	0	0	0	0	0	0	0	1	0	0	0	0	0	0	0	0	0	0	0	0	0	0	0	0	0	0	0	0	0	0	0	0	0	0.1	0	0	0	0	0
Bacteria;Actinobacteria;Actinobacteria_c;Corynebacteriales;Corynebacteriaceae;Corynebacterium;Corynebacterium accolens group	Corynebacterium accolens group	1	0	5	0	6	4	0	0	6	0	19	0	3	10	6	13	1	2	1	12	19	0	7	6	15	7	0.1	0	0.5	0	0.6	0.4	0	0	0.6	0	1.9	0	0.3	1	0.6	1.3	0.1	0.2	0.1	1.2	1.9	0
Bacteria;Actinobacteria;Actinobacteria_c;Corynebacteriales;Corynebacteriaceae;Corynebacterium;Corynebacterium afermentans group	Corynebacterium afermentans group	0	0	1	1	0	0	3	0	3	0	0	0	0	1	0	1	1	0	2	0	0	0	0	0	3	0	0	0	0.1	0.1	0	0	0.3	0	0.3	0	0	0	0	0.1	0	0.1	0.1	0	0.2	0	0	0
Bacteria;Actinobacteria;Actinobacteria_c;Corynebacteriales;Corynebacteriaceae;Corynebacterium;Corynebacterium aurimucosum group	Corynebacterium aurimucosum group	0	0	0	0	1	0	0	0	36	0	0	0	0	0	0	0	0	0	0	0	0	0	0	0	0	0	0	0	0	0	0.1	0	0	0	3.6	0	0	0	0	0	0	0	0	0	0	0	0	0
Bacteria;Actinobacteria;Actinobacteria_c;Corynebacteriales;Corynebacteriaceae;Corynebacterium;Corynebacterium camporealensis	Corynebacterium camporealensis	0	0	0	0	0	0	0	0	0	0	0	0	0	0	0	0	0	0	0	0	0	0	0	0	1	0	0	0	0	0	0	0	0	0	0	0	0	0	0	0	0	0	0	0	0	0	0	0
Bacteria;Actinobacteria;Actinobacteria_c;Corynebacteriales;Corynebacteriaceae;Corynebacterium;Corynebacterium casei	Corynebacterium casei	0	0	0	0	0	0	0	0	0	0	1	0	0	0	0	0	0	0	0	0	0	0	0	0	0	0	0	0	0	0	0	0	0	0	0	0	0.1	0	0	0	0	0	0	0	0	0	0	0
Bacteria;Actinobacteria;Actinobacteria_c;Corynebacteriales;Corynebacteriaceae;Corynebacterium;Corynebacterium confusum	Corynebacterium confusum	0	0	0	0	0	0	1	0	0	0	0	0	0	0	0	0	0	0	0	0	0	0	0	0	0	0	0	0	0	0	0	0	0.1	0	0	0	0	0	0	0	0	0	0	0	0	0	0	0
Bacteria;Actinobacteria;Actinobacteria_c;Corynebacteriales;Corynebacteriaceae;Corynebacterium;Corynebacterium coyleae	Corynebacterium coyleae	0	0	0	0	0	0	0	0	1	0	0	0	0	0	0	0	0	0	0	0	0	0	0	0	5	0	0	0	0	0	0	0	0	0	0.1	0	0	0	0	0	0	0	0	0	0	0	0	0
Bacteria;Actinobacteria;Actinobacteria_c;Corynebacteriales;Corynebacteriaceae;Corynebacterium;Corynebacterium doosanense	Corynebacterium doosanense	0	0	0	0	0	0	0	0	0	0	0	0	0	1	0	0	0	0	0	2	0	0	0	1	0	0	0	0	0	0	0	0	0	0	0	0	0	0	0	0.1	0	0	0	0	0	0.2	0	0
Bacteria;Actinobacteria;Actinobacteria_c;Corynebacteriales;Corynebacteriaceae;Corynebacterium;Corynebacterium durum	Corynebacterium durum	0	0	0	0	1	0	0	0	2	0	0	0	0	0	31	0	0	1	0	1	0	8	1	0	0	0	0	0	0	0	0.1	0	0	0	0.2	0	0	0	0	0	3.1	0	0	0.1	0	0.1	0	0.8
Bacteria;Actinobacteria;Actinobacteria_c;Corynebacteriales;Corynebacteriaceae;Corynebacterium;Corynebacterium glutamicum	Corynebacterium glutamicum	0	0	0	0	0	0	0	0	1	0	0	0	0	0	0	0	0	0	0	0	0	0	0	0	0	0	0	0	0	0	0	0	0	0	0.1	0	0	0	0	0	0	0	0	0	0	0	0	0
Bacteria;Actinobacteria;Actinobacteria_c;Corynebacteriales;Corynebacteriaceae;Corynebacterium;Corynebacterium imitans group	Corynebacterium imitans group	0	0	0	0	0	0	0	0	2	0	0	0	0	0	5	2	0	0	1	0	0	0	1	0	0	0	0	0	0	0	0	0	0	0	0.2	0	0	0	0	0	0.5	0.2	0	0	0.1	0	0	0
Bacteria;Actinobacteria;Actinobacteria_c;Corynebacteriales;Corynebacteriaceae;Corynebacterium;Corynebacterium jeddahense	Corynebacterium jeddahense	0	0	0	0	0	1	0	0	0	0	0	0	0	0	1	0	0	0	0	0	0	0	0	0	0	0	0	0	0	0	0	0.1	0	0	0	0	0	0	0	0	0.1	0	0	0	0	0	0	0
Bacteria;Actinobacteria;Actinobacteria_c;Corynebacteriales;Corynebacteriaceae;Corynebacterium;Corynebacterium jeikeium group	Corynebacterium jeikeium group	0	0	0	0	0	0	0	0	0	0	0	0	0	0	1	0	0	0	1	1	0	0	0	0	0	0	0	0	0	0	0	0	0	0	0	0	0	0	0	0	0.1	0	0	0	0.1	0.1	0	0
Bacteria;Actinobacteria;Actinobacteria_c;Corynebacteriales;Corynebacteriaceae;Corynebacterium;Corynebacterium kroppenstedtii group	Corynebacterium kroppenstedtii group	0	0	0	2	0	0	5	0	0	0	1	0	224	0	0	0	0	0	0	0	0	0	0	0	0	0	0	0	0	0.2	0	0	0.5	0	0	0	0.1	0	22.4	0	0	0	0	0	0	0	0	0
Bacteria;Actinobacteria;Actinobacteria_c;Corynebacteriales;Corynebacteriaceae;Corynebacterium;Corynebacterium lipophiloflavum	Corynebacterium lipophiloflavum	0	0	0	0	0	0	0	0	0	0	0	0	0	0	0	0	0	0	1	0	0	0	0	1	0	0	0	0	0	0	0	0	0	0	0	0	0	0	0	0	0	0	0	0	0.1	0	0	0
Bacteria;Actinobacteria;Actinobacteria_c;Corynebacteriales;Corynebacteriaceae;Corynebacterium;Corynebacterium mastitidis group	Corynebacterium mastitidis group	0	0	0	0	0	0	0	0	0	0	0	0	0	0	0	0	0	0	0	0	0	0	0	0	0	3	0	0	0	0	0	0	0	0	0	0	0	0	0	0	0	0	0	0	0	0	0	0
Bacteria;Actinobacteria;Actinobacteria_c;Corynebacteriales;Corynebacteriaceae;Corynebacterium;Corynebacterium matruchotii	Corynebacterium matruchotii	0	0	0	0	0	0	0	0	0	0	0	0	0	0	4	0	0	2	0	0	0	11	0	0	0	0	0	0	0	0	0	0	0	0	0	0	0	0	0	0	0.4	0	0	0.2	0	0	0	1.1
Bacteria;Actinobacteria;Actinobacteria_c;Corynebacteriales;Corynebacteriaceae;Corynebacterium;Corynebacterium minutissimum group	Corynebacterium minutissimum group	0	0	0	0	0	0	0	0	0	0	0	0	0	0	0	2	0	0	1	1	5	0	0	0	2	5	0	0	0	0	0	0	0	0	0	0	0	0	0	0	0	0.2	0	0	0.1	0.1	0.5	0
Bacteria;Actinobacteria;Actinobacteria_c;Corynebacteriales;Corynebacteriaceae;Corynebacterium;Corynebacterium nuruki group	Corynebacterium nuruki group	0	0	0	0	0	0	0	0	0	0	0	0	1	0	0	0	0	0	0	0	0	0	0	0	0	0	0	0	0	0	0	0	0	0	0	0	0	0	0.1	0	0	0	0	0	0	0	0	0
Bacteria;Actinobacteria;Actinobacteria_c;Corynebacteriales;Corynebacteriaceae;Corynebacterium;Corynebacterium oculi	Corynebacterium oculi	0	0	0	3	0	0	0	0	7	0	0	0	0	0	0	0	0	0	0	0	0	0	0	1	3	0	0	0	0	0.3	0	0	0	0	0.7	0	0	0	0	0	0	0	0	0	0	0	0	0
Bacteria;Actinobacteria;Actinobacteria_c;Corynebacteriales;Corynebacteriaceae;Corynebacterium;Corynebacterium pseudodiphtheriticum group	Corynebacterium pseudodiphtheriticum group	0	0	4	0	0	2	0	0	0	0	0	0	0	0	0	0	0	0	0	0	0	0	6	0	1	1	0	0	0.4	0	0	0.2	0	0	0	0	0	0	0	0	0	0	0	0	0	0	0	0
Bacteria;Actinobacteria;Actinobacteria_c;Corynebacteriales;Corynebacteriaceae;Corynebacterium;Corynebacterium pseudotuberculosis group	Corynebacterium pseudotuberculosis group	0	0	0	0	0	0	0	0	0	0	0	0	0	0	0	0	0	1	0	0	0	0	0	0	0	0	0	0	0	0	0	0	0	0	0	0	0	0	0	0	0	0	0	0.1	0	0	0	0
Bacteria;Actinobacteria;Actinobacteria_c;Corynebacteriales;Corynebacteriaceae;Corynebacterium;Corynebacterium pyruviciproducens	Corynebacterium pyruviciproducens	0	0	0	0	0	0	0	0	0	0	0	0	0	0	0	0	0	0	1	0	0	0	0	0	2	3	0	0	0	0	0	0	0	0	0	0	0	0	0	0	0	0	0	0	0.1	0	0	0
Bacteria;Actinobacteria;Actinobacteria_c;Corynebacteriales;Corynebacteriaceae;Corynebacterium;Corynebacterium riegelii	Corynebacterium riegelii	0	0	0	0	0	0	0	0	0	0	0	0	0	0	0	0	0	0	0	0	0	0	0	0	1	0	0	0	0	0	0	0	0	0	0	0	0	0	0	0	0	0	0	0	0	0	0	0
Bacteria;Actinobacteria;Actinobacteria_c;Corynebacteriales;Corynebacteriaceae;Corynebacterium;Corynebacterium suicordis	Corynebacterium suicordis	0	0	0	0	1	0	1	0	0	0	0	0	0	0	0	1	0	0	3	1	0	0	0	0	0	0	0	0	0	0	0.1	0	0.1	0	0	0	0	0	0	0	0	0.1	0	0	0.3	0.1	0	0
Bacteria;Actinobacteria;Actinobacteria_c;Corynebacteriales;Corynebacteriaceae;Corynebacterium;Corynebacterium tuberculostearicum	Corynebacterium tuberculostearicum	37	69	3	30	6	19	74	5	12	3	5	46	24	4	8	34	6	106	13	24	32	0	13	9	6	6	3.7	6.9	0.3	3	0.6	1.9	7.4	0.5	1.2	0.3	0.5	4.6	2.4	0.4	0.8	3.4	0.6	10.6	1.3	2.4	3.2	0
Bacteria;Actinobacteria;Actinobacteria_c;Corynebacteriales;Corynebacteriaceae;Corynebacterium;Corynebacterium tuscaniense group	Corynebacterium tuscaniense group	0	0	0	0	0	0	0	0	0	0	0	0	0	0	0	0	0	0	0	0	0	0	0	0	6	0	0	0	0	0	0	0	0	0	0	0	0	0	0	0	0	0	0	0	0	0	0	0
Bacteria;Actinobacteria;Actinobacteria_c;Corynebacteriales;Corynebacteriaceae;Corynebacterium;Corynebacterium xerosis group	Corynebacterium xerosis group	0	0	3	0	0	0	0	0	6	0	0	0	0	0	0	0	0	0	0	0	0	0	0	1	3	0	0	0	0.3	0	0	0	0	0	0.6	0	0	0	0	0	0	0	0	0	0	0	0	0
Bacteria;Actinobacteria;Actinobacteria_c;Corynebacteriales;Corynebacteriaceae;Corynebacterium;Corynebacterium_uc	Corynebacterium_uc	0	1	0	0	0	1	4	0	7	0	0	0	0	1	1	3	0	0	2	1	1	2	1	0	0	2	0	0.1	0	0	0	0.1	0.4	0	0.7	0	0	0	0	0.1	0.1	0.3	0	0	0.2	0.1	0.1	0.2
Bacteria;Proteobacteria;Betaproteobacteria;Burkholderiales;Ralstonia_f;Cupriavidus;Cupriavidus metallidurans	Cupriavidus metallidurans	0	0	0	0	0	0	0	0	0	0	0	0	0	0	0	0	0	0	0	0	1	0	0	0	0	0	0	0	0	0	0	0	0	0	0	0	0	0	0	0	0	0	0	0	0	0	0.1	0
Bacteria;Proteobacteria;Betaproteobacteria;Burkholderiales;Comamonadaceae;Curvibacter;Curvibacter lanceolatus	Curvibacter lanceolatus	0	0	0	0	0	0	1	0	0	0	0	1	0	0	0	0	0	0	0	0	0	0	0	0	0	0	0	0	0	0	0	0	0.1	0	0	0	0	0.1	0	0	0	0	0	0	0	0	0	0
Bacteria;Actinobacteria;Actinobacteria_c;Propionibacteriales;Propionibacteriaceae;Cutibacterium;Cutibacterium acnes group	Cutibacterium acnes group	754	468	580	608	217	772	232	836	279	616	484	786	253	732	152	369	670	60	244	608	527	12	222	639	153	310	75.4	46.8	58	60.8	21.7	77.2	23.2	83.6	27.9	61.6	48.4	78.6	25.3	73.2	15.2	36.9	67	6	24.4	60.8	52.7	1.2
Bacteria;Actinobacteria;Actinobacteria_c;Propionibacteriales;Propionibacteriaceae;Cutibacterium;Cutibacterium avidum	Cutibacterium avidum	0	1	0	0	0	0	0	9	0	1	1	1	0	0	1	0	1	2	1	1	0	0	0	0	0	0	0	0.1	0	0	0	0	0	0.9	0	0.1	0.1	0.1	0	0	0.1	0	0.1	0.2	0.1	0.1	0	0
Bacteria;Actinobacteria;Actinobacteria_c;Propionibacteriales;Propionibacteriaceae;Cutibacterium;Cutibacterium granulosum	Cutibacterium granulosum	1	41	0	5	5	10	2	4	0	1	14	12	0	1	1	1	0	12	0	0	1	0	0	0	0	0	0.1	4.1	0	0.5	0.5	1	0.2	0.4	0	0.1	1.4	1.2	0	0.1	0.1	0.1	0	1.2	0	0	0.1	0
Bacteria;Actinobacteria;Actinobacteria_c;Propionibacteriales;Propionibacteriaceae;Cutibacterium;Cutibacterium_uc	Cutibacterium_uc	0	1	0	0	1	1	0	1	0	1	0	3	0	0	0	0	0	0	0	0	0	0	0	0	0	0	0	0.1	0	0	0.1	0.1	0	0.1	0	0.1	0	0.3	0	0	0	0	0	0	0	0	0	0
Bacteria;Cyanobacteria;Chroobacteria;Chroococcales;Prochlorococcaceae;Prochlorococcus;Cyanobium gracile group	Cyanobium gracile group	0	0	0	0	0	1	1	0	0	1	0	0	0	0	0	0	0	0	0	0	0	0	0	0	0	0	0	0	0	0	0	0.1	0.1	0	0	0.1	0	0	0	0	0	0	0	0	0	0	0	0
Bacteria;Bacteroidetes;Bacteroidia;Bacteroidales;Porphyromonadaceae;Porphyromonas;DQ087194_s	DQ087194_s	0	0	0	0	0	0	2	0	0	0	0	0	0	0	0	0	0	0	0	0	0	0	0	0	0	0	0	0	0	0	0	0	0.2	0	0	0	0	0	0	0	0	0	0	0	0	0	0	0
Bacteria;Proteobacteria;Alphaproteobacteria;Rhizobiales;Phreatobacter_f;Phreatobacter;DQ088783_s	DQ088783_s	0	0	0	0	0	0	0	0	0	0	0	0	0	0	0	0	0	0	0	0	0	0	0	1	0	0	0	0	0	0	0	0	0	0	0	0	0	0	0	0	0	0	0	0	0	0	0	0
Bacteria;TM6;TM6_c;Babela_o;ARQD_f;DQ129127_g;DQ129127_g_uc	DQ129127_g_uc	0	0	0	0	0	0	0	0	0	0	1	0	0	0	0	0	0	0	0	0	0	0	0	0	0	0	0	0	0	0	0	0	0	0	0	0	0.1	0	0	0	0	0	0	0	0	0	0	0
Bacteria;Proteobacteria;Alphaproteobacteria;Rhodospirillales;Rhodospirillaceae;Defluviicoccus;DQ129305_s	DQ129305_s	0	0	0	0	0	0	0	0	0	0	0	0	0	0	2	0	0	0	0	0	0	0	0	0	0	0	0	0	0	0	0	0	0	0	0	0	0	0	0	0	0.2	0	0	0	0	0	0	0
Bacteria;Chloroflexi;Thermomicrobia;DQ129389_o;DQ129389_f;DQ129389_g;DQ129349_s	DQ129349_s	0	0	0	0	0	0	1	0	0	0	0	0	0	0	0	0	0	0	0	0	0	0	0	0	0	0	0	0	0	0	0	0	0.1	0	0	0	0	0	0	0	0	0	0	0	0	0	0	0
Bacteria;Cyanobacteria;Chroobacteria;Pleurocapsales;Chroococcidiopsis_f;DQ129645_g;DQ129645_g_uc	DQ129645_g_uc	0	0	0	0	0	0	0	0	0	0	0	0	0	0	0	0	0	1	0	0	0	0	0	0	0	0	0	0	0	0	0	0	0	0	0	0	0	0	0	0	0	0	0	0.1	0	0	0	0
Bacteria;Cyanobacteria;Chroobacteria;Pleurocapsales;Chroococcidiopsis_f;DQ129645_g;DQ129645_s	DQ129645_s	0	0	0	0	0	0	0	0	0	0	0	0	0	0	0	0	0	1	0	0	0	0	0	0	0	0	0	0	0	0	0	0	0	0	0	0	0	0	0	0	0	0	0	0.1	0	0	0	0
Bacteria;Proteobacteria;Alphaproteobacteria;Rhodobacterales;Rhodobacteraceae;Amaricoccus;DQ130031_s	DQ130031_s	0	0	0	0	0	0	0	0	0	0	0	0	0	0	1	0	0	0	0	0	0	0	0	0	0	0	0	0	0	0	0	0	0	0	0	0	0	0	0	0	0.1	0	0	0	0	0	0	0
Bacteria;Chloroflexi;Thermomicrobia;DQ129389_o;DQ129389_f;DQ129389_g;DQ130040_s	DQ130040_s	0	0	0	0	0	0	0	0	0	0	0	0	0	0	2	0	0	0	0	0	0	0	0	0	0	0	0	0	0	0	0	0	0	0	0	0	0	0	0	0	0.2	0	0	0	0	0	0	0
Bacteria;Bacteroidetes;Flavobacteria;Flavobacteriales;Flavobacteriaceae;Bergeyella;DQ241813_s	DQ241813_s	0	0	0	0	0	0	0	0	0	0	0	0	0	0	0	0	0	1	0	0	0	2	1	0	0	0	0	0	0	0	0	0	0	0	0	0	0	0	0	0	0	0	0	0.1	0	0	0	0.2
Bacteria;Proteobacteria;Alphaproteobacteria;Rhizobiales;Beijerinckiaceae;DQ490355_g;DQ490355_g_uc	DQ490355_g_uc	0	0	0	0	0	0	0	0	0	0	0	0	0	0	0	0	0	0	0	0	0	0	1	0	0	0	0	0	0	0	0	0	0	0	0	0	0	0	0	0	0	0	0	0	0	0	0	0
Bacteria;Chloroflexi;Anaerolineae;PAC000395_o;FJ481317_f;DQ521481_g;DQ521481_s	DQ521481_s	0	0	0	0	0	0	0	0	0	0	0	0	0	0	1	0	0	0	0	0	0	0	0	0	0	0	0	0	0	0	0	0	0	0	0	0	0	0	0	0	0.1	0	0	0	0	0	0	0
Bacteria;Gemmatimonadetes;Gemmatimonadetes_c;Gemmatimonadales;Gemmatimonadaceae;GQ406203_g;DQ521491_s	DQ521491_s	0	0	0	0	0	0	0	0	1	0	0	0	0	0	0	0	0	0	0	0	0	0	0	0	0	0	0	0	0	0	0	0	0	0	0.1	0	0	0	0	0	0	0	0	0	0	0	0	0
Bacteria;Actinobacteria;Actinobacteria_c;Propionibacteriales;Propionibacteriaceae;Tessaracoccus;DQ521508_s	DQ521508_s	0	0	0	0	0	0	0	0	1	0	0	0	0	0	0	0	0	0	0	0	0	0	0	0	0	0	0	0	0	0	0	0	0	0	0.1	0	0	0	0	0	0	0	0	0	0	0	0	0
Bacteria;Firmicutes;Bacilli;Lactobacillales;Aerococcaceae;Eremococcus;DQ532196_s	DQ532196_s	0	0	0	0	0	0	0	0	0	0	0	0	0	0	0	1	0	0	0	1	0	0	0	0	0	0	0	0	0	0	0	0	0	0	0	0	0	0	0	0	0	0.1	0	0	0	0.1	0	0
Bacteria;Acidobacteria;Blastocatellia;Blastocatellales;Blastocatellaceae;Blastocatella;DQ532263_s	DQ532263_s	0	0	0	0	0	0	0	0	0	0	0	0	0	0	0	0	0	1	0	0	0	0	0	0	0	0	0	0	0	0	0	0	0	0	0	0	0	0	0	0	0	0	0	0.1	0	0	0	0
Bacteria;Proteobacteria;Gammaproteobacteria;Pseudomonadales;Moraxellaceae;Acinetobacter;DQ532297_s	DQ532297_s	0	0	0	1	0	0	0	0	0	0	0	0	0	0	0	0	0	0	0	0	0	0	0	0	0	0	0	0	0	0.1	0	0	0	0	0	0	0	0	0	0	0	0	0	0	0	0	0	0
Bacteria;Saccharibacteria_TM7;Saccharimonas_c;Saccharimonas_o;Saccharimonas_f;Saccharimonas;DQ640706_s	DQ640706_s	0	0	0	0	2	0	0	0	0	0	0	0	0	0	0	0	0	0	0	0	0	0	0	0	0	0	0	0	0	0	0.2	0	0	0	0	0	0	0	0	0	0	0	0	0	0	0	0	0
Bacteria;Proteobacteria;Alphaproteobacteria;Rhizobiales;Hyphomicrobiaceae;Hyphomicrobium;DQ814327_s	DQ814327_s	0	0	0	0	0	0	0	0	0	0	0	0	0	0	0	0	0	0	1	0	0	0	0	0	0	0	0	0	0	0	0	0	0	0	0	0	0	0	0	0	0	0	0	0	0.1	0	0	0
Bacteria;Bacteroidetes;Flavobacteria;Flavobacteriales;Flavobacteriaceae;Daejeonia;Daejeonia_uc	Daejeonia_uc	0	0	0	0	0	0	0	0	0	0	0	0	1	0	0	0	0	0	0	0	0	0	0	0	0	0	0	0	0	0	0	0	0	0	0	0	0	0	0.1	0	0	0	0	0	0	0	0	0
Bacteria;Proteobacteria;Alphaproteobacteria;Rhodobacterales;Rhodobacteraceae;Defluviimonas;Defluviimonas_uc	Defluviimonas_uc	0	0	0	0	0	0	0	0	0	0	0	0	0	0	0	0	0	1	0	0	0	0	0	0	0	0	0	0	0	0	0	0	0	0	0	0	0	0	0	0	0	0	0	0.1	0	0	0	0
Bacteria;Deinococcus-Thermus;Deinococci;Deinococcales;Deinococcaceae;Deinococcus;Deinococcus antarcticus	Deinococcus antarcticus	0	0	0	0	2	0	0	0	0	0	0	0	0	0	0	0	0	0	0	0	0	0	0	0	0	0	0	0	0	0	0.2	0	0	0	0	0	0	0	0	0	0	0	0	0	0	0	0	0
Bacteria;Deinococcus-Thermus;Deinococci;Deinococcales;Deinococcaceae;Deinococcus;Deinococcus carri	Deinococcus carri	0	0	0	0	4	0	0	0	0	0	0	0	0	0	0	0	0	0	0	0	0	0	0	0	0	0	0	0	0	0	0.4	0	0	0	0	0	0	0	0	0	0	0	0	0	0	0	0	0
Bacteria;Deinococcus-Thermus;Deinococci;Deinococcales;Deinococcaceae;Deinococcus;Deinococcus citri	Deinococcus citri	0	0	0	0	2	0	0	0	0	0	0	0	0	0	0	0	0	0	0	0	0	0	0	0	0	0	0	0	0	0	0.2	0	0	0	0	0	0	0	0	0	0	0	0	0	0	0	0	0
Bacteria;Deinococcus-Thermus;Deinococci;Deinococcales;Deinococcaceae;Deinococcus;Deinococcus ficus	Deinococcus ficus	0	0	0	0	0	0	0	0	0	0	0	0	0	0	0	0	0	0	0	0	1	0	0	0	0	0	0	0	0	0	0	0	0	0	0	0	0	0	0	0	0	0	0	0	0	0	0.1	0
Bacteria;Deinococcus-Thermus;Deinococci;Deinococcales;Deinococcaceae;Deinococcus;Deinococcus phoenicis	Deinococcus phoenicis	0	0	0	0	4	0	0	0	0	0	0	0	0	0	0	0	0	0	0	0	0	0	0	0	0	0	0	0	0	0	0.4	0	0	0	0	0	0	0	0	0	0	0	0	0	0	0	0	0
Bacteria;Deinococcus-Thermus;Deinococci;Deinococcales;Deinococcaceae;Deinococcus;Deinococcus proteolyticus	Deinococcus proteolyticus	0	0	0	0	2	0	0	0	0	0	0	0	0	0	0	0	0	0	0	0	0	0	0	0	0	0	0	0	0	0	0.2	0	0	0	0	0	0	0	0	0	0	0	0	0	0	0	0	0
Bacteria;Deinococcus-Thermus;Deinococci;Deinococcales;Deinococcaceae;Deinococcus;Deinococcus radiodurans	Deinococcus radiodurans	0	0	0	0	0	0	0	0	0	0	0	0	0	0	0	0	0	0	0	0	0	0	0	0	2	0	0	0	0	0	0	0	0	0	0	0	0	0	0	0	0	0	0	0	0	0	0	0
Bacteria;Deinococcus-Thermus;Deinococci;Deinococcales;Deinococcaceae;Deinococcus;Deinococcus taklimakanensis	Deinococcus taklimakanensis	0	0	0	0	24	0	0	0	0	0	0	0	0	0	0	0	0	0	0	0	0	0	0	0	0	0	0	0	0	0	2.4	0	0	0	0	0	0	0	0	0	0	0	0	0	0	0	0	0
Bacteria;Deinococcus-Thermus;Deinococci;Deinococcales;Deinococcaceae;Deinococcus;Deinococcus wulumuqiensis	Deinococcus wulumuqiensis	0	0	0	0	2	1	0	0	0	0	0	0	0	0	0	0	0	0	0	0	0	0	0	1	0	0	0	0	0	0	0.2	0.1	0	0	0	0	0	0	0	0	0	0	0	0	0	0	0	0
Bacteria;Deinococcus-Thermus;Deinococci;Deinococcales;Deinococcaceae;Deinococcus;Deinococcus_uc	Deinococcus_uc	0	0	0	0	1	0	0	0	0	0	0	0	0	0	0	0	0	1	2	0	0	0	1	0	0	0	0	0	0	0	0.1	0	0	0	0	0	0	0	0	0	0	0	0	0.1	0.2	0	0	0
Bacteria;Proteobacteria;Betaproteobacteria;Burkholderiales;Comamonadaceae;Delftia;Delftia tsuruhatensis group	Delftia tsuruhatensis group	0	0	0	0	0	0	0	0	0	0	0	0	0	0	0	0	0	0	0	0	0	0	0	0	0	2	0	0	0	0	0	0	0	0	0	0	0	0	0	0	0	0	0	0	0	0	0	0
Bacteria;Actinobacteria;Actinobacteria_c;Micrococcales;Dermabacteraceae;Dermabacter;Dermabacter hominis group	Dermabacter hominis group	0	0	0	0	0	0	0	0	0	0	0	0	0	0	0	0	0	0	0	1	0	0	1	0	0	0	0	0	0	0	0	0	0	0	0	0	0	0	0	0	0	0	0	0	0	0.1	0	0
Bacteria;Actinobacteria;Actinobacteria_c;Micrococcales;Dermacoccaceae;Dermacoccus;Dermacoccus nishinomiyaensis group	Dermacoccus nishinomiyaensis group	0	0	0	0	2	0	0	0	0	0	0	0	0	0	1	0	0	1	0	0	0	0	0	3	1	0	0	0	0	0	0.2	0	0	0	0	0	0	0	0	0	0.1	0	0	0.1	0	0	0	0
Bacteria;Firmicutes;Bacilli;Lactobacillales;Carnobacteriaceae;Desemzia;Desemzia incerta	Desemzia incerta	0	0	0	0	0	0	0	0	0	0	0	0	0	0	0	0	0	0	0	0	0	1	0	0	0	0	0	0	0	0	0	0	0	0	0	0	0	0	0	0	0	0	0	0	0	0	0	0.1
Bacteria;Proteobacteria;Alphaproteobacteria;Rhizobiales;Devosia_f;Devosia;Devosia insulae group	Devosia insulae group	0	0	0	0	0	0	0	0	0	0	0	0	0	0	0	0	0	1	0	0	0	0	0	0	0	0	0	0	0	0	0	0	0	0	0	0	0	0	0	0	0	0	0	0.1	0	0	0	0
Bacteria;Firmicutes;Negativicutes;Veillonellales;Veillonellaceae;Dialister;Dialister micraerophilus	Dialister micraerophilus	0	0	0	0	0	0	0	0	0	0	0	0	0	0	0	0	0	0	0	0	0	0	0	0	1	0	0	0	0	0	0	0	0	0	0	0	0	0	0	0	0	0	0	0	0	0	0	0
Bacteria;Firmicutes;Negativicutes;Veillonellales;Veillonellaceae;Dialister;Dialister propionicifaciens	Dialister propionicifaciens	0	0	0	0	0	0	3	0	0	0	0	0	0	0	0	0	0	0	0	0	0	0	0	0	1	0	0	0	0	0	0	0	0.3	0	0	0	0	0	0	0	0	0	0	0	0	0	0	0
Bacteria;Actinobacteria;Actinobacteria_c;Corynebacteriales;Dietziaceae;Dietzia;Dietzia cinnamea group	Dietzia cinnamea group	0	0	1	0	0	0	0	0	0	0	0	0	0	0	0	1	5	0	0	0	0	0	5	0	0	0	0	0	0.1	0	0	0	0	0	0	0	0	0	0	0	0	0.1	0.5	0	0	0	0	0
Bacteria;Actinobacteria;Actinobacteria_c;Corynebacteriales;Dietziaceae;Dietzia;Dietzia timorensis	Dietzia timorensis	0	0	0	0	0	0	0	0	0	0	0	0	0	1	1	0	0	0	0	0	0	0	0	0	0	0	0	0	0	0	0	0	0	0	0	0	0	0	0	0.1	0.1	0	0	0	0	0	0	0
Bacteria;Firmicutes;Bacilli;Lactobacillales;Carnobacteriaceae;Dolosigranulum;Dolosigranulum pigrum	Dolosigranulum pigrum	0	0	0	0	0	3	0	0	0	0	0	0	0	0	0	0	0	0	0	0	0	0	3	0	0	0	0	0	0	0	0	0.3	0	0	0	0	0	0	0	0	0	0	0	0	0	0	0	0
Bacteria;Firmicutes;Clostridia;Clostridiales;Lachnospiraceae;Dorea;Dorea longicatena	Dorea longicatena	0	0	0	0	1	0	0	0	0	0	0	0	0	0	0	0	0	0	0	0	0	0	0	0	0	0	0	0	0	0	0.1	0	0	0	0	0	0	0	0	0	0	0	0	0	0	0	0	0
Bacteria;Proteobacteria;Betaproteobacteria;Burkholderiales;Oxalobacteraceae;Duganella;Duganella sacchari	Duganella sacchari	0	0	0	0	1	0	0	0	0	0	0	0	0	0	0	0	0	0	0	0	0	0	0	0	0	0	0	0	0	0	0.1	0	0	0	0	0	0	0	0	0	0	0	0	0	0	0	0	0
Bacteria;Kazan;CP011216_c;PAC000573_o;AM991231_f;AM991231_g;EF018382_s	EF018382_s	0	0	0	0	0	0	1	0	0	0	0	0	0	0	0	0	0	0	0	0	0	0	0	0	0	0	0	0	0	0	0	0	0.1	0	0	0	0	0	0	0	0	0	0	0	0	0	0	0
Bacteria;Planctomycetes;Phycisphaerae;Phycisphaerales;Tepidisphaeraceae;Tepidisphaera;EF020036_s	EF020036_s	0	0	0	0	0	0	0	0	0	0	0	0	0	0	0	0	0	0	0	0	0	0	1	0	0	0	0	0	0	0	0	0	0	0	0	0	0	0	0	0	0	0	0	0	0	0	0	0
Bacteria;Actinobacteria;Actinobacteria_c;Frankiales;AB021325_f;AB021325_g;EF125420_s	EF125420_s	0	0	0	0	0	0	0	0	0	0	0	0	0	0	2	0	0	0	0	0	0	0	0	0	0	0	0	0	0	0	0	0	0	0	0	0	0	0	0	0	0.2	0	0	0	0	0	0	0
Bacteria;Proteobacteria;Betaproteobacteria;PAC002541_o;PAC002248_f;PAC002248_g;EF173343_s	EF173343_s	0	0	0	0	0	0	1	0	0	0	0	0	0	0	0	0	0	0	0	0	0	0	0	0	0	0	0	0	0	0	0	0	0.1	0	0	0	0	0	0	0	0	0	0	0	0	0	0	0
Bacteria;Proteobacteria;Deltaproteobacteria;Desulfobacterales;Desulfobacteraceae;Desulfatirhabdium;EF467584_s	EF467584_s	0	0	0	0	0	0	1	0	0	0	0	0	0	0	0	0	0	0	0	0	0	0	0	0	0	0	0	0	0	0	0	0	0.1	0	0	0	0	0	0	0	0	0	0	0	0	0	0	0
Bacteria;Actinobacteria;Thermoleophilia;Solirubrobacterales;Parviterribacteraceae;EF516426_g;EF516426_s	EF516426_s	0	0	0	0	0	0	0	0	1	0	0	0	0	0	0	0	0	0	0	0	0	0	0	0	0	0	0	0	0	0	0	0	0	0	0.1	0	0	0	0	0	0	0	0	0	0	0	0	0
Bacteria;Actinobacteria;Acidimicrobiia;Acidimicrobiales;Iamiaceae;JF319263_g;EF516495_s	EF516495_s	0	0	0	0	0	1	0	0	0	0	0	0	0	0	0	0	0	0	0	0	0	0	0	0	0	0	0	0	0	0	0	0.1	0	0	0	0	0	0	0	0	0	0	0	0	0	0	0	0
Bacteria;Parcubacteria_OD1;Paceibacter_c;CP011215_o;CP011215_f;AY532578_g;EF516850_s	EF516850_s	0	0	0	0	0	0	0	0	1	0	0	0	0	0	0	0	0	0	0	0	0	0	0	0	0	0	0	0	0	0	0	0	0	0	0.1	0	0	0	0	0	0	0	0	0	0	0	0	0
Bacteria;Proteobacteria;Alphaproteobacteria;Rickettsiales;Rickettsiaceae;EF520403_g;EF520403_g_uc	EF520403_g_uc	0	0	0	0	0	0	1	0	0	0	0	0	0	0	0	0	0	0	0	0	0	0	0	0	0	0	0	0	0	0	0	0	0.1	0	0	0	0	0	0	0	0	0	0	0	0	0	0	0
Bacteria;Proteobacteria;Betaproteobacteria;Burkholderiales;Comamonadaceae;EF580985_g;EF580985_s	EF580985_s	0	0	0	0	0	0	0	0	0	0	0	0	0	1	0	0	0	0	0	0	0	0	0	0	0	0	0	0	0	0	0	0	0	0	0	0	0	0	0	0.1	0	0	0	0	0	0	0	0
Bacteria;Chloroflexi;HM748667_c;EF590008_o;EF590008_f;EF590008_g;EF590008_s	EF590008_s	0	0	0	0	1	0	0	0	0	0	0	0	0	0	0	0	0	0	0	0	0	0	0	0	0	0	0	0	0	0	0.1	0	0	0	0	0	0	0	0	0	0	0	0	0	0	0	0	0
Bacteria;Bacteroidetes;Flavobacteria;Flavobacteriales;Flavobacteriaceae;Flavobacterium;EF667895_s	EF667895_s	0	0	0	0	0	1	0	0	0	0	0	0	0	0	0	0	0	0	0	0	0	0	0	0	0	1	0	0	0	0	0	0.1	0	0	0	0	0	0	0	0	0	0	0	0	0	0	0	0
Bacteria;Proteobacteria;Oligoflexia;Bdellovibrionales;Bdellovibrionaceae;EU104230_g;EU104230_s	EU104230_s	0	0	0	0	0	0	0	0	0	1	0	0	0	0	0	0	0	0	0	0	0	0	0	0	0	0	0	0	0	0	0	0	0	0	0	0.1	0	0	0	0	0	0	0	0	0	0	0	0
Bacteria;Chloroflexi;GQ396871_c;GQ396871_o;GQ396871_f;GQ396871_g;EU134199_s	EU134199_s	0	0	0	0	0	0	0	0	0	0	0	0	0	0	0	0	0	1	0	0	0	0	0	0	0	0	0	0	0	0	0	0	0	0	0	0	0	0	0	0	0	0	0	0.1	0	0	0	0
Bacteria;Verrucomicrobia;Verrucomicrobiae;Pedosphaera_o;Pedosphaera_f;EU135478_g;EU135478_g_uc	EU135478_g_uc	0	0	0	0	0	0	0	0	0	0	0	0	0	2	0	0	0	0	0	0	0	0	0	0	0	0	0	0	0	0	0	0	0	0	0	0	0	0	0	0.2	0	0	0	0	0	0	0	0
Bacteria;Proteobacteria;Gammaproteobacteria;Steroidobacter_o;Steroidobacter_f;Acidibacter;EU335225_s	EU335225_s	0	0	0	0	0	0	0	0	0	0	0	0	0	0	0	0	0	0	0	0	0	0	0	1	0	0	0	0	0	0	0	0	0	0	0	0	0	0	0	0	0	0	0	0	0	0	0	0
Bacteria;Chlamydiae;Chlamydiae_c;Chlamydiales;EU363464_f;EU363464_g;EU363464_g_uc	EU363464_g_uc	0	0	0	0	0	0	2	0	0	0	0	0	0	0	0	0	0	0	0	0	0	0	0	0	0	0	0	0	0	0	0	0	0.2	0	0	0	0	0	0	0	0	0	0	0	0	0	0	0
Bacteria;Proteobacteria;Alphaproteobacteria;Sphingomonadales;Sphingomonadaceae;EU580479_g;EU580479_s	EU580479_s	0	0	0	0	0	0	4	0	0	1	0	0	0	0	0	0	0	0	0	0	0	0	0	0	0	0	0	0	0	0	0	0	0.4	0	0	0.1	0	0	0	0	0	0	0	0	0	0	0	0
Bacteria;Bacteroidetes;Bacteroidia;Bacteroidales;Acetobacteroides_f;Acetobacteroides;EU662649_s	EU662649_s	0	0	0	0	0	0	0	0	0	0	1	0	0	0	0	0	0	0	0	0	0	0	0	0	0	0	0	0	0	0	0	0	0	0	0	0	0.1	0	0	0	0	0	0	0	0	0	0	0
Bacteria;Saccharibacteria_TM7;Saccharimonas_c;Saccharimonas_o;Saccharimonas_f;Saccharimonas;EU681966_s	EU681966_s	0	0	0	0	0	0	0	0	0	0	0	0	0	0	0	0	0	0	0	0	0	6	0	0	0	0	0	0	0	0	0	0	0	0	0	0	0	0	0	0	0	0	0	0	0	0	0	0.6
Bacteria;Gemmatimonadetes;Longimicrobia;Longimicrobiales;GQ263002_f;EU735751_g;EU735751_g_uc	EU735751_g_uc	0	0	0	0	0	0	0	0	0	0	0	0	0	0	0	0	0	0	0	0	0	2	0	0	0	0	0	0	0	0	0	0	0	0	0	0	0	0	0	0	0	0	0	0	0	0	0	0.2
Bacteria;Chloroflexi;Thermomicrobia;DQ129389_o;DQ129389_f;FJ478561_g;EU786123_s	EU786123_s	0	0	0	0	0	0	0	0	0	0	0	0	0	0	0	0	0	1	0	0	0	0	0	0	0	0	0	0	0	0	0	0	0	0	0	0	0	0	0	0	0	0	0	0.1	0	0	0	0
Bacteria;Bacteroidetes;Cytophagia;Cytophagales;Cytophagaceae;Pseudarcicella;EU800176_s	EU800176_s	0	0	0	0	0	0	2	0	0	0	0	0	0	0	0	0	0	0	0	0	0	0	0	0	0	0	0	0	0	0	0	0	0.2	0	0	0	0	0	0	0	0	0	0	0	0	0	0	0
Bacteria;Proteobacteria;Betaproteobacteria;Burkholderiales;Comamonadaceae;Limnohabitans;EU801144_s	EU801144_s	0	0	0	0	0	0	2	0	0	0	0	0	0	0	0	0	0	0	0	0	0	0	0	0	0	0	0	0	0	0	0	0	0.2	0	0	0	0	0	0	0	0	0	0	0	0	0	0	0
Bacteria;Proteobacteria;Deltaproteobacteria;PAC002565_o;EU861868_f;EU861868_g;EU861868_g_uc	EU861868_g_uc	0	0	0	0	0	0	1	0	0	0	0	0	0	0	0	0	0	0	0	0	0	0	0	0	0	0	0	0	0	0	0	0	0.1	0	0	0	0	0	0	0	0	0	0	0	0	0	0	0
Bacteria;Actinobacteria;Actinobacteria_c;Micrococcales;Cellulomonadaceae;Cellulomonas;EU907873_s	EU907873_s	0	0	0	0	0	0	0	0	0	0	3	0	0	0	0	0	0	0	0	0	0	0	0	0	0	0	0	0	0	0	0	0	0	0	0	0	0.3	0	0	0	0	0	0	0	0	0	0	0
Bacteria;Proteobacteria;Betaproteobacteria;Burkholderiales;Comamonadaceae;EU978826_g;EU978826_s	EU978826_s	1	0	0	0	0	0	0	0	0	0	0	0	0	0	0	0	0	0	0	0	0	0	0	0	0	0	0.1	0	0	0	0	0	0	0	0	0	0	0	0	0	0	0	0	0	0	0	0	0
Bacteria;Proteobacteria;Betaproteobacteria;Neisseriales;Neisseriaceae;Eikenella;Eikenella corrodens	Eikenella corrodens	0	0	0	0	0	0	0	0	0	0	0	0	0	0	0	0	0	0	0	0	0	1	0	0	0	0	0	0	0	0	0	0	0	0	0	0	0	0	0	0	0	0	0	0	0	0	0	0.1
Bacteria;Bacteroidetes;Flavobacteria;Flavobacteriales;Flavobacteriaceae;Elizabethkingia;Elizabethkingia miricola group	Elizabethkingia miricola group	0	0	0	0	0	0	0	0	0	0	0	0	0	0	0	0	0	0	0	0	0	22	0	0	0	0	0	0	0	0	0	0	0	0	0	0	0	0	0	0	0	0	0	0	0	0	0	2.2
Bacteria;Bacteroidetes;Flavobacteria;Flavobacteriales;Flavobacteriaceae;Empedobacter;Empedobacter falsenii	Empedobacter falsenii	0	0	0	0	0	0	0	0	0	0	0	0	0	0	0	0	0	0	0	0	0	0	0	0	1	0	0	0	0	0	0	0	0	0	0	0	0	0	0	0	0	0	0	0	0	0	0	0
Bacteria;Bacteroidetes;Cytophagia;Cytophagales;Cytophagaceae;Emticicia;Emticicia_uc	Emticicia_uc	0	0	0	0	0	0	0	0	0	0	0	0	0	0	0	0	1	0	0	0	0	0	0	0	0	0	0	0	0	0	0	0	0	0	0	0	0	0	0	0	0	0	0.1	0	0	0	0	0
Bacteria;Proteobacteria;Gammaproteobacteria;Pseudomonadales;Moraxellaceae;Enhydrobacter;Enhydrobacter aerosaccus group	Enhydrobacter aerosaccus group	17	2	1	4	14	14	14	0	4	1	2	1	2	9	24	19	2	7	8	50	32	1	221	14	50	9	1.7	0.2	0.1	0.4	1.4	1.4	1.4	0	0.4	0.1	0.2	0.1	0.2	0.9	2.4	1.9	0.2	0.7	0.8	5	3.2	0.1
Bacteria;Proteobacteria;Gammaproteobacteria;Enterobacterales;Enterobacteriaceae;Enterobacter;Enterobacter kobei	Enterobacter kobei	0	0	0	0	1	0	0	0	0	0	0	0	0	0	0	0	0	0	0	0	0	0	0	0	0	0	0	0	0	0	0.1	0	0	0	0	0	0	0	0	0	0	0	0	0	0	0	0	0
Bacteria;Proteobacteria;Gammaproteobacteria;Enterobacterales;Enterobacteriaceae;Enterobacter;Enterobacter_uc	Enterobacter_uc	0	0	0	0	0	0	0	0	0	0	0	0	0	0	0	0	1	0	0	0	0	0	0	0	0	0	0	0	0	0	0	0	0	0	0	0	0	0	0	0	0	0	0.1	0	0	0	0	0
Bacteria;Proteobacteria;Gammaproteobacteria;Enterobacterales;Enterobacteriaceae;Enterobacteriaceae_g;Enterobacteriaceae group	Enterobacteriaceae group	1	0	1	0	1	0	1	0	0	0	0	0	0	2	1	0	0	0	0	0	0	0	0	1	2	0	0.1	0	0.1	0	0.1	0	0.1	0	0	0	0	0	0	0.2	0.1	0	0	0	0	0	0	0
Bacteria;Firmicutes;Bacilli;Lactobacillales;Enterococcaceae;Enterococcus;Enterococcus cecorum	Enterococcus cecorum	0	0	0	0	0	0	0	0	0	0	0	0	0	0	0	0	0	1	0	0	0	0	0	0	0	0	0	0	0	0	0	0	0	0	0	0	0	0	0	0	0	0	0	0.1	0	0	0	0
Bacteria;Firmicutes;Bacilli;Lactobacillales;Enterococcaceae;Enterococcus;Enterococcus eurekensis	Enterococcus eurekensis	0	0	0	0	0	0	0	0	0	0	0	0	0	0	0	0	0	1	0	0	0	0	0	0	0	0	0	0	0	0	0	0	0	0	0	0	0	0	0	0	0	0	0	0.1	0	0	0	0
Bacteria;Firmicutes;Bacilli;Lactobacillales;Enterococcaceae;Enterococcus;Enterococcus faecalis	Enterococcus faecalis	0	0	0	0	1	0	0	0	0	0	0	0	0	0	1	1	0	0	0	0	0	3	2	14	2	2	0	0	0	0	0.1	0	0	0	0	0	0	0	0	0	0.1	0.1	0	0	0	0	0	0.3
Bacteria;Firmicutes;Bacilli;Lactobacillales;Enterococcaceae;Enterococcus;Enterococcus faecium group	Enterococcus faecium group	0	0	0	0	0	0	0	0	0	0	0	0	0	0	0	0	0	0	1	0	0	0	0	0	0	0	0	0	0	0	0	0	0	0	0	0	0	0	0	0	0	0	0	0	0.1	0	0	0
Bacteria;Proteobacteria;Gammaproteobacteria;Enterobacterales;Enterobacteriaceae;Escherichia;Escherichia coli group	Escherichia coli group	0	0	0	0	3	0	0	0	0	0	0	0	0	3	10	1	0	0	1	2	1	0	5	1	2	3	0	0	0	0	0.3	0	0	0	0	0	0	0	0	0.3	1	0.1	0	0	0.1	0.2	0.1	0
Bacteria;Firmicutes;Clostridia;Clostridiales;Lachnospiraceae;Lachnospira;Eubacterium eligens group	Eubacterium eligens group	0	0	0	0	0	0	0	0	0	0	0	0	0	0	0	0	0	0	0	0	0	0	1	0	0	0	0	0	0	0	0	0	0	0	0	0	0	0	0	0	0	0	0	0	0	0	0	0
Bacteria;Firmicutes;Clostridia;Clostridiales;Mogibacterium_f;Eubacterium_g10;Eubacterium sulci	Eubacterium sulci	0	0	0	0	1	0	0	0	0	0	0	0	0	0	0	0	0	0	0	0	0	0	0	0	0	0	0	0	0	0	0.1	0	0	0	0	0	0	0	0	0	0	0	0	0	0	0	0	0
Bacteria;Firmicutes;Bacilli;Bacillales;Exiguobacteriaceae;Exiguobacterium;Exiguobacterium acetylicum group	Exiguobacterium acetylicum group	0	0	0	0	0	0	0	0	0	0	0	0	0	0	0	0	2	0	0	0	0	0	0	0	0	0	0	0	0	0	0	0	0	0	0	0	0	0	0	0	0	0	0.2	0	0	0	0	0
Bacteria;Firmicutes;Tissierellia;Tissierellales;Peptoniphilaceae;Ezakiella;Ezakiella peruensis group	Ezakiella peruensis group	0	0	0	0	0	0	0	0	3	0	0	0	0	0	0	0	0	0	0	0	0	0	0	0	0	0	0	0	0	0	0	0	0	0	0.3	0	0	0	0	0	0	0	0	0	0	0	0	0
Bacteria;Proteobacteria;Betaproteobacteria;Burkholderiales;Oxalobacteraceae;Massilia;FAOS_s group	FAOS_s group	0	0	0	0	1	0	0	0	0	0	0	0	0	0	0	0	0	0	1	0	0	0	0	0	0	0	0	0	0	0	0.1	0	0	0	0	0	0	0	0	0	0	0	0	0	0.1	0	0	0
Bacteria;Bacteroidetes;Bacteroidia;Bacteroidales;Porphyromonadaceae;Proteiniphilum;FJ189548_s	FJ189548_s	0	0	0	0	1	0	0	0	0	0	0	0	0	0	0	0	0	0	0	0	0	0	0	0	0	0	0	0	0	0	0.1	0	0	0	0	0	0	0	0	0	0	0	0	0	0	0	0	0
Bacteria;Proteobacteria;Gammaproteobacteria;Pseudomonadales;Moraxellaceae;Acinetobacter;FJ192503_s	FJ192503_s	0	0	0	0	0	0	0	0	0	0	0	0	0	0	0	0	0	0	0	0	0	0	0	1	0	0	0	0	0	0	0	0	0	0	0	0	0	0	0	0	0	0	0	0	0	0	0	0
Bacteria;Acidobacteria;Vicinamibacter_c;Vicinamibacter_o;Vicinamibacter_f;GU187031_g;FJ230900_s	FJ230900_s	0	0	0	0	0	1	1	0	0	0	0	0	0	0	0	0	0	0	0	0	0	0	0	0	0	0	0	0	0	0	0	0.1	0.1	0	0	0	0	0	0	0	0	0	0	0	0	0	0	0
Bacteria;Cyanobacteria;Hormogoneae;Nostocales;FJ466074_f;FJ466074_g;FJ466074_g_uc	FJ466074_g_uc	0	0	0	0	0	0	0	0	0	0	0	0	0	0	0	0	0	1	0	0	0	0	0	0	0	0	0	0	0	0	0	0	0	0	0	0	0	0	0	0	0	0	0	0.1	0	0	0	0
Bacteria;Saccharibacteria_TM7;Saccharimonas_c;Saccharimonas_o;Saccharimonas_f;FJ470493_g;FJ470493_s	FJ470493_s	0	0	0	0	0	0	0	0	0	0	0	0	0	0	0	0	0	0	0	0	0	4	0	0	0	0	0	0	0	0	0	0	0	0	0	0	0	0	0	0	0	0	0	0	0	0	0	0.4
Bacteria;Actinobacteria;Actinobacteria_c;Frankiales;AB021325_f;AB021325_g;FJ542902_s	FJ542902_s	0	0	0	0	0	0	1	0	0	0	0	0	0	0	0	0	0	0	0	0	0	0	0	0	0	0	0	0	0	0	0	0	0.1	0	0	0	0	0	0	0	0	0	0	0	0	0	0	0
Bacteria;Proteobacteria;Alphaproteobacteria;Rhodobacterales;Rhodobacteraceae;Rhodobacter;FJ612179_s	FJ612179_s	0	0	0	0	0	3	0	0	0	0	1	0	0	2	0	0	0	0	0	0	0	0	0	0	0	0	0	0	0	0	0	0.3	0	0	0	0	0.1	0	0	0.2	0	0	0	0	0	0	0	0
Bacteria;Actinobacteria;Actinobacteria_c;Frankiales;Geodermatophilaceae;Blastococcus;FJ658351_s	FJ658351_s	0	0	0	0	0	0	0	0	0	0	0	0	0	0	0	0	0	0	0	0	0	0	1	0	0	0	0	0	0	0	0	0	0	0	0	0	0	0	0	0	0	0	0	0	0	0	0	0
Bacteria;Firmicutes;Clostridia;Clostridiales;Ruminococcaceae;Fastidiosipila;FJ672511_s	FJ672511_s	0	0	0	0	0	0	0	0	1	0	0	0	0	0	0	0	0	0	0	0	0	0	0	0	0	0	0	0	0	0	0	0	0	0	0.1	0	0	0	0	0	0	0	0	0	0	0	0	0
Bacteria;Firmicutes;Negativicutes;Selenomonadales;Selenomonadaceae;Selenomonas;FJ773365_s	FJ773365_s	0	0	0	0	0	0	0	0	0	0	0	0	0	0	0	0	0	0	0	0	0	1	0	0	0	0	0	0	0	0	0	0	0	0	0	0	0	0	0	0	0	0	0	0	0	0	0	0.1
Bacteria;Actinobacteria;Actinobacteria_c;Micrococcales;Microbacteriaceae;FJ893810_g;FJ893810_s	FJ893810_s	0	0	0	0	0	0	0	0	0	0	0	0	0	0	0	0	0	1	0	0	0	0	0	0	0	0	0	0	0	0	0	0	0	0	0	0	0	0	0	0	0	0	0	0.1	0	0	0	0
Bacteria;Fusobacteria;Fusobacteria_c;Fusobacteriales;Leptotrichiaceae;Leptotrichia;FJ976402_s	FJ976402_s	0	0	0	0	0	0	0	0	0	0	0	0	0	0	2	0	0	0	0	0	0	0	0	0	0	0	0	0	0	0	0	0	0	0	0	0	0	0	0	0	0.2	0	0	0	0	0	0	0
Bacteria;Bacteroidetes;Bacteroidia;Bacteroidales;Prevotellaceae;Alloprevotella;FJ976422_s	FJ976422_s	0	0	0	0	0	0	0	0	0	0	0	0	0	0	0	0	0	0	1	0	0	0	0	0	3	0	0	0	0	0	0	0	0	0	0	0	0	0	0	0	0	0	0	0	0.1	0	0	0
Bacteria;Proteobacteria;Alphaproteobacteria;Rhodospirillales;Rhodospirillaceae;DQ984631_g;FM209171_s	FM209171_s	0	0	0	0	0	0	0	0	0	0	0	0	0	0	0	0	0	0	0	0	0	2	0	0	0	0	0	0	0	0	0	0	0	0	0	0	0	0	0	0	0	0	0	0	0	0	0	0.2
Bacteria;Proteobacteria;Alphaproteobacteria;Sphingomonadales;Sphingomonadaceae;Sphingomonas;FM209357_s	FM209357_s	0	0	0	0	0	0	0	0	0	1	0	0	0	0	0	0	0	0	0	0	0	0	0	0	0	0	0	0	0	0	0	0	0	0	0	0.1	0	0	0	0	0	0	0	0	0	0	0	0
Bacteria;Planctomycetes;Planctomycetia;Planctomycetales;Gemmataceae;Gemmata;FM873515_s	FM873515_s	0	0	0	0	0	1	0	0	0	0	0	0	0	0	0	0	0	0	0	0	0	0	0	0	0	0	0	0	0	0	0	0.1	0	0	0	0	0	0	0	0	0	0	0	0	0	0	0	0
Bacteria;Bacteroidetes;Bacteroidia;Bacteroidales;Porphyromonadaceae;AM420159_g;FM873521_s	FM873521_s	0	0	0	2	0	0	0	0	0	0	0	0	0	0	0	0	0	0	0	0	0	0	0	0	0	0	0	0	0	0.2	0	0	0	0	0	0	0	0	0	0	0	0	0	0	0	0	0	0
Bacteria;Actinobacteria;Actinobacteria_c;Actinomycetales;Actinomycetaceae;Actinomyces;FM873673_s	FM873673_s	0	0	0	0	0	0	0	0	0	0	0	0	0	0	1	0	0	0	0	0	0	0	0	0	0	0	0	0	0	0	0	0	0	0	0	0	0	0	0	0	0.1	0	0	0	0	0	0	0
Bacteria;Proteobacteria;Betaproteobacteria;Neisseriales;Neisseriaceae;FM873692_g;FM873692_g_uc	FM873692_g_uc	0	0	0	5	1	3	8	0	56	1	52	0	60	4	0	71	0	58	0	0	1	2	37	9	0	0	0	0	0	0.5	0.1	0.3	0.8	0	5.6	0.1	5.2	0	6	0.4	0	7.1	0	5.8	0	0	0.1	0.2
Bacteria;Proteobacteria;Betaproteobacteria;Neisseriales;Neisseriaceae;FM873692_g;FM873692_s	FM873692_s	10	1	181	3	2	16	55	0	378	1	199	0	161	6	8	187	79	287	0	0	1	3	104	25	0	362	1	0.1	18.1	0.3	0.2	1.6	5.5	0	37.8	0.1	19.9	0	16.1	0.6	0.8	18.7	7.9	28.7	0	0	0.1	0.3
Bacteria;Firmicutes;Tissierellia;Tissierellales;Peptoniphilaceae;Anaerococcus;FM874928_s	FM874928_s	0	0	0	0	0	0	2	0	1	0	0	0	1	0	0	0	0	1	0	0	0	0	1	0	0	0	0	0	0	0	0	0	0.2	0	0.1	0	0	0	0.1	0	0	0	0	0.1	0	0	0	0
Bacteria;Proteobacteria;Gammaproteobacteria;Xanthomonadales;Xanthomonadaceae;Pseudoxanthomonas;FR774558_s	FR774558_s	0	0	0	2	0	0	0	0	1	0	0	0	0	0	0	0	0	0	0	0	0	0	0	0	0	0	0	0	0	0.2	0	0	0	0	0.1	0	0	0	0	0	0	0	0	0	0	0	0	0
Bacteria;Proteobacteria;Gammaproteobacteria;Enterobacterales;Enterobacteriaceae;Klebsiella;FWNZ_s	FWNZ_s	0	0	0	0	0	0	0	0	0	0	0	0	0	0	0	0	0	0	0	0	0	0	1	0	0	0	0	0	0	0	0	0	0	0	0	0	0	0	0	0	0	0	0	0	0	0	0	0
Bacteria;Firmicutes;Bacilli;Lactobacillales;Aerococcaceae;Facklamia;Facklamia languida	Facklamia languida	0	0	0	0	0	0	0	0	3	0	0	0	0	0	0	0	0	0	0	0	0	0	0	0	0	0	0	0	0	0	0	0	0	0	0.3	0	0	0	0	0	0	0	0	0	0	0	0	0
Bacteria;Firmicutes;Clostridia;Clostridiales;Ruminococcaceae;Faecalibacterium;Faecalibacterium prausnitzii group	Faecalibacterium prausnitzii group	0	0	0	0	0	0	0	0	0	0	0	0	0	1	0	0	0	0	0	0	2	0	8	0	0	0	0	0	0	0	0	0	0	0	0	0	0	0	0	0.1	0	0	0	0	0	0	0.2	0
Bacteria;Firmicutes;Clostridia;Clostridiales;Ruminococcaceae;Fastidiosipila;Fastidiosipila sanguinis	Fastidiosipila sanguinis	0	0	0	0	0	0	0	0	0	0	0	0	0	0	0	0	0	0	0	0	0	0	0	0	1	0	0	0	0	0	0	0	0	0	0	0	0	0	0	0	0	0	0	0	0	0	0	0
Bacteria;Firmicutes;Tissierellia;Tissierellales;Peptoniphilaceae;Fenollaria;Fenollaria massiliensis group	Fenollaria massiliensis group	0	0	0	0	0	0	0	0	8	1	0	0	0	0	0	0	0	0	0	0	0	0	0	0	1	0	0	0	0	0	0	0	0	0	0.8	0.1	0	0	0	0	0	0	0	0	0	0	0	0
Bacteria;Bacteroidetes;Sphingobacteriia;Sphingobacteriales;Chitinophagaceae;Ferruginibacter;Ferruginibacter_uc	Ferruginibacter_uc	0	0	0	0	0	1	0	0	0	0	0	0	0	0	0	0	0	0	0	0	0	0	0	0	0	0	0	0	0	0	0	0.1	0	0	0	0	0	0	0	0	0	0	0	0	0	0	0	0
Bacteria;Firmicutes;Clostridia;Clostridiales;Peptostreptococcaceae;Filifactor;Filifactor alocis	Filifactor alocis	0	0	0	0	0	0	0	0	0	0	0	0	0	0	0	0	0	0	0	0	0	2	0	0	0	0	0	0	0	0	0	0	0	0	0	0	0	0	0	0	0	0	0	0	0	0	0	0.2
Bacteria;Firmicutes;Tissierellia;Tissierellales;Peptoniphilaceae;Finegoldia;Finegoldia magna	Finegoldia magna	2	0	0	8	3	0	14	1	38	0	1	0	0	1	8	4	1	5	5	0	0	1	4	0	1	8	0.2	0	0	0.8	0.3	0	1.4	0.1	3.8	0	0.1	0	0	0.1	0.8	0.4	0.1	0.5	0.5	0	0	0.1
Bacteria;Bacteroidetes;Flavobacteria;Flavobacteriales;Flavobacteriaceae;Flavobacterium;Flavobacterium granuli group	Flavobacterium granuli group	0	0	0	0	0	0	0	0	0	0	0	0	0	0	0	0	0	0	0	0	2	0	0	0	1	0	0	0	0	0	0	0	0	0	0	0	0	0	0	0	0	0	0	0	0	0	0.2	0
Bacteria;Bacteroidetes;Flavobacteria;Flavobacteriales;Flavobacteriaceae;Flavobacterium;Flavobacterium gyeonganense group	Flavobacterium gyeonganense group	0	0	0	0	0	0	0	0	2	0	1	0	0	0	0	0	0	0	0	0	0	0	0	0	0	0	0	0	0	0	0	0	0	0	0.2	0	0.1	0	0	0	0	0	0	0	0	0	0	0
Bacteria;Bacteroidetes;Flavobacteria;Flavobacteriales;Flavobacteriaceae;Flavobacterium;Flavobacterium succinicans	Flavobacterium succinicans	0	0	0	0	0	0	3	0	1	0	0	0	0	0	0	0	0	0	0	0	0	0	0	0	0	0	0	0	0	0	0	0	0.3	0	0.1	0	0	0	0	0	0	0	0	0	0	0	0	0
Bacteria;Bacteroidetes;Flavobacteria;Flavobacteriales;Flavobacteriaceae;Flavobacterium;Flavobacterium terrae group	Flavobacterium terrae group	0	0	0	0	0	0	0	0	0	1	0	0	0	0	0	0	0	0	0	0	0	0	0	0	0	0	0	0	0	0	0	0	0	0	0	0.1	0	0	0	0	0	0	0	0	0	0	0	0
Bacteria;Bacteroidetes;Flavobacteria;Flavobacteriales;Flavobacteriaceae;Flavobacterium;Flavobacterium ummariense	Flavobacterium ummariense	0	0	0	0	0	0	0	0	0	0	0	0	0	0	0	0	0	1	0	0	0	0	0	0	0	0	0	0	0	0	0	0	0	0	0	0	0	0	0	0	0	0	0	0.1	0	0	0	0
Bacteria;Bacteroidetes;Flavobacteria;Flavobacteriales;Flavobacteriaceae;Flavobacterium;Flavobacterium_uc	Flavobacterium_uc	1	0	0	0	0	0	0	0	1	0	0	0	0	0	0	0	0	0	0	0	0	0	0	0	0	0	0.1	0	0	0	0	0	0	0	0.1	0	0	0	0	0	0	0	0	0	0	0	0	0
Bacteria;Firmicutes;Clostridia;Clostridiales;Ruminococcaceae;Pseudoflavonifractor;Flavonifractor plautii	Flavonifractor plautii	0	0	0	0	0	0	0	0	0	0	0	0	0	0	0	0	0	0	0	0	0	0	2	0	0	0	0	0	0	0	0	0	0	0	0	0	0	0	0	0	0	0	0	0	0	0	0	0
Bacteria;Bacteroidetes;Cytophagia;Cytophagales;Cytophagaceae;Flectobacillus;Flectobacillus roseus	Flectobacillus roseus	0	0	0	0	0	0	0	0	0	0	0	0	0	0	0	0	0	0	1	0	0	0	0	0	0	0	0	0	0	0	0	0	0	0	0	0	0	0	0	0	0	0	0	0	0.1	0	0	0
Bacteria;Firmicutes;Clostridia;Clostridiales;Lachnospiraceae;Fusicatenibacter;Fusicatenibacter saccharivorans	Fusicatenibacter saccharivorans	0	0	0	0	1	0	0	0	0	0	0	0	0	0	0	0	0	0	0	0	0	0	0	0	0	0	0	0	0	0	0.1	0	0	0	0	0	0	0	0	0	0	0	0	0	0	0	0	0
Bacteria;Fusobacteria;Fusobacteria_c;Fusobacteriales;Fusobacteriaceae;Fusobacterium;Fusobacterium nucleatum group	Fusobacterium nucleatum group	0	0	0	2	0	0	1	0	0	1	0	0	0	0	0	0	1	1	3	8	2	25	0	0	2	1	0	0	0	0.2	0	0	0.1	0	0	0.1	0	0	0	0	0	0	0.1	0.1	0.3	0.8	0.2	2.5
Bacteria;Fusobacteria;Fusobacteria_c;Fusobacteriales;Fusobacteriaceae;Fusobacterium;Fusobacterium periodonticum group	Fusobacterium periodonticum group	0	0	0	0	2	0	0	0	0	0	1	0	0	0	0	0	1	9	4	0	3	0	0	0	1	0	0	0	0	0	0.2	0	0	0	0	0	0.1	0	0	0	0	0	0.1	0.9	0.4	0	0.3	0
Bacteria;Actinobacteria;Actinobacteria_c;Actinomycetales;Actinomycetaceae;Actinobaculum;GG703879_s	GG703879_s	0	0	0	0	0	0	1	0	0	0	0	0	0	0	0	0	0	0	0	0	0	0	0	0	0	0	0	0	0	0	0	0	0.1	0	0	0	0	0	0	0	0	0	0	0	0	0	0	0
Bacteria;Firmicutes;Bacilli;Bacillales;Staphylococcaceae;Salinicoccus;GQ073025_s	GQ073025_s	0	0	1	0	0	0	0	0	0	0	0	0	0	0	0	0	0	0	0	0	0	0	0	0	0	0	0	0	0.1	0	0	0	0	0	0	0	0	0	0	0	0	0	0	0	0	0	0	0
Bacteria;Acidobacteria;Vicinamibacter_c;Vicinamibacter_o;Vicinamibacter_f;PAC001874_g;GQ264134_s	GQ264134_s	0	0	0	0	0	0	1	0	0	0	0	0	0	0	0	0	0	0	0	0	0	0	0	0	0	0	0	0	0	0	0	0	0.1	0	0	0	0	0	0	0	0	0	0	0	0	0	0	0
Bacteria;Acidobacteria;Solibacteres;Solibacterales;Bryobacteraceae;KB906767_g;GQ264146_s	GQ264146_s	0	0	0	0	0	0	0	0	1	0	0	0	0	0	0	0	0	0	0	0	0	0	0	0	0	0	0	0	0	0	0	0	0	0	0.1	0	0	0	0	0	0	0	0	0	0	0	0	0
Bacteria;Verrucomicrobia;Verrucomicrobiae;Verrucomicrobiales;DQ856525_f;GQ396806_g;GQ396806_g_uc	GQ396806_g_uc	0	0	0	0	0	0	1	0	0	0	0	0	0	0	0	0	0	0	0	0	0	0	0	0	0	0	0	0	0	0	0	0	0.1	0	0	0	0	0	0	0	0	0	0	0	0	0	0	0
Bacteria;Chloroflexi;GQ396871_c;GQ396871_o;GQ396871_f;GQ396871_g;GQ396871_g_uc	GQ396871_g_uc	0	0	0	0	0	0	2	0	0	0	0	0	0	0	0	0	0	0	0	0	0	0	0	0	0	0	0	0	0	0	0	0	0.2	0	0	0	0	0	0	0	0	0	0	0	0	0	0	0
Bacteria;Actinobacteria;Acidimicrobiia;Acidimicrobiales;Ilumatobacter_f;GQ387490_g;GQ397040_s	GQ397040_s	0	0	0	2	0	0	0	0	0	0	0	0	0	0	0	0	0	0	0	0	0	0	0	0	0	0	0	0	0	0.2	0	0	0	0	0	0	0	0	0	0	0	0	0	0	0	0	0	0
Bacteria;Acidobacteria;CP011806_c;CP011806_o;GQ472805_f;GQ472805_g;GQ472805_g_uc	GQ472805_g_uc	0	0	0	0	1	0	0	0	0	0	0	0	0	0	0	0	0	0	0	0	0	0	0	0	0	0	0	0	0	0	0.1	0	0	0	0	0	0	0	0	0	0	0	0	0	0	0	0	0
Bacteria;Acidobacteria;Blastocatellia;Blastocatellales;PAC000004_f;PAC001850_g;GQ500893_s	GQ500893_s	0	0	0	0	0	0	0	0	0	0	0	0	0	0	0	0	0	0	0	0	0	0	0	0	0	1	0	0	0	0	0	0	0	0	0	0	0	0	0	0	0	0	0	0	0	0	0	0
Bacteria;Verrucomicrobia;Verrucomicrobiae;Pedosphaera_o;Pedosphaera_f;GU127739_g;GU127739_g_uc	GU127739_g_uc	0	0	0	0	0	0	0	0	0	0	0	0	0	0	0	0	0	0	0	0	0	1	0	0	0	0	0	0	0	0	0	0	0	0	0	0	0	0	0	0	0	0	0	0	0	0	0	0.1
Bacteria;Chlorobi;OPB56_c;OPB56_o;HQ343229_f;HQ343229_g;GU305800_s	GU305800_s	0	0	0	0	0	0	4	0	0	0	0	0	0	0	0	0	0	0	0	0	0	0	0	0	0	0	0	0	0	0	0	0	0.4	0	0	0	0	0	0	0	0	0	0	0	0	0	0	0
Bacteria;SR1;CP006913_c;CP006913_o;CP006913_f;GU410548_g;GU410548_s	GU410548_s	0	0	0	0	0	0	0	0	0	0	0	0	0	0	0	0	0	0	0	0	0	2	0	0	0	0	0	0	0	0	0	0	0	0	0	0	0	0	0	0	0	0	0	0	0	0	0	0.2
Bacteria;Synergistetes;Synergistia;Synergistales;Synergistaceae;Fretibacterium;GU430992_s	GU430992_s	0	0	0	0	0	0	0	0	0	0	0	0	0	0	0	0	0	0	0	0	0	2	0	0	0	0	0	0	0	0	0	0	0	0	0	0	0	0	0	0	0	0	0	0	0	0	0	0.2
Bacteria;Bacteroidetes;Cytophagia;Cytophagales;Cytophagaceae;GU454944_g;GU454944_g_uc	GU454944_g_uc	0	0	0	0	0	2	0	0	0	0	0	0	0	0	0	0	0	0	0	0	0	0	0	0	0	0	0	0	0	0	0	0.2	0	0	0	0	0	0	0	0	0	0	0	0	0	0	0	0
Bacteria;Planctomycetes;Planctomycetia;Planctomycetales;Gemmataceae;Gemmata;GU454961_s	GU454961_s	0	0	0	0	0	0	0	0	1	0	0	0	0	0	0	0	0	0	0	0	0	0	0	0	0	0	0	0	0	0	0	0	0	0	0.1	0	0	0	0	0	0	0	0	0	0	0	0	0
Bacteria;Firmicutes;Negativicutes;Selenomonadales;Selenomonadaceae;Schwartzia;GU470897_s	GU470897_s	0	0	0	0	0	0	0	0	0	0	0	0	0	0	0	0	0	0	0	0	0	1	0	0	0	0	0	0	0	0	0	0	0	0	0	0	0	0	0	0	0	0	0	0	0	0	0	0.1
Bacteria;Actinobacteria;Actinobacteria_c;Bifidobacteriales;Bifidobacteriaceae;Gardnerella;Gardnerella vaginalis group	Gardnerella vaginalis group	0	0	0	0	0	0	0	0	0	0	0	0	0	0	0	0	0	0	0	0	0	0	0	0	1	1	0	0	0	0	0	0	0	0	0	0	0	0	0	0	0	0	0	0	0	0	0	0
Bacteria;Actinobacteria;Actinobacteria_c;Micrococcales;Micrococcaceae;Garicola;Garicola koreensis	Garicola koreensis	0	0	0	0	0	0	0	0	0	0	0	0	0	0	0	0	0	0	0	0	0	0	0	1	0	0	0	0	0	0	0	0	0	0	0	0	0	0	0	0	0	0	0	0	0	0	0	0
Bacteria;Firmicutes;Bacilli;Bacillales;Gemella_f;Gemella;Gemella haemolysans group	Gemella haemolysans group	0	0	0	3	0	0	9	0	0	0	0	0	0	0	0	0	0	4	1	1	3	0	0	0	2	0	0	0	0	0.3	0	0	0.9	0	0	0	0	0	0	0	0	0	0	0.4	0.1	0.1	0.3	0
Bacteria;Planctomycetes;Planctomycetia;Planctomycetales;Gemmataceae;Gemmata;Gemmata_uc	Gemmata_uc	0	0	0	0	0	0	1	0	0	0	0	0	0	0	0	0	0	0	0	0	0	0	0	0	0	0	0	0	0	0	0	0	0.1	0	0	0	0	0	0	0	0	0	0	0	0	0	0	0
Bacteria;Actinobacteria;Actinobacteria_c;Frankiales;Geodermatophilaceae;Geodermatophilus;Geodermatophilus obscurus group	Geodermatophilus obscurus group	0	0	0	0	0	0	0	0	0	0	0	0	0	0	0	0	0	0	1	0	1	0	0	0	0	0	0	0	0	0	0	0	0	0	0	0	0	0	0	0	0	0	0	0	0.1	0	0.1	0
Bacteria;Actinobacteria;Actinobacteria_c;Corynebacteriales;Nocardiaceae;Gordonia;Gordonia bronchialis group	Gordonia bronchialis group	1	0	0	0	0	0	0	0	0	0	0	0	0	0	4	0	0	0	0	0	0	0	0	0	0	1	0.1	0	0	0	0	0	0	0	0	0	0	0	0	0	0.4	0	0	0	0	0	0	0
Bacteria;Actinobacteria;Actinobacteria_c;Corynebacteriales;Nocardiaceae;Gordonia;Gordonia hydrophobica group	Gordonia hydrophobica group	1	0	0	0	0	0	0	0	0	0	1	0	0	0	0	0	0	0	0	0	0	0	0	0	0	0	0.1	0	0	0	0	0	0	0	0	0	0.1	0	0	0	0	0	0	0	0	0	0	0
Bacteria;Actinobacteria;Actinobacteria_c;Corynebacteriales;Nocardiaceae;Gordonia;Gordonia sputi group	Gordonia sputi group	3	0	0	0	0	0	0	0	0	2	2	0	0	0	0	0	0	1	0	0	0	0	0	1	0	1	0.3	0	0	0	0	0	0	0	0	0.2	0.2	0	0	0	0	0	0	0.1	0	0	0	0
Bacteria;Actinobacteria;Actinobacteria_c;Corynebacteriales;Nocardiaceae;Gordonia;Gordonia terrae group	Gordonia terrae group	11	0	0	0	0	0	0	0	0	0	0	0	0	0	1	0	0	0	0	0	2	0	1	0	1	0	1.1	0	0	0	0	0	0	0	0	0	0	0	0	0	0.1	0	0	0	0	0	0.2	0
Bacteria;Actinobacteria;Actinobacteria_c;Corynebacteriales;Nocardiaceae;Gordonia;Gordonia_uc	Gordonia_uc	0	0	0	0	0	0	0	0	0	0	0	0	0	0	2	0	0	0	0	0	0	0	0	0	0	0	0	0	0	0	0	0	0	0	0	0	0	0	0	0	0.2	0	0	0	0	0	0	0
Bacteria;Firmicutes;Bacilli;Lactobacillales;Aerococcaceae;Granulicatella;Granulicatella adiacens group	Granulicatella adiacens group	0	0	0	0	1	0	0	0	0	0	0	0	0	0	2	0	0	4	8	1	0	0	0	0	9	0	0	0	0	0	0.1	0	0	0	0	0	0	0	0	0	0.2	0	0	0.4	0.8	0.1	0	0
Bacteria;Firmicutes;Bacilli;Lactobacillales;Aerococcaceae;Granulicatella;Granulicatella elegans	Granulicatella elegans	0	0	0	1	0	0	2	0	0	0	0	2	0	0	0	0	0	0	0	0	0	0	0	0	0	0	0	0	0	0.1	0	0	0.2	0	0	0	0	0.2	0	0	0	0	0	0	0	0	0	0
Bacteria;Bacteroidetes;Bacteroidia;Bacteroidales;Prevotellaceae;Prevotella;HE999470_s	HE999470_s	0	0	0	0	0	0	0	0	0	0	0	0	0	0	0	0	0	0	1	4	1	7	0	0	0	0	0	0	0	0	0	0	0	0	0	0	0	0	0	0	0	0	0	0	0.1	0.4	0.1	0.7
Bacteria;Firmicutes;Clostridia;Clostridiales;Ruminococcaceae;Ruminococcus;HF545616_s	HF545616_s	0	0	0	0	0	0	0	0	0	0	0	0	0	0	0	0	0	0	0	0	0	0	1	1	0	0	0	0	0	0	0	0	0	0	0	0	0	0	0	0	0	0	0	0	0	0	0	0
Bacteria;Firmicutes;Tissierellia;Tissierellales;Peptoniphilaceae;Helcococcus;HM036005_s	HM036005_s	0	0	0	0	0	0	0	0	0	0	0	0	0	0	0	0	0	0	0	0	0	0	0	0	1	0	0	0	0	0	0	0	0	0	0	0	0	0	0	0	0	0	0	0	0	0	0	0
Bacteria;Acidobacteria;Blastocatellia;Blastocatellales;Blastocatellaceae;Blastocatella;HM062211_s	HM062211_s	0	0	0	0	0	0	1	0	0	0	0	0	0	0	0	0	1	1	0	0	0	0	0	0	0	0	0	0	0	0	0	0	0.1	0	0	0	0	0	0	0	0	0	0.1	0.1	0	0	0	0
Bacteria;Planctomycetes;Planctomycetia;Planctomycetales;Isosphaeraceae;EU289510_g;HM366483_s	HM366483_s	0	0	0	0	0	0	0	0	0	0	0	0	0	0	0	0	0	1	0	0	0	0	0	0	0	0	0	0	0	0	0	0	0	0	0	0	0	0	0	0	0	0	0	0.1	0	0	0	0
Bacteria;Firmicutes;Tissierellia;Tissierellales;Peptoniphilaceae;Anaerococcus;HM587322_s	HM587322_s	0	0	0	0	0	0	0	0	0	0	0	0	0	0	2	0	0	0	0	0	0	0	0	0	0	0	0	0	0	0	0	0	0	0	0	0	0	0	0	0	0.2	0	0	0	0	0	0	0
Bacteria;Proteobacteria;Alphaproteobacteria;Rhizobiales;Phyllobacteriaceae;Phyllobacterium;HM773484_s	HM773484_s	0	0	0	1	0	0	0	0	0	0	0	0	0	0	0	0	0	0	0	0	0	0	0	0	0	0	0	0	0	0.1	0	0	0	0	0	0	0	0	0	0	0	0	0	0	0	0	0	0
Bacteria;Saccharibacteria_TM7;Saccharimonas_c;Saccharimonas_o;Saccharimonas_f;Saccharimonas;HM773530_s	HM773530_s	0	0	0	0	0	0	0	0	0	0	0	0	0	0	0	0	0	1	0	0	0	0	0	0	0	0	0	0	0	0	0	0	0	0	0	0	0	0	0	0	0	0	0	0.1	0	0	0	0
Bacteria;Acidobacteria;Vicinamibacter_c;Vicinamibacter_o;Vicinamibacter_f;GU187031_g;HQ114097_s	HQ114097_s	0	0	0	0	0	0	0	0	0	1	0	0	0	0	0	0	0	0	0	0	0	0	0	0	0	0	0	0	0	0	0	0	0	0	0	0.1	0	0	0	0	0	0	0	0	0	0	0	0
Bacteria;Bacteroidetes;Sphingobacteriia;NVQB_o;NVQB_f;NVQB_g;HQ119837_s	HQ119837_s	0	0	0	0	0	1	0	0	0	0	0	0	0	0	0	0	0	0	0	0	0	0	0	0	0	0	0	0	0	0	0	0.1	0	0	0	0	0	0	0	0	0	0	0	0	0	0	0	0
Bacteria;Verrucomicrobia;Verrucomicrobiae;Verrucomicrobiales;GU230460_f;AM889150_g;HQ158721_s	HQ158721_s	1	0	0	0	0	0	0	0	0	0	0	0	0	0	0	0	0	0	0	0	0	0	0	0	0	0	0.1	0	0	0	0	0	0	0	0	0	0	0	0	0	0	0	0	0	0	0	0	0
Bacteria;Proteobacteria;Alphaproteobacteria;Rhodospirillales;Micavibrio_f;HQ218617_g;HQ218617_g_uc	HQ218617_g_uc	0	0	0	0	0	1	0	0	0	0	0	0	0	0	0	0	0	0	0	0	0	0	0	0	0	0	0	0	0	0	0	0.1	0	0	0	0	0	0	0	0	0	0	0	0	0	0	0	0
Bacteria;Acidobacteria;Solibacteres;Solibacterales;Bryobacteraceae;PAC002019_g;HQ397187_s	HQ397187_s	0	0	0	0	0	0	0	0	0	0	0	0	0	0	0	0	0	0	0	0	0	0	1	0	0	0	0	0	0	0	0	0	0	0	0	0	0	0	0	0	0	0	0	0	0	0	0	0
Bacteria;Acidobacteria;Blastocatellia;Blastocatellales;Blastocatellaceae;Stenotrophobacter;HQ597766_s	HQ597766_s	0	0	0	0	0	0	6	0	0	0	0	0	0	0	0	0	0	0	0	0	0	0	0	0	0	0	0	0	0	0	0	0	0.6	0	0	0	0	0	0	0	0	0	0	0	0	0	0	0
Bacteria;Acidobacteria;Solibacteres;Solibacterales;Bryobacteraceae;KB906767_g;HQ674958_s	HQ674958_s	0	0	0	0	0	0	3	0	0	0	0	0	0	0	0	0	0	0	0	0	0	0	0	0	0	0	0	0	0	0	0	0	0.3	0	0	0	0	0	0	0	0	0	0	0	0	0	0	0
Bacteria;Bacteroidetes;Flavobacteria;Flavobacteriales;Flavobacteriaceae;Flavobacterium;HQ716263_s	HQ716263_s	0	0	0	0	0	0	0	0	0	0	0	0	0	0	0	0	0	1	0	0	0	0	0	0	0	0	0	0	0	0	0	0	0	0	0	0	0	0	0	0	0	0	0	0.1	0	0	0	0
Bacteria;Acidobacteria;Solibacteres;Solibacterales;Solibacteraceae;Solibacter;HQ729809_s	HQ729809_s	0	0	0	0	0	0	1	0	0	0	0	0	0	0	0	0	0	0	0	0	0	0	0	0	1	0	0	0	0	0	0	0	0.1	0	0	0	0	0	0	0	0	0	0	0	0	0	0	0
Bacteria;Firmicutes;Bacilli;Bacillales;Sporolactobacillaceae;HQ753539_g;HQ753539_s	HQ753539_s	0	0	0	0	0	0	0	0	0	0	0	0	1	0	0	0	0	0	0	0	0	0	1	0	0	0	0	0	0	0	0	0	0	0	0	0	0	0	0.1	0	0	0	0	0	0	0	0	0
Bacteria;Deinococcus-Thermus;Deinococci;Deinococcales;Deinococcaceae;Deinococcus;HQ754947_s	HQ754947_s	0	0	0	0	0	0	0	0	0	0	0	1	0	0	2	0	0	0	0	0	0	0	0	0	0	0	0	0	0	0	0	0	0	0	0	0	0	0.1	0	0	0.2	0	0	0	0	0	0	0
Bacteria;Proteobacteria;Alphaproteobacteria;Rhizobiales;Bartonellaceae;Bartonella;HQ806746_s	HQ806746_s	0	0	0	0	0	0	0	0	0	0	0	0	0	0	0	0	0	0	0	0	2	0	0	1	1	0	0	0	0	0	0	0	0	0	0	0	0	0	0	0	0	0	0	0	0	0	0.2	0
Bacteria;Peregrinibacteria;Peribacteria;ASND_o;HQ860702_f;HQ860702_g;HQ860702_g_uc	HQ860702_g_uc	0	0	0	0	0	0	0	0	0	0	0	0	0	0	1	0	0	0	0	0	0	0	0	0	0	0	0	0	0	0	0	0	0	0	0	0	0	0	0	0	0.1	0	0	0	0	0	0	0
Bacteria;Cyanobacteria;Chroobacteria;Pleurocapsales;Chroococcidiopsis_f;HQ910270_g;HQ910270_s	HQ910270_s	0	0	0	0	0	0	2	0	0	0	0	0	0	0	0	0	0	0	0	0	0	0	0	0	0	0	0	0	0	0	0	0	0.2	0	0	0	0	0	0	0	0	0	0	0	0	0	0	0
Bacteria;Actinobacteria;Actinobacteria_c;Frankiales;HQ910322_f;HQ910322_g;HQ910322_s	HQ910322_s	0	0	1	0	0	0	0	0	0	0	0	0	0	0	0	0	0	0	0	0	0	0	0	0	0	0	0	0	0.1	0	0	0	0	0	0	0	0	0	0	0	0	0	0	0	0	0	0	0
Bacteria;Proteobacteria;Gammaproteobacteria;Pasteurellales;Pasteurellaceae;Haemophilus;Haemophilus influenzae group	Haemophilus influenzae group	0	0	0	0	0	0	0	0	0	0	0	0	0	0	0	0	1	0	0	0	1	0	0	0	0	0	0	0	0	0	0	0	0	0	0	0	0	0	0	0	0	0	0.1	0	0	0	0.1	0
Bacteria;Proteobacteria;Gammaproteobacteria;Pasteurellales;Pasteurellaceae;Haemophilus;Haemophilus parahaemolyticus group	Haemophilus parahaemolyticus group	0	0	0	0	0	0	7	0	0	0	0	0	0	1	0	2	0	0	0	0	0	0	0	0	0	0	0	0	0	0	0	0	0.7	0	0	0	0	0	0	0.1	0	0.2	0	0	0	0	0	0
Bacteria;Proteobacteria;Gammaproteobacteria;Pasteurellales;Pasteurellaceae;Haemophilus;Haemophilus parainfluenzae group	Haemophilus parainfluenzae group	0	0	0	0	1	0	12	0	0	0	7	1	0	2	14	3	2	16	20	0	13	13	2	1	9	2	0	0	0	0	0.1	0	1.2	0	0	0	0.7	0.1	0	0.2	1.4	0.3	0.2	1.6	2	0	1.3	1.3
Bacteria;Proteobacteria;Gammaproteobacteria;Pasteurellales;Pasteurellaceae;Haemophilus;Haemophilus pittmaniae	Haemophilus pittmaniae	0	0	0	0	0	0	0	0	0	0	0	0	0	0	0	3	0	0	0	0	0	0	0	0	0	0	0	0	0	0	0	0	0	0	0	0	0	0	0	0	0	0.3	0	0	0	0	0	0
Bacteria;Proteobacteria;Gammaproteobacteria;Pasteurellales;Pasteurellaceae;Haemophilus;Haemophilus sputorum	Haemophilus sputorum	0	1	0	0	0	0	0	0	0	0	0	0	0	0	0	0	0	4	0	0	0	0	0	0	0	0	0	0.1	0	0	0	0	0	0	0	0	0	0	0	0	0	0	0	0.4	0	0	0	0
Bacteria;Proteobacteria;Gammaproteobacteria;Pasteurellales;Pasteurellaceae;Haemophilus;Haemophilus_uc	Haemophilus_uc	0	0	0	0	0	0	1	0	0	0	0	0	0	0	0	0	0	0	0	0	0	0	0	0	0	0	0	0	0	0	0	0	0.1	0	0	0	0	0	0	0	0	0	0	0	0	0	0	0
Bacteria;Proteobacteria;Gammaproteobacteria;Oceanospirillales;Halomonadaceae;Halomonas;Halomonas stevensii group	Halomonas stevensii group	0	0	0	0	0	0	0	0	0	0	0	0	0	0	1	0	0	0	0	0	7	0	0	0	5	7	0	0	0	0	0	0	0	0	0	0	0	0	0	0	0.1	0	0	0	0	0	0.7	0
Bacteria;Proteobacteria;Betaproteobacteria;Burkholderiales;Oxalobacteraceae;Herbaspirillum;Herbaspirillum rhizosphaerae group	Herbaspirillum rhizosphaerae group	0	0	0	0	0	0	0	0	0	0	0	1	0	0	0	0	0	0	0	0	0	0	0	0	0	0	0	0	0	0	0	0	0	0	0	0	0	0.1	0	0	0	0	0	0	0	0	0	0
Bacteria;Proteobacteria;Betaproteobacteria;Burkholderiales;Comamonadaceae;Hydrogenophaga;Hydrogenophaga defluvii group	Hydrogenophaga defluvii group	1	0	0	0	0	0	0	0	0	0	0	0	0	0	0	0	0	0	0	0	0	0	0	0	0	0	0.1	0	0	0	0	0	0	0	0	0	0	0	0	0	0	0	0	0	0	0	0	0
Bacteria;Bacteroidetes;Cytophagia;Cytophagales;Hymenobacteraceae;Hymenobacter;Hymenobacter actinosclerus group	Hymenobacter actinosclerus group	0	0	0	0	0	0	0	0	0	0	0	0	0	0	0	0	0	0	0	0	0	0	0	0	0	1	0	0	0	0	0	0	0	0	0	0	0	0	0	0	0	0	0	0	0	0	0	0
Bacteria;Bacteroidetes;Cytophagia;Cytophagales;Hymenobacteraceae;Hymenobacter;Hymenobacter_uc	Hymenobacter_uc	0	0	0	0	0	0	0	0	0	0	0	0	0	0	0	0	0	1	0	0	0	0	0	0	0	0	0	0	0	0	0	0	0	0	0	0	0	0	0	0	0	0	0	0.1	0	0	0	0
Bacteria;Bacteroidetes;Cytophagia;Cytophagales;Cytophagaceae;JX186580_g;JF027168_s	JF027168_s	0	0	0	0	0	0	0	0	0	0	1	0	0	0	0	0	0	0	0	0	0	0	0	0	0	0	0	0	0	0	0	0	0	0	0	0	0.1	0	0	0	0	0	0	0	0	0	0	0
Bacteria;Rhodothermaeota;Rhodothermia;Rhodothermales;Rubricoccaceae;JF047598_g;JF047598_s	JF047598_s	0	0	0	0	0	0	0	0	0	0	0	0	0	0	0	0	0	1	0	0	0	0	0	0	0	0	0	0	0	0	0	0	0	0	0	0	0	0	0	0	0	0	0	0.1	0	0	0	0
Bacteria;Deinococcus-Thermus;Deinococci;Deinococcales;Deinococcaceae;Deinococcus;JF125674_s	JF125674_s	0	0	0	0	0	0	3	0	0	0	0	0	0	0	0	0	0	0	0	0	0	0	0	0	0	0	0	0	0	0	0	0	0.3	0	0	0	0	0	0	0	0	0	0	0	0	0	0	0
Bacteria;Gemmatimonadetes;Gemmatimonadetes_c;Gemmatimonadales;Gemmatimonadaceae;DQ532334_g;JF132228_s	JF132228_s	0	0	0	0	0	0	1	0	0	0	0	0	0	0	0	0	0	0	0	0	0	0	0	0	0	0	0	0	0	0	0	0	0.1	0	0	0	0	0	0	0	0	0	0	0	0	0	0	0
Bacteria;Proteobacteria;Oligoflexia;Bdellovibrionales;Bdellovibrionaceae;JX898164_g;JF214340_s	JF214340_s	0	0	0	0	1	0	0	0	0	0	0	0	0	0	0	0	0	0	0	0	0	0	0	0	0	0	0	0	0	0	0.1	0	0	0	0	0	0	0	0	0	0	0	0	0	0	0	0	0
Bacteria;Proteobacteria;Alphaproteobacteria;Sphingomonadales;Sphingomonadaceae;Sphingosinicella;JF236117_s	JF236117_s	0	0	0	0	0	0	0	0	0	0	0	0	0	0	1	0	0	0	0	0	0	0	0	0	0	0	0	0	0	0	0	0	0	0	0	0	0	0	0	0	0.1	0	0	0	0	0	0	0
Bacteria;Actinobacteria;Acidimicrobiia;Acidimicrobiales;Microthrixaceae;JF344044_g;JF344044_g_uc	JF344044_g_uc	0	0	0	0	0	0	0	0	0	0	0	0	0	0	0	0	0	0	0	0	0	1	0	0	0	0	0	0	0	0	0	0	0	0	0	0	0	0	0	0	0	0	0	0	0	0	0	0.1
Bacteria;Proteobacteria;Gammaproteobacteria;Pseudomonadales;Moraxellaceae;Alkanindiges;JF809794_s	JF809794_s	0	0	0	0	0	0	0	0	0	0	0	0	0	0	0	0	0	0	1	0	0	0	0	0	0	0	0	0	0	0	0	0	0	0	0	0	0	0	0	0	0	0	0	0	0.1	0	0	0
Bacteria;Proteobacteria;Gammaproteobacteria;Xanthomonadales;Xanthomonadaceae;Luteimonas;JF922559_s	JF922559_s	0	0	0	0	1	0	0	0	0	0	0	0	0	0	0	0	0	0	0	0	0	0	0	0	0	0	0	0	0	0	0.1	0	0	0	0	0	0	0	0	0	0	0	0	0	0	0	0	0
Bacteria;Proteobacteria;Alphaproteobacteria;Rhodobacterales;Rhodobacteraceae;Amaricoccus;JF957136_s	JF957136_s	2	0	0	0	0	0	0	0	0	0	0	0	1	0	2	0	0	0	0	0	0	0	0	0	0	0	0.2	0	0	0	0	0	0	0	0	0	0	0	0.1	0	0.2	0	0	0	0	0	0	0
Bacteria;Firmicutes;Clostridia;Clostridiales;Lachnospiraceae;Lachnoanaerobaculum;JH815185_s group	JH815185_s group	0	0	0	0	0	0	0	0	0	0	0	0	0	0	0	1	0	0	0	0	0	0	0	0	0	0	0	0	0	0	0	0	0	0	0	0	0	0	0	0	0	0.1	0	0	0	0	0	0
Bacteria;Saccharibacteria_TM7;Saccharimonas_c;Saccharimonas_o;Saccharimonas_f;Saccharimonas;JN409160_s	JN409160_s	0	0	0	0	0	0	0	0	0	0	1	0	0	0	0	0	0	0	0	0	0	0	0	0	0	0	0	0	0	0	0	0	0	0	0	0	0.1	0	0	0	0	0	0	0	0	0	0	0
Bacteria;Proteobacteria;Betaproteobacteria;Rhodocyclales;Zoogloeaceae;Azoarcus;JN683957_s	JN683957_s	0	0	0	0	0	0	0	0	0	0	0	0	0	0	1	0	0	0	0	0	0	0	0	0	0	0	0	0	0	0	0	0	0	0	0	0	0	0	0	0	0.1	0	0	0	0	0	0	0
Bacteria;SR1;CP006913_c;CP006913_o;CP006913_f;GU410548_g;JN713551_s	JN713551_s	0	0	0	0	0	0	0	0	0	0	0	0	0	0	0	0	0	0	1	0	0	1	0	0	0	0	0	0	0	0	0	0	0	0	0	0	0	0	0	0	0	0	0	0	0.1	0	0	0.1
Bacteria;Planctomycetes;Planctomycetia;Planctomycetales;Gemmataceae;Gemmata;JN825563_s	JN825563_s	0	0	0	0	0	0	0	0	0	0	0	0	0	0	0	0	0	0	0	0	0	2	0	0	0	0	0	0	0	0	0	0	0	0	0	0	0	0	0	0	0	0	0	0	0	0	0	0.2
Bacteria;Verrucomicrobia;Verrucomicrobiae;Verrucomicrobiales;Verrucomicrobiaceae;Prosthecobacter;JN868960_s	JN868960_s	0	0	0	0	0	0	2	0	0	0	0	0	0	0	0	0	0	0	0	0	0	0	0	0	0	0	0	0	0	0	0	0	0.2	0	0	0	0	0	0	0	0	0	0	0	0	0	0	0
Bacteria;Saccharibacteria_TM7;Saccharimonas_c;Saccharimonas_o;Saccharimonas_f;Saccharimonas;JQ088450_s	JQ088450_s	0	0	0	0	0	0	0	0	0	1	0	0	0	0	0	0	0	0	0	0	0	0	0	0	0	0	0	0	0	0	0	0	0	0	0	0.1	0	0	0	0	0	0	0	0	0	0	0	0
Bacteria;Actinobacteria;Actinobacteria_c;Corynebacteriales;Corynebacteriaceae;Corynebacterium;JQ463704_s	JQ463704_s	0	0	0	0	0	2	0	0	3	0	0	0	0	0	11	0	1	0	5	0	10	100	0	1	3	1	0	0	0	0	0	0.2	0	0	0.3	0	0	0	0	0	1.1	0	0.1	0	0.5	0	1	10
Bacteria;Bacteroidetes;Bacteroidia;Bacteroidales;Porphyromonadaceae;Porphyromonas;JQ468794_s	JQ468794_s	0	0	0	0	0	0	1	0	0	0	0	0	0	0	0	0	0	0	0	0	0	0	0	0	0	0	0	0	0	0	0	0	0.1	0	0	0	0	0	0	0	0	0	0	0	0	0	0	0
Bacteria;Bacteroidetes;Flavobacteria;Flavobacteriales;Flavobacteriaceae;Capnocytophaga;JQ473872_s	JQ473872_s	0	0	0	0	0	0	0	0	0	0	0	0	0	0	0	0	0	0	0	0	0	3	0	0	0	0	0	0	0	0	0	0	0	0	0	0	0	0	0	0	0	0	0	0	0	0	0	0.3
Bacteria;Proteobacteria;Alphaproteobacteria;Sphingomonadales;Sphingomonadaceae;Sphingomonas;JQ769942_s	JQ769942_s	0	0	0	0	0	0	0	0	0	0	0	0	0	0	0	0	0	0	0	0	0	1	0	0	0	0	0	0	0	0	0	0	0	0	0	0	0	0	0	0	0	0	0	0	0	0	0	0.1
Bacteria;Proteobacteria;Oligoflexia;Bdellovibrionales;Bdellovibrionaceae;AM233527_g;JQ800695_s	JQ800695_s	0	0	0	0	0	0	0	0	0	0	0	0	0	0	1	0	0	0	0	0	0	0	0	0	0	0	0	0	0	0	0	0	0	0	0	0	0	0	0	0	0.1	0	0	0	0	0	0	0
Bacteria;Bacteroidetes;Sphingobacteriia;NVQB_o;NVQB_f;DQ404664_g;JQ978573_s	JQ978573_s	0	0	0	0	0	0	0	0	1	0	0	0	0	0	0	0	0	0	0	0	0	0	0	0	0	0	0	0	0	0	0	0	0	0	0.1	0	0	0	0	0	0	0	0	0	0	0	0	0
Bacteria;Bacteroidetes;Bacteroidia;Bacteroidales;Prevotellaceae;Prevotella;JRNP_s	JRNP_s	0	0	0	0	0	0	0	0	0	0	0	0	0	0	0	0	0	0	1	0	0	0	0	0	0	0	0	0	0	0	0	0	0	0	0	0	0	0	0	0	0	0	0	0	0.1	0	0	0
Bacteria;Proteobacteria;Gammaproteobacteria;Enterobacterales;Erwiniaceae;Pantoea;JTJJ_s group	JTJJ_s group	0	0	0	0	0	0	0	0	0	0	0	0	0	0	0	0	0	0	0	0	0	0	0	0	1	0	0	0	0	0	0	0	0	0	0	0	0	0	0	0	0	0	0	0	0	0	0	0
Bacteria;Actinobacteria;Actinobacteria_c;Actinomycetales;Actinomycetaceae;Actinomyces;JVLH_s	JVLH_s	0	0	0	0	0	0	0	0	0	0	0	0	0	0	0	0	0	0	0	0	0	0	0	0	0	1	0	0	0	0	0	0	0	0	0	0	0	0	0	0	0	0	0	0	0	0	0	0
Bacteria;Proteobacteria;Gammaproteobacteria;Pseudomonadales;Moraxellaceae;Alkanindiges;JX016872_s	JX016872_s	0	0	0	0	0	0	1	0	0	0	0	0	0	0	0	0	0	0	0	0	0	0	0	0	0	0	0	0	0	0	0	0	0.1	0	0	0	0	0	0	0	0	0	0	0	0	0	0	0
Bacteria;Bacteroidetes;Cytophagia;Cytophagales;Cytophagaceae;Siphonobacter;JX187362_s	JX187362_s	0	0	0	0	0	0	0	0	0	0	0	0	0	0	4	0	0	0	0	0	0	0	0	0	0	0	0	0	0	0	0	0	0	0	0	0	0	0	0	0	0.4	0	0	0	0	0	0	0
Bacteria;Acidobacteria;Blastocatellia;Blastocatellales;Pyrinomonadaceae;AY281358_g;JX223170_s	JX223170_s	0	0	0	0	1	0	0	0	0	0	0	0	0	0	0	0	0	0	0	0	0	0	0	0	0	0	0	0	0	0	0.1	0	0	0	0	0	0	0	0	0	0	0	0	0	0	0	0	0
Bacteria;Peregrinibacteria;Peribacteria;ASND_o;ASND_f;ASND_g;JX294352_s	JX294352_s	0	0	0	0	0	0	0	0	0	0	0	0	0	0	0	0	0	0	0	0	0	2	0	0	0	0	0	0	0	0	0	0	0	0	0	0	0	0	0	0	0	0	0	0	0	0	0	0.2
Bacteria;SR1;CP006913_c;CP006913_o;CP006913_f;GU410548_g;JX294356_s	JX294356_s	0	0	0	0	0	0	0	0	0	0	0	0	0	0	0	0	0	0	0	0	0	0	0	2	0	0	0	0	0	0	0	0	0	0	0	0	0	0	0	0	0	0	0	0	0	0	0	0
Bacteria;Proteobacteria;Gammaproteobacteria;Enterobacterales;Enterobacteriaceae;Enterobacter;JYMH_s	JYMH_s	0	0	0	0	0	0	0	0	0	0	0	0	0	0	0	0	3	0	0	0	0	0	0	0	0	0	0	0	0	0	0	0	0	0	0	0	0	0	0	0	0	0	0.3	0	0	0	0	0
Bacteria;Proteobacteria;Betaproteobacteria;Burkholderiales;Comamonadaceae;JZUE_g;JZUE_s	JZUE_s	0	0	0	0	0	0	0	0	1	0	0	0	0	0	0	0	0	0	0	0	0	0	0	0	1	0	0	0	0	0	0	0	0	0	0.1	0	0	0	0	0	0	0	0	0	0	0	0	0
Bacteria;Proteobacteria;Betaproteobacteria;Burkholderiales;Oxalobacteraceae;Janthinobacterium;Janthinobacterium lividum group	Janthinobacterium lividum group	0	0	0	0	0	3	3	0	0	0	0	0	0	1	0	0	0	0	0	0	0	0	0	0	0	0	0	0	0	0	0	0.3	0.3	0	0	0	0	0	0	0.1	0	0	0	0	0	0	0	0
Bacteria;Firmicutes;Bacilli;Lactobacillales;Carnobacteriaceae;Jeotgalibaca;Jeotgalibaca porci	Jeotgalibaca porci	0	0	0	0	0	0	0	0	0	0	0	0	0	0	0	0	0	1	0	0	0	0	0	0	0	0	0	0	0	0	0	0	0	0	0	0	0	0	0	0	0	0	0	0.1	0	0	0	0
Bacteria;Bacteroidetes;Flavobacteria;Flavobacteriales;Flavobacteriaceae;Capnocytophaga;KB291469_s	KB291469_s	0	0	0	0	0	0	0	0	0	0	0	0	0	0	0	0	0	0	1	0	0	12	0	0	0	0	0	0	0	0	0	0	0	0	0	0	0	0	0	0	0	0	0	0	0.1	0	0	1.2
Bacteria;Proteobacteria;Gammaproteobacteria;Pseudomonadales;Moraxellaceae;Acinetobacter;KB850070_s	KB850070_s	0	0	0	6	0	0	0	0	1	0	0	0	0	0	0	0	0	0	0	0	0	0	0	0	0	0	0	0	0	0.6	0	0	0	0	0.1	0	0	0	0	0	0	0	0	0	0	0	0	0
Bacteria;Saccharibacteria_TM7;Saccharimonas_c;Saccharimonas_o;Saccharimonas_f;Saccharimonas;KC110953_s	KC110953_s	0	0	0	0	0	0	0	0	0	0	0	0	0	0	0	0	0	0	0	0	0	0	0	0	0	1	0	0	0	0	0	0	0	0	0	0	0	0	0	0	0	0	0	0	0	0	0	0
Bacteria;Spirochaetes;Spirochaetia;Spirochaetales;Spirochaetaceae;Treponema;KE332528_s	KE332528_s	0	0	0	0	0	0	0	0	0	0	0	0	0	0	0	0	0	0	0	0	0	1	0	0	0	0	0	0	0	0	0	0	0	0	0	0	0	0	0	0	0	0	0	0	0	0	0	0.1
Bacteria;Actinobacteria;Actinobacteria_c;Actinomycetales;Actinomycetaceae;Actinomyces;KE952139_s	KE952139_s	0	0	0	0	1	0	0	0	0	0	0	0	0	0	0	0	0	4	0	0	3	0	3	1	12	2	0	0	0	0	0.1	0	0	0	0	0	0	0	0	0	0	0	0	0.4	0	0	0.3	0
Bacteria;Bacteroidetes;Flavobacteria;Flavobacteriales;Flavobacteriaceae;Capnocytophaga;KE992121_s	KE992121_s	0	0	0	0	0	0	0	0	0	0	0	0	0	0	0	0	0	0	0	0	0	2	0	0	0	0	0	0	0	0	0	0	0	0	0	0	0	0	0	0	0	0	0	0	0	0	0	0.2
Bacteria;Bacteroidetes;Bacteroidia;Bacteroidales;Porphyromonadaceae;Porphyromonas;KI259256_s	KI259256_s	0	0	0	0	0	0	0	0	0	0	0	0	1	0	1	0	0	0	0	0	0	0	0	0	0	0	0	0	0	0	0	0	0	0	0	0	0	0	0.1	0	0.1	0	0	0	0	0	0	0
Bacteria;Fusobacteria;Fusobacteria_c;Fusobacteriales;Leptotrichiaceae;Leptotrichia;KI272869_s	KI272869_s	0	0	0	0	0	0	0	0	0	0	0	0	0	0	0	0	0	0	0	0	1	0	0	0	0	0	0	0	0	0	0	0	0	0	0	0	0	0	0	0	0	0	0	0	0	0	0.1	0
Bacteria;Firmicutes;Negativicutes;Veillonellales;Veillonellaceae;Dialister;KQ960846_s	KQ960846_s	0	0	0	0	0	0	0	0	0	0	0	0	0	0	0	0	0	0	0	0	0	0	0	0	1	0	0	0	0	0	0	0	0	0	0	0	0	0	0	0	0	0	0	0	0	0	0	0
Bacteria;Bacteroidetes;Bacteroidia;Bacteroidales;Porphyromonadaceae;Porphyromonas;KV793764_s	KV793764_s	0	0	0	0	1	0	0	0	0	0	0	0	0	0	1	0	0	0	0	0	0	0	0	0	0	0	0	0	0	0	0.1	0	0	0	0	0	0	0	0	0	0.1	0	0	0	0	0	0	0
Bacteria;Actinobacteria;Actinobacteria_c;Micrococcales;Micrococcaceae;Rothia;KV831974_s group	KV831974_s group	0	0	0	0	1	0	3	0	0	0	5	0	0	0	13	0	1	13	7	0	2	0	1	0	23	0	0	0	0	0	0.1	0	0.3	0	0	0	0.5	0	0	0	1.3	0	0.1	1.3	0.7	0	0.2	0
Bacteria;Proteobacteria;Betaproteobacteria;Neisseriales;Neisseriaceae;Kingella;Kingella oralis	Kingella oralis	0	0	0	0	0	0	0	0	0	0	0	0	0	0	0	0	0	0	0	0	0	1	0	0	0	0	0	0	0	0	0	0	0	0	0	0	0	0	0	0	0	0	0	0	0	0	0	0.1
Bacteria;Actinobacteria;Actinobacteria_c;Micrococcales;Micrococcaceae;Kocuria;Kocuria kristinae	Kocuria kristinae	0	0	0	0	0	0	0	0	0	0	0	0	3	0	0	0	0	0	0	0	0	0	0	0	0	0	0	0	0	0	0	0	0	0	0	0	0	0	0.3	0	0	0	0	0	0	0	0	0
Bacteria;Actinobacteria;Actinobacteria_c;Micrococcales;Micrococcaceae;Kocuria;Kocuria marina group	Kocuria marina group	0	0	0	0	8	1	0	0	0	0	0	0	0	1	1	0	3	0	206	0	0	0	0	0	0	1	0	0	0	0	0.8	0.1	0	0	0	0	0	0	0	0.1	0.1	0	0.3	0	20.6	0	0	0
Bacteria;Actinobacteria;Actinobacteria_c;Micrococcales;Micrococcaceae;Kocuria;Kocuria palustris group	Kocuria palustris group	0	0	0	1	3	0	0	0	0	0	0	0	0	0	0	0	0	1	0	0	0	0	2	0	0	1	0	0	0	0.1	0.3	0	0	0	0	0	0	0	0	0	0	0	0	0.1	0	0	0	0
Bacteria;Actinobacteria;Actinobacteria_c;Micrococcales;Micrococcaceae;Kocuria;Kocuria rhizophila group	Kocuria rhizophila group	0	0	0	0	0	0	0	0	0	0	0	0	0	0	0	0	1	1	3	0	0	0	2	0	0	0	0	0	0	0	0	0	0	0	0	0	0	0	0	0	0	0	0.1	0.1	0.3	0	0	0
Bacteria;Actinobacteria;Actinobacteria_c;Micrococcales;Micrococcaceae;Kocuria;Kocuria_uc	Kocuria_uc	0	0	0	0	1	0	0	0	0	0	0	0	0	0	0	0	0	0	5	0	0	0	0	0	0	0	0	0	0	0	0.1	0	0	0	0	0	0	0	0	0	0	0	0	0	0.5	0	0	0
Bacteria;Proteobacteria;Gammaproteobacteria;Enterobacterales;Enterobacteriaceae;Kosakonia;Kosakonia cowanii group	Kosakonia cowanii group	0	0	0	0	0	0	0	0	0	0	0	0	0	0	0	0	0	0	0	0	0	0	0	1	0	0	0	0	0	0	0	0	0	0	0	0	0	0	0	0	0	0	0	0	0	0	0	0
Bacteria;Actinobacteria;Actinobacteria_c;Micrococcales;Dermacoccaceae;Kytococcus;Kytococcus sedentarius group	Kytococcus sedentarius group	0	0	0	0	0	0	1	0	0	0	0	0	0	0	0	0	0	0	1	0	0	0	0	0	0	0	0	0	0	0	0	0	0.1	0	0	0	0	0	0	0	0	0	0	0	0.1	0	0	0
Bacteria;Actinobacteria;Actinobacteria_c;Micrococcales;Dermacoccaceae;Kytococcus;Kytococcus_uc	Kytococcus_uc	0	0	0	0	0	0	0	0	0	0	0	0	0	0	0	0	0	0	0	0	2	0	0	0	0	0	0	0	0	0	0	0	0	0	0	0	0	0	0	0	0	0	0	0	0	0	0.2	0
Bacteria;Proteobacteria;Gammaproteobacteria;Enterobacterales;Enterobacteriaceae;Kluyvera;LGHZ_s	LGHZ_s	0	0	0	0	0	0	0	0	0	0	0	0	0	0	0	0	0	0	0	0	0	0	0	0	1	0	0	0	0	0	0	0	0	0	0	0	0	0	0	0	0	0	0	0	0	0	0	0
Bacteria;Proteobacteria;Betaproteobacteria;Burkholderiales;Oxalobacteraceae;Duganella;LMNW_s	LMNW_s	0	0	0	0	0	0	1	0	0	0	0	0	0	0	0	0	0	0	0	0	0	0	0	0	0	0	0	0	0	0	0	0	0.1	0	0	0	0	0	0	0	0	0	0	0	0	0	0	0
Bacteria;Proteobacteria;Alphaproteobacteria;Rhizobiales;Rhizobiaceae;Allorhizobium;LMQD_s group	LMQD_s group	0	0	0	0	0	0	0	0	0	0	0	0	0	0	0	0	0	0	0	0	5	0	0	0	0	0	0	0	0	0	0	0	0	0	0	0	0	0	0	0	0	0	0	0	0	0	0.5	0
Bacteria;Bacteroidetes;Bacteroidia;Bacteroidales;Prevotellaceae;Alloprevotella;LT608321_s	LT608321_s	0	0	0	0	0	0	5	0	0	0	0	0	0	0	0	0	0	0	0	0	0	0	0	0	0	0	0	0	0	0	0	0	0.5	0	0	0	0	0	0	0	0	0	0	0	0	0	0	0
Bacteria;Proteobacteria;Alphaproteobacteria;Rhizobiales;Stappia_f;Labrenzia;Labrenzia salina	Labrenzia salina	0	0	0	0	1	0	0	0	0	0	0	0	0	0	0	0	0	0	0	0	0	0	0	0	0	0	0	0	0	0	0.1	0	0	0	0	0	0	0	0	0	0	0	0	0	0	0	0	0
Bacteria;Firmicutes;Clostridia;Clostridiales;Lachnospiraceae;Lachnoanaerobaculum;Lachnoanaerobaculum saburreum group	Lachnoanaerobaculum saburreum group	0	0	0	0	0	0	2	0	0	0	0	0	0	0	0	0	1	0	1	0	0	0	2	0	1	0	0	0	0	0	0	0	0.2	0	0	0	0	0	0	0	0	0	0.1	0	0.1	0	0	0
Bacteria;Firmicutes;Clostridia;Clostridiales;Lachnospiraceae;Lachnoanaerobaculum;Lachnoanaerobaculum umeaense	Lachnoanaerobaculum umeaense	0	0	0	0	0	0	0	0	0	0	0	0	0	0	0	0	0	0	0	0	0	3	0	0	0	0	0	0	0	0	0	0	0	0	0	0	0	0	0	0	0	0	0	0	0	0	0	0.3
Bacteria;Firmicutes;Bacilli;Lactobacillales;Lactobacillaceae;Lactobacillus;Lactobacillus brevis	Lactobacillus brevis	0	0	0	0	0	0	0	0	0	0	0	0	0	0	0	0	1	0	0	0	0	0	0	0	0	0	0	0	0	0	0	0	0	0	0	0	0	0	0	0	0	0	0.1	0	0	0	0	0
Bacteria;Firmicutes;Bacilli;Lactobacillales;Lactobacillaceae;Lactobacillus;Lactobacillus delbrueckii group	Lactobacillus delbrueckii group	0	0	0	0	2	0	0	0	0	0	0	0	0	0	0	0	0	0	0	0	0	0	0	0	0	0	0	0	0	0	0.2	0	0	0	0	0	0	0	0	0	0	0	0	0	0	0	0	0
Bacteria;Firmicutes;Bacilli;Lactobacillales;Lactobacillaceae;Lactobacillus;Lactobacillus gasseri group	Lactobacillus gasseri group	0	0	0	0	0	0	0	0	0	0	0	0	0	0	0	0	0	1	0	0	0	0	0	0	0	0	0	0	0	0	0	0	0	0	0	0	0	0	0	0	0	0	0	0.1	0	0	0	0
Bacteria;Firmicutes;Bacilli;Lactobacillales;Lactobacillaceae;Lactobacillus;Lactobacillus helveticus group	Lactobacillus helveticus group	0	0	0	0	2	0	2	0	0	0	0	0	0	0	0	0	0	0	0	0	2	0	2	0	0	0	0	0	0	0	0.2	0	0.2	0	0	0	0	0	0	0	0	0	0	0	0	0	0.2	0
Bacteria;Firmicutes;Bacilli;Lactobacillales;Lactobacillaceae;Lactobacillus;Lactobacillus iners	Lactobacillus iners	0	0	0	0	0	0	0	1	0	0	0	0	0	0	0	0	0	0	0	0	0	0	0	0	21	5	0	0	0	0	0	0	0	0.1	0	0	0	0	0	0	0	0	0	0	0	0	0	0
Bacteria;Firmicutes;Bacilli;Lactobacillales;Lactobacillaceae;Lactobacillus;Lactobacillus jensenii group	Lactobacillus jensenii group	0	0	0	0	0	0	0	0	0	0	0	0	0	0	0	0	0	0	0	0	0	0	0	0	4	0	0	0	0	0	0	0	0	0	0	0	0	0	0	0	0	0	0	0	0	0	0	0
Bacteria;Firmicutes;Bacilli;Lactobacillales;Lactobacillaceae;Lactobacillus;Lactobacillus malefermentans	Lactobacillus malefermentans	0	0	0	0	0	0	0	0	0	0	0	0	0	0	0	0	0	0	0	0	0	0	0	0	0	3	0	0	0	0	0	0	0	0	0	0	0	0	0	0	0	0	0	0	0	0	0	0
Bacteria;Firmicutes;Bacilli;Lactobacillales;Lactobacillaceae;Lactobacillus;Lactobacillus paracasei group	Lactobacillus paracasei group	0	0	0	5	0	0	0	0	0	0	2	0	0	1	0	0	0	0	0	0	0	0	0	0	0	0	0	0	0	0.5	0	0	0	0	0	0	0.2	0	0	0.1	0	0	0	0	0	0	0	0
Bacteria;Firmicutes;Bacilli;Lactobacillales;Lactobacillaceae;Lactobacillus;Lactobacillus sakei group	Lactobacillus sakei group	0	0	0	0	1	0	0	0	0	0	3	0	0	2	1	0	0	0	2	0	0	0	1	0	0	1	0	0	0	0	0.1	0	0	0	0	0	0.3	0	0	0.2	0.1	0	0	0	0.2	0	0	0
Bacteria;Firmicutes;Bacilli;Lactobacillales;Lactobacillaceae;Lactobacillus;Lactobacillus salivarius	Lactobacillus salivarius	0	0	0	0	0	0	0	0	0	0	0	0	0	0	0	0	0	0	0	0	0	1	0	0	0	0	0	0	0	0	0	0	0	0	0	0	0	0	0	0	0	0	0	0	0	0	0	0.1
Bacteria;Firmicutes;Bacilli;Lactobacillales;Lactobacillaceae;Lactobacillus;Lactobacillus_uc	Lactobacillus_uc	0	0	0	0	0	0	0	0	0	0	0	0	0	0	0	0	0	0	0	0	0	0	0	0	1	0	0	0	0	0	0	0	0	0	0	0	0	0	0	0	0	0	0	0	0	0	0	0
Bacteria;Firmicutes;Bacilli;Lactobacillales;Streptococcaceae;Lactococcus;Lactococcus lactis group	Lactococcus lactis group	0	0	0	0	2	0	5	0	0	0	0	0	0	0	0	0	0	0	0	0	0	0	0	0	0	0	0	0	0	0	0.2	0	0.5	0	0	0	0	0	0	0	0	0	0	0	0	0	0	0
Bacteria;Firmicutes;Bacilli;Lactobacillales;Streptococcaceae;Lactococcus;Lactococcus plantarum	Lactococcus plantarum	0	0	0	0	0	1	0	0	0	0	0	0	0	0	0	0	0	0	0	0	0	0	0	0	0	0	0	0	0	0	0	0.1	0	0	0	0	0	0	0	0	0	0	0	0	0	0	0	0
Bacteria;Bacteroidetes;Cytophagia;Cytophagales;Cytophagaceae;Larkinella;Larkinella insperata group	Larkinella insperata group	0	0	0	0	0	0	0	0	0	0	0	0	0	0	0	0	0	0	0	0	3	0	0	0	0	0	0	0	0	0	0	0	0	0	0	0	0	0	0	0	0	0	0	0	0	0	0.3	0
Bacteria;Proteobacteria;Betaproteobacteria;Burkholderiales;Lautropia_f;Lautropia;Lautropia mirabilis	Lautropia mirabilis	0	0	0	0	0	0	0	1	0	0	0	0	0	0	6	1	2	0	1	0	10	47	0	0	1	0	0	0	0	0	0	0	0	0.1	0	0	0	0	0	0	0.6	0.1	0.2	0	0.1	0	1	4.7
Bacteria;Actinobacteria;Actinobacteria_c;Corynebacteriales;Lawsonella_f;Lawsonella;Lawsonella clevelandensis	Lawsonella clevelandensis	25	3	5	35	9	15	32	104	14	58	47	12	0	3	8	1	13	2	142	77	3	1	8	39	18	0	2.5	0.3	0.5	3.5	0.9	1.5	3.2	10.4	1.4	5.8	4.7	1.2	0	0.3	0.8	0.1	1.3	0.2	14.2	7.7	0.3	0.1
Bacteria;Actinobacteria;Actinobacteria_c;Micrococcales;Microbacteriaceae;Leifsonia;Leifsonia xyli group	Leifsonia xyli group	0	0	0	0	0	0	0	0	0	0	3	0	0	0	0	0	0	0	0	0	0	0	0	1	0	0	0	0	0	0	0	0	0	0	0	0	0.3	0	0	0	0	0	0	0	0	0	0	0
Bacteria;Proteobacteria;Betaproteobacteria;Burkholderiales;Comamonadaceae;Leptothrix;Leptothrix cholodnii	Leptothrix cholodnii	0	0	0	0	0	0	1	0	0	0	0	0	0	0	0	0	0	0	0	0	0	0	0	0	0	0	0	0	0	0	0	0	0.1	0	0	0	0	0	0	0	0	0	0	0	0	0	0	0
Bacteria;Fusobacteria;Fusobacteria_c;Fusobacteriales;Leptotrichiaceae;Leptotrichia;Leptotrichia buccalis group	Leptotrichia buccalis group	0	0	0	0	0	0	0	0	0	0	0	0	0	0	0	0	0	0	0	0	0	12	0	0	0	0	0	0	0	0	0	0	0	0	0	0	0	0	0	0	0	0	0	0	0	0	0	1.2
Bacteria;Fusobacteria;Fusobacteria_c;Fusobacteriales;Leptotrichiaceae;Leptotrichia;Leptotrichia hongkongensis	Leptotrichia hongkongensis	0	0	0	0	1	0	0	1	0	0	0	0	1	0	0	0	0	2	0	0	0	10	0	0	0	0	0	0	0	0	0.1	0	0	0.1	0	0	0	0	0.1	0	0	0	0	0.2	0	0	0	1
Bacteria;Actinobacteria;Actinobacteria_c;Micrococcales;Microbacteriaceae;Leucobacter;Leucobacter chromiireducens group	Leucobacter chromiireducens group	0	0	0	0	0	0	3	0	0	0	0	0	0	0	0	0	0	0	0	0	0	0	0	0	0	0	0	0	0	0	0	0	0.3	0	0	0	0	0	0	0	0	0	0	0	0	0	0	0
Bacteria;Firmicutes;Bacilli;Lactobacillales;Leuconostocaceae;Leuconostoc;Leuconostoc gelidum group	Leuconostoc gelidum group	0	0	0	0	0	0	0	0	0	0	1	0	0	0	0	0	0	0	0	0	0	0	0	0	0	0	0	0	0	0	0	0	0	0	0	0	0.1	0	0	0	0	0	0	0	0	0	0	0
Bacteria;Verrucomicrobia;Verrucomicrobiae;Pedosphaera_o;Pedosphaera_f;Limisphaera;Limisphaera_uc	Limisphaera_uc	0	0	0	0	0	1	0	0	0	0	0	0	0	0	0	0	0	0	0	0	0	0	0	0	0	0	0	0	0	0	0	0.1	0	0	0	0	0	0	0	0	0	0	0	0	0	0	0	0
Bacteria;Proteobacteria;Betaproteobacteria;Burkholderiales;Comamonadaceae;Limnohabitans;Limnohabitans curvus	Limnohabitans curvus	1	0	0	0	0	1	1	0	0	0	0	0	0	0	0	0	0	0	0	0	0	0	0	0	0	0	0.1	0	0	0	0	0.1	0.1	0	0	0	0	0	0	0	0	0	0	0	0	0	0	0
Bacteria;Proteobacteria;Betaproteobacteria;Burkholderiales;Comamonadaceae;Limnohabitans;Limnohabitans parvus	Limnohabitans parvus	0	1	0	0	0	0	1	0	0	0	0	0	0	0	0	0	0	0	0	0	0	0	0	0	0	0	0	0.1	0	0	0	0	0.1	0	0	0	0	0	0	0	0	0	0	0	0	0	0	0
Bacteria;Proteobacteria;Betaproteobacteria;Burkholderiales;Comamonadaceae;Limnohabitans;Limnohabitans planktonicus group	Limnohabitans planktonicus group	0	0	0	0	0	0	5	0	0	0	0	1	0	0	0	0	0	0	0	0	0	0	0	0	0	0	0	0	0	0	0	0	0.5	0	0	0	0	0.1	0	0	0	0	0	0	0	0	0	0
Bacteria;Gemmatimonadetes;Longimicrobia;Longimicrobiales;Longimicrobiaceae;Longimicrobium;Longimicrobium_uc	Longimicrobium_uc	0	0	0	0	0	0	0	0	0	0	0	0	0	0	0	0	0	0	0	0	0	1	0	0	0	0	0	0	0	0	0	0	0	0	0	0	0	0	0	0	0	0	0	0	0	0	0	0.1
Bacteria;Proteobacteria;Gammaproteobacteria;Xanthomonadales;Xanthomonadaceae;Luteimonas;Luteimonas tolerans	Luteimonas tolerans	1	0	0	0	0	0	0	0	0	0	0	0	0	0	2	0	0	0	0	0	0	0	0	0	0	0	0.1	0	0	0	0	0	0	0	0	0	0	0	0	0	0.2	0	0	0	0	0	0	0
Bacteria;Actinobacteria;Actinobacteria_c;Micrococcales;Dermacoccaceae;Luteipulveratus;Luteipulveratus_uc	Luteipulveratus_uc	0	0	0	0	0	0	0	0	0	0	0	0	0	0	0	0	0	0	0	0	0	0	0	1	0	0	0	0	0	0	0	0	0	0	0	0	0	0	0	0	0	0	0	0	0	0	0	0
Bacteria;Verrucomicrobia;Verrucomicrobiae;Verrucomicrobiales;Luteolibacter_f;Luteolibacter;Luteolibacter_uc	Luteolibacter_uc	0	0	0	0	0	0	0	0	0	0	0	0	0	2	0	0	0	0	0	0	0	0	0	0	0	0	0	0	0	0	0	0	0	0	0	0	0	0	0	0.2	0	0	0	0	0	0	0	0
Bacteria;Firmicutes;Bacilli;Bacillales;Planococcaceae;Lysinibacillus;Lysinibacillus xylanilyticus group	Lysinibacillus xylanilyticus group	0	0	0	0	0	0	0	0	0	0	0	0	0	0	0	0	0	1	0	0	1	0	0	0	0	0	0	0	0	0	0	0	0	0	0	0	0	0	0	0	0	0	0	0.1	0	0	0.1	0
Bacteria;Firmicutes;Bacilli;Bacillales;Bacillaceae;Marinococcus;Marinococcus halophilus group	Marinococcus halophilus group	0	0	0	0	0	0	0	0	0	0	0	0	0	0	0	0	0	0	0	0	0	0	0	1	0	0	0	0	0	0	0	0	0	0	0	0	0	0	0	0	0	0	0	0	0	0	0	0
Bacteria;Actinobacteria;Actinobacteria_c;Propionibacteriales;Nocardioidaceae;Marmoricola;Marmoricola aurantiacus group	Marmoricola aurantiacus group	0	0	0	0	0	0	0	0	0	0	0	0	0	0	0	0	0	1	0	0	0	0	0	0	0	0	0	0	0	0	0	0	0	0	0	0	0	0	0	0	0	0	0	0.1	0	0	0	0
Bacteria;Proteobacteria;Betaproteobacteria;Burkholderiales;Oxalobacteraceae;Massilia;Massilia aerilata group	Massilia aerilata group	0	0	0	0	0	0	0	0	0	0	0	0	0	0	0	0	0	1	0	0	0	0	0	0	0	0	0	0	0	0	0	0	0	0	0	0	0	0	0	0	0	0	0	0.1	0	0	0	0
Bacteria;Proteobacteria;Betaproteobacteria;Burkholderiales;Oxalobacteraceae;Massilia;Massilia agri	Massilia agri	0	0	0	0	0	0	0	0	0	0	0	0	0	0	0	0	0	0	0	0	0	0	0	0	1	0	0	0	0	0	0	0	0	0	0	0	0	0	0	0	0	0	0	0	0	0	0	0
Bacteria;Proteobacteria;Betaproteobacteria;Burkholderiales;Oxalobacteraceae;Massilia;Massilia alkalitolerans group	Massilia alkalitolerans group	0	0	0	0	0	0	1	0	0	0	0	0	0	0	5	0	0	0	0	0	1	0	0	0	0	0	0	0	0	0	0	0	0.1	0	0	0	0	0	0	0	0.5	0	0	0	0	0	0.1	0
Bacteria;Proteobacteria;Betaproteobacteria;Burkholderiales;Oxalobacteraceae;Massilia;Massilia aurea	Massilia aurea	0	0	0	0	0	0	0	0	0	0	0	0	0	3	0	0	0	0	0	0	0	2	0	0	0	0	0	0	0	0	0	0	0	0	0	0	0	0	0	0.3	0	0	0	0	0	0	0	0.2
Bacteria;Proteobacteria;Betaproteobacteria;Burkholderiales;Oxalobacteraceae;Massilia;Massilia brevitalea group	Massilia brevitalea group	0	0	0	0	0	0	1	0	0	0	0	0	0	0	0	0	0	0	0	0	0	0	0	0	0	0	0	0	0	0	0	0	0.1	0	0	0	0	0	0	0	0	0	0	0	0	0	0	0
Bacteria;Proteobacteria;Betaproteobacteria;Burkholderiales;Oxalobacteraceae;Massilia;Massilia eurypsychrophila	Massilia eurypsychrophila	0	0	0	0	0	0	0	0	0	0	0	0	0	1	0	0	0	0	0	0	0	0	0	0	0	0	0	0	0	0	0	0	0	0	0	0	0	0	0	0.1	0	0	0	0	0	0	0	0
Bacteria;Proteobacteria;Betaproteobacteria;Burkholderiales;Oxalobacteraceae;Massilia;Massilia namucuonensis	Massilia namucuonensis	0	0	0	0	0	0	0	0	0	0	0	0	0	1	0	0	0	0	0	0	0	0	0	0	0	0	0	0	0	0	0	0	0	0	0	0	0	0	0	0.1	0	0	0	0	0	0	0	0
Bacteria;Proteobacteria;Betaproteobacteria;Burkholderiales;Oxalobacteraceae;Massilia;Massilia niabensis group	Massilia niabensis group	0	0	0	0	0	0	1	0	0	0	0	0	0	0	0	0	0	0	0	0	0	0	0	0	0	0	0	0	0	0	0	0	0.1	0	0	0	0	0	0	0	0	0	0	0	0	0	0	0
Bacteria;Proteobacteria;Betaproteobacteria;Burkholderiales;Oxalobacteraceae;Massilia;Massilia timonae	Massilia timonae	0	0	0	0	0	0	3	0	0	0	0	0	0	0	0	0	0	0	0	0	0	0	0	0	0	0	0	0	0	0	0	0	0.3	0	0	0	0	0	0	0	0	0	0	0	0	0	0	0
Bacteria;Proteobacteria;Betaproteobacteria;Burkholderiales;Oxalobacteraceae;Massilia;Massilia_uc	Massilia_uc	0	0	0	0	0	0	1	0	0	0	0	0	0	0	0	0	0	2	0	0	0	0	0	0	0	0	0	0	0	0	0	0	0.1	0	0	0	0	0	0	0	0	0	0	0.2	0	0	0	0
Bacteria;Firmicutes;Negativicutes;Veillonellales;Veillonellaceae;Megasphaera;Megasphaera micronuciformis	Megasphaera micronuciformis	0	0	0	0	0	0	0	0	0	0	0	0	0	0	0	0	1	0	0	0	0	0	0	0	0	0	0	0	0	0	0	0	0	0	0	0	0	0	0	0	0	0	0.1	0	0	0	0	0
Bacteria;Proteobacteria;Alphaproteobacteria;Rhizobiales;Phyllobacteriaceae;Mesorhizobium;Mesorhizobium huakuii group	Mesorhizobium huakuii group	0	0	0	0	0	0	1	0	0	0	0	0	0	0	0	0	0	0	0	0	0	0	0	0	0	0	0	0	0	0	0	0	0.1	0	0	0	0	0	0	0	0	0	0	0	0	0	0	0
Bacteria;Proteobacteria;Alphaproteobacteria;Rhizobiales;Bradyrhizobiaceae;Rhodopseudomonas;Metalliresistens boonkerdii	Metalliresistens boonkerdii	0	0	0	0	0	0	0	0	0	0	0	0	0	0	0	0	0	0	0	0	0	2	0	0	0	0	0	0	0	0	0	0	0	0	0	0	0	0	0	0	0	0	0	0	0	0	0	0.2
Bacteria;Proteobacteria;Alphaproteobacteria;Rhizobiales;Methylobacteriaceae;Methylobacterium;Methylobacterium adhaesivum group	Methylobacterium adhaesivum group	0	0	0	0	0	0	0	0	0	0	0	0	0	0	0	0	0	0	0	0	1	0	0	0	0	0	0	0	0	0	0	0	0	0	0	0	0	0	0	0	0	0	0	0	0	0	0.1	0
Bacteria;Proteobacteria;Alphaproteobacteria;Rhizobiales;Methylobacteriaceae;Methylobacterium;Methylobacterium aquaticum group	Methylobacterium aquaticum group	0	0	0	0	3	0	0	0	0	0	0	0	0	0	0	0	0	3	0	0	0	1	0	1	1	0	0	0	0	0	0.3	0	0	0	0	0	0	0	0	0	0	0	0	0.3	0	0	0	0.1
Bacteria;Proteobacteria;Alphaproteobacteria;Rhizobiales;Methylobacteriaceae;Methylobacterium;Methylobacterium extorquens group	Methylobacterium extorquens group	0	0	0	0	0	0	0	0	0	0	0	0	1	1	0	0	1	0	1	0	0	1	0	1	0	0	0	0	0	0	0	0	0	0	0	0	0	0	0.1	0.1	0	0	0.1	0	0.1	0	0	0.1
Bacteria;Proteobacteria;Alphaproteobacteria;Rhizobiales;Methylobacteriaceae;Methylobacterium;Methylobacterium iners	Methylobacterium iners	0	0	0	0	0	0	0	0	0	0	0	0	0	0	0	0	0	1	0	0	0	0	0	0	0	0	0	0	0	0	0	0	0	0	0	0	0	0	0	0	0	0	0	0.1	0	0	0	0
Bacteria;Proteobacteria;Alphaproteobacteria;Rhizobiales;Methylobacteriaceae;Methylobacterium;Methylobacterium komagatae	Methylobacterium komagatae	0	0	0	0	2	0	0	0	0	0	0	0	0	0	0	0	0	0	0	0	0	0	0	0	0	0	0	0	0	0	0.2	0	0	0	0	0	0	0	0	0	0	0	0	0	0	0	0	0
Bacteria;Proteobacteria;Alphaproteobacteria;Rhizobiales;Methylobacteriaceae;Methylobacterium;Methylobacterium marchantiae group	Methylobacterium marchantiae group	0	0	0	1	0	7	2	0	0	0	0	1	0	1	0	0	0	0	0	0	0	0	0	0	0	0	0	0	0	0.1	0	0.7	0.2	0	0	0	0	0.1	0	0.1	0	0	0	0	0	0	0	0
Bacteria;Proteobacteria;Alphaproteobacteria;Rhizobiales;Methylobacteriaceae;Methylobacterium;Methylobacterium oryzae group	Methylobacterium oryzae group	0	0	0	0	7	0	0	0	0	0	0	0	0	1	1	0	0	5	0	0	0	18	0	0	0	0	0	0	0	0	0.7	0	0	0	0	0	0	0	0	0.1	0.1	0	0	0.5	0	0	0	1.8
Bacteria;Proteobacteria;Alphaproteobacteria;Rhizobiales;Methylobacteriaceae;Methylobacterium;Methylobacterium rhodinum group	Methylobacterium rhodinum group	0	0	0	0	0	0	0	0	0	0	0	0	0	0	0	0	0	0	0	0	1	0	0	0	0	0	0	0	0	0	0	0	0	0	0	0	0	0	0	0	0	0	0	0	0	0	0.1	0
Bacteria;Proteobacteria;Alphaproteobacteria;Rhizobiales;Methylobacteriaceae;Methylobacterium;Methylobacterium variabile	Methylobacterium variabile	0	0	0	0	0	0	0	0	0	0	0	0	0	0	0	0	0	0	0	0	0	0	0	0	0	1	0	0	0	0	0	0	0	0	0	0	0	0	0	0	0	0	0	0	0	0	0	0
Bacteria;Proteobacteria;Alphaproteobacteria;Rhizobiales;Methylobacteriaceae;Methylobacterium;Methylobacterium_uc	Methylobacterium_uc	0	0	0	0	0	0	0	0	0	0	0	0	0	0	0	0	0	0	0	0	0	1	0	0	0	0	0	0	0	0	0	0	0	0	0	0	0	0	0	0	0	0	0	0	0	0	0	0.1
Bacteria;Proteobacteria;Alphaproteobacteria;Rhizobiales;Beijerinckiaceae;Methylocella;Methylocella palustris	Methylocella palustris	0	0	0	0	0	1	0	0	0	0	0	0	0	0	0	0	0	0	0	0	0	0	0	0	0	0	0	0	0	0	0	0.1	0	0	0	0	0	0	0	0	0	0	0	0	0	0	0	0
Bacteria;Proteobacteria;Betaproteobacteria;Methylophilales;Methylophilaceae;Methylophilus;Methylophilus flavus group	Methylophilus flavus group	0	0	0	0	0	1	0	0	0	0	1	0	0	0	0	0	0	0	0	0	0	0	0	0	0	0	0	0	0	0	0	0.1	0	0	0	0	0.1	0	0	0	0	0	0	0	0	0	0	0
Bacteria;Actinobacteria;Actinobacteria_c;Micrococcales;Microbacteriaceae;Microbacterium;Microbacterium imperiale group	Microbacterium imperiale group	0	0	1	0	0	0	2	0	0	0	0	0	0	1	0	0	1	1	0	0	0	0	0	0	1	1	0	0	0.1	0	0	0	0.2	0	0	0	0	0	0	0.1	0	0	0.1	0.1	0	0	0	0
Bacteria;Actinobacteria;Actinobacteria_c;Micrococcales;Microbacteriaceae;Microbacterium;Microbacterium lacticum	Microbacterium lacticum	0	0	0	0	1	0	2	0	0	0	0	0	0	0	0	0	0	0	0	0	0	0	0	0	0	0	0	0	0	0	0.1	0	0.2	0	0	0	0	0	0	0	0	0	0	0	0	0	0	0
Bacteria;Actinobacteria;Actinobacteria_c;Micrococcales;Micrococcaceae;Micrococcus;Micrococcus luteus group	Micrococcus luteus group	0	0	0	0	12	0	3	0	0	1	1	0	0	1	2	13	1	3	72	10	45	0	58	7	2	0	0	0	0	0	1.2	0	0.3	0	0	0.1	0.1	0	0	0.1	0.2	1.3	0.1	0.3	7.2	1	4.5	0
Bacteria;Actinobacteria;Actinobacteria_c;Micrococcales;Beutenbergiaceae;Miniimonas;Miniimonas arenae	Miniimonas arenae	0	0	0	0	0	0	0	0	0	0	0	0	0	0	1	0	0	0	0	0	0	0	0	0	0	0	0	0	0	0	0	0	0	0	0	0	0	0	0	0	0.1	0	0	0	0	0	0	0
Bacteria;Actinobacteria;Actinobacteria_c;Actinomycetales;Actinomycetaceae;Mobiluncus;Mobiluncus curtisii	Mobiluncus curtisii	0	0	0	0	0	0	0	0	0	0	0	0	0	0	0	0	0	0	0	0	0	0	0	0	1	0	0	0	0	0	0	0	0	0	0	0	0	0	0	0	0	0	0	0	0	0	0	0
Bacteria;Proteobacteria;Gammaproteobacteria;Pseudomonadales;Moraxellaceae;Moraxella_g1;Moraxella atlantae	Moraxella atlantae	0	0	0	0	0	0	0	0	0	0	0	0	0	0	0	0	0	0	0	0	0	0	1	0	0	0	0	0	0	0	0	0	0	0	0	0	0	0	0	0	0	0	0	0	0	0	0	0
Bacteria;Proteobacteria;Gammaproteobacteria;Enterobacterales;Morganellaceae;Morganella;Morganella morganii group	Morganella morganii group	0	0	0	0	11	0	0	0	0	0	0	0	0	0	7	1	0	1	0	0	5	0	5	3	3	0	0	0	0	0	1.1	0	0	0	0	0	0	0	0	0	0.7	0.1	0	0.1	0	0	0.5	0
Bacteria;Firmicutes;Tissierellia;Tissierellales;Peptoniphilaceae;Murdochiella;Murdochiella_uc	Murdochiella_uc	0	0	0	0	0	0	0	0	1	0	0	0	0	0	0	0	0	0	0	0	0	0	0	0	0	0	0	0	0	0	0	0	0	0	0.1	0	0	0	0	0	0	0	0	0	0	0	0	0
Bacteria;Actinobacteria;Actinobacteria_c;Corynebacteriales;Mycobacteriaceae;Mycobacterium;Mycobacterium arabiense	Mycobacterium arabiense	0	0	0	0	0	0	0	0	0	0	0	0	0	0	0	0	1	0	0	0	0	0	0	0	0	0	0	0	0	0	0	0	0	0	0	0	0	0	0	0	0	0	0.1	0	0	0	0	0
Bacteria;Actinobacteria;Actinobacteria_c;Corynebacteriales;Mycobacteriaceae;Mycobacterium;Mycobacterium austroafricanum group	Mycobacterium austroafricanum group	0	1	0	0	0	0	0	0	0	0	2	0	0	0	6	0	0	0	0	0	0	0	0	0	0	1	0	0.1	0	0	0	0	0	0	0	0	0.2	0	0	0	0.6	0	0	0	0	0	0	0
Bacteria;Actinobacteria;Actinobacteria_c;Corynebacteriales;Mycobacteriaceae;Mycobacterium;Mycobacterium cookii	Mycobacterium cookii	0	0	0	0	0	0	0	0	0	0	0	0	0	0	0	0	0	0	0	0	0	0	0	0	1	0	0	0	0	0	0	0	0	0	0	0	0	0	0	0	0	0	0	0	0	0	0	0
Bacteria;Actinobacteria;Actinobacteria_c;Corynebacteriales;Mycobacteriaceae;Mycobacterium;Mycobacterium farcinogenes group	Mycobacterium farcinogenes group	0	0	0	0	0	0	0	0	0	0	0	0	0	0	0	0	0	0	0	0	0	0	0	1	0	2	0	0	0	0	0	0	0	0	0	0	0	0	0	0	0	0	0	0	0	0	0	0
Bacteria;Actinobacteria;Actinobacteria_c;Corynebacteriales;Mycobacteriaceae;Mycobacterium;Mycobacterium gadium	Mycobacterium gadium	0	0	0	0	0	0	0	0	0	0	0	0	0	0	1	0	0	0	0	0	0	0	0	0	0	0	0	0	0	0	0	0	0	0	0	0	0	0	0	0	0.1	0	0	0	0	0	0	0
Bacteria;Actinobacteria;Actinobacteria_c;Corynebacteriales;Mycobacteriaceae;Mycobacterium;Mycobacterium hodleri	Mycobacterium hodleri	0	0	0	1	0	0	0	0	0	0	0	0	0	0	0	0	0	0	0	0	0	0	0	0	0	0	0	0	0	0.1	0	0	0	0	0	0	0	0	0	0	0	0	0	0	0	0	0	0
Bacteria;Actinobacteria;Actinobacteria_c;Corynebacteriales;Mycobacteriaceae;Mycobacterium;Mycobacterium simiae group	Mycobacterium simiae group	0	0	0	0	0	0	0	0	0	0	0	0	0	0	0	0	0	0	0	0	0	0	0	1	0	0	0	0	0	0	0	0	0	0	0	0	0	0	0	0	0	0	0	0	0	0	0	0
Bacteria;Actinobacteria;Actinobacteria_c;Corynebacteriales;Mycobacteriaceae;Mycobacterium;Mycobacterium smegmatis group	Mycobacterium smegmatis group	0	0	0	0	0	0	0	0	0	0	0	0	0	0	0	0	0	0	0	0	0	0	1	0	0	2	0	0	0	0	0	0	0	0	0	0	0	0	0	0	0	0	0	0	0	0	0	0
Bacteria;Proteobacteria;Gammaproteobacteria;Pseudomonadales;Moraxellaceae;Acinetobacter;NEFZ_s	NEFZ_s	0	0	0	0	3	0	0	0	0	0	0	0	0	0	10	0	0	0	0	0	1	0	0	0	1	0	0	0	0	0	0.3	0	0	0	0	0	0	0	0	0	1	0	0	0	0	0	0.1	0
Bacteria;Proteobacteria;Gammaproteobacteria;Pseudomonadales;Moraxellaceae;Acinetobacter;NEGF_s group	NEGF_s group	0	0	0	0	0	0	0	0	0	0	0	0	0	0	0	0	0	0	0	0	2	0	0	0	0	0	0	0	0	0	0	0	0	0	0	0	0	0	0	0	0	0	0	0	0	0	0.2	0
Bacteria;Firmicutes;Clostridia;Clostridiales;Lachnospiraceae;Ruminococcus_g4;NFHL_s group	NFHL_s group	0	0	0	0	0	0	0	0	0	0	0	0	0	0	0	0	1	0	0	0	0	0	0	0	0	0	0	0	0	0	0	0	0	0	0	0	0	0	0	0	0	0	0.1	0	0	0	0	0
Bacteria;Proteobacteria;Gammaproteobacteria;Pseudomonadales;Moraxellaceae;Acinetobacter;NHRN_s	NHRN_s	0	0	0	0	0	0	1	0	0	0	0	0	0	1	0	0	0	0	0	0	0	0	0	0	0	0	0	0	0	0	0	0	0.1	0	0	0	0	0	0	0.1	0	0	0	0	0	0	0	0
Bacteria;Proteobacteria;Betaproteobacteria;Burkholderiales;Comamonadaceae;Albidiferax;NOXW_s	NOXW_s	1	0	0	0	0	0	1	0	0	0	0	0	0	0	0	0	0	0	0	0	0	0	0	0	0	0	0.1	0	0	0	0	0	0.1	0	0	0	0	0	0	0	0	0	0	0	0	0	0	0
Bacteria;Actinobacteria;Actinobacteria_c;Frankiales;Nakamurellaceae;Nakamurella;Nakamurella endophytica	Nakamurella endophytica	0	0	0	0	0	0	0	0	0	0	0	0	0	0	0	0	0	1	0	0	0	0	0	0	0	0	0	0	0	0	0	0	0	0	0	0	0	0	0	0	0	0	0	0.1	0	0	0	0
Bacteria;Proteobacteria;Betaproteobacteria;Neisseriales;Neisseriaceae;Neisseria;Neisseria bacilliformis	Neisseria bacilliformis	0	0	0	0	0	0	0	0	0	0	0	0	0	0	9	0	0	0	0	0	0	16	0	0	0	0	0	0	0	0	0	0	0	0	0	0	0	0	0	0	0.9	0	0	0	0	0	0	1.6
Bacteria;Proteobacteria;Betaproteobacteria;Neisseriales;Neisseriaceae;Neisseria;Neisseria cinerea	Neisseria cinerea	0	0	0	0	0	0	19	0	0	0	0	0	0	0	0	0	0	0	0	0	0	0	0	0	0	0	0	0	0	0	0	0	1.9	0	0	0	0	0	0	0	0	0	0	0	0	0	0	0
Bacteria;Proteobacteria;Betaproteobacteria;Neisseriales;Neisseriaceae;Neisseria;Neisseria elongata group	Neisseria elongata group	0	0	0	0	0	0	0	0	0	0	0	0	3	0	3	0	2	0	3	0	3	18	1	0	0	0	0	0	0	0	0	0	0	0	0	0	0	0	0.3	0	0.3	0	0.2	0	0.3	0	0.3	1.8
Bacteria;Proteobacteria;Betaproteobacteria;Neisseriales;Neisseriaceae;Neisseria;Neisseria perflava	Neisseria perflava	0	0	0	0	2	0	1	0	0	0	3	0	0	0	1	0	0	0	11	0	8	1	0	0	4	0	0	0	0	0	0.2	0	0.1	0	0	0	0.3	0	0	0	0.1	0	0	0	1.1	0	0.8	0.1
Bacteria;Proteobacteria;Betaproteobacteria;Neisseriales;Neisseriaceae;Neisseria;Neisseria sicca group	Neisseria sicca group	0	0	0	0	4	0	1	0	0	0	0	0	0	0	0	0	0	0	5	0	0	9	4	0	4	0	0	0	0	0	0.4	0	0.1	0	0	0	0	0	0	0	0	0	0	0	0.5	0	0	0.9
Bacteria;Proteobacteria;Betaproteobacteria;Neisseriales;Neisseriaceae;Neisseria;Neisseria subflava	Neisseria subflava	0	0	0	0	3	1	0	0	0	0	1	0	0	1	4	2	1	3	3	0	0	1	0	0	64	0	0	0	0	0	0.3	0.1	0	0	0	0	0.1	0	0	0.1	0.4	0.2	0.1	0.3	0.3	0	0	0.1
Bacteria;Proteobacteria;Betaproteobacteria;Neisseriales;Neisseriaceae;Neisseria;Neisseria_uc	Neisseria_uc	0	0	0	0	0	0	0	0	0	0	0	0	0	0	0	0	0	0	0	0	0	1	0	0	0	0	0	0	0	0	0	0	0	0	0	0	0	0	0	0	0	0	0	0	0	0	0	0.1
Bacteria;Actinobacteria;Actinobacteria_c;Micrococcales;Micrococcaceae;Nesterenkonia;Nesterenkonia cremea	Nesterenkonia cremea	0	0	0	0	0	0	0	0	0	0	0	0	0	0	1	0	0	0	0	0	0	0	0	0	0	0	0	0	0	0	0	0	0	0	0	0	0	0	0	0	0.1	0	0	0	0	0	0	0
Bacteria;Bacteroidetes;Sphingobacteriia;Sphingobacteriales;Chitinophagaceae;Niabella;Niabella yanshanensis	Niabella yanshanensis	0	0	0	0	0	0	0	0	0	0	0	0	0	0	2	0	0	0	0	0	0	0	0	0	0	0	0	0	0	0	0	0	0	0	0	0	0	0	0	0	0.2	0	0	0	0	0	0	0
Bacteria;Bacteroidetes;Sphingobacteriia;Sphingobacteriales;Chitinophagaceae;Niabella;Niabella_uc	Niabella_uc	0	0	0	0	2	0	0	0	0	0	0	0	0	0	0	0	0	0	0	0	0	0	0	0	0	0	0	0	0	0	0.2	0	0	0	0	0	0	0	0	0	0	0	0	0	0	0	0	0
Bacteria;Proteobacteria;Betaproteobacteria;Nitrosomonadales;Nitrosomonadaceae;Nitrosomonas;Nitrosomonas communis	Nitrosomonas communis	0	0	0	0	0	0	0	0	0	0	0	0	0	0	0	0	0	1	0	0	0	0	0	0	0	0	0	0	0	0	0	0	0	0	0	0	0	0	0	0	0	0	0	0.1	0	0	0	0
Bacteria;Actinobacteria;Actinobacteria_c;Propionibacteriales;Nocardioidaceae;Nocardioides;Nocardioides hwasunensis	Nocardioides hwasunensis	0	0	0	0	0	0	0	0	0	0	0	0	0	0	0	0	0	1	0	0	0	0	0	0	0	0	0	0	0	0	0	0	0	0	0	0	0	0	0	0	0	0	0	0.1	0	0	0	0
Bacteria;Actinobacteria;Actinobacteria_c;Propionibacteriales;Nocardioidaceae;Nocardioides;Nocardioides zeicaulis	Nocardioides zeicaulis	0	0	0	0	0	0	0	0	0	0	0	0	0	0	0	0	0	0	0	0	0	0	0	0	0	1	0	0	0	0	0	0	0	0	0	0	0	0	0	0	0	0	0	0	0	0	0	0
Bacteria;Proteobacteria;Betaproteobacteria;Burkholderiales;Oxalobacteraceae;Noviherbaspirillum;Noviherbaspirillum soli group	Noviherbaspirillum soli group	0	0	0	0	0	0	1	0	0	0	0	0	0	0	0	0	0	0	0	0	0	0	0	0	0	0	0	0	0	0	0	0	0.1	0	0	0	0	0	0	0	0	0	0	0	0	0	0	0
Bacteria;Proteobacteria;Betaproteobacteria;Burkholderiales;Oxalobacteraceae;Noviherbaspirillum;Noviherbaspirillum suwonense	Noviherbaspirillum suwonense	0	0	0	0	1	0	0	0	0	0	0	0	0	0	0	0	1	0	0	0	0	0	0	0	0	0	0	0	0	0	0.1	0	0	0	0	0	0	0	0	0	0	0	0.1	0	0	0	0	0
Bacteria;Proteobacteria;Alphaproteobacteria;Rhodospirillales;Rhodospirillaceae;Novispirillum;Novispirillum itersonii group	Novispirillum itersonii group	0	0	0	0	0	0	1	0	0	0	0	0	0	0	0	0	0	0	0	0	0	0	0	0	0	0	0	0	0	0	0	0	0.1	0	0	0	0	0	0	0	0	0	0	0	0	0	0	0
Bacteria;Proteobacteria;Alphaproteobacteria;Sphingomonadales;Sphingomonadaceae;Novosphingobium;Novosphingobium chloroacetimidivorans	Novosphingobium chloroacetimidivorans	0	0	0	0	0	0	4	0	1	1	0	2	1	0	0	0	0	0	0	0	0	0	0	0	0	0	0	0	0	0	0	0	0.4	0	0.1	0.1	0	0.2	0.1	0	0	0	0	0	0	0	0	0
Bacteria;Proteobacteria;Alphaproteobacteria;Sphingomonadales;Sphingomonadaceae;Novosphingobium;Novosphingobium ipomoeae	Novosphingobium ipomoeae	0	0	0	0	0	0	0	0	0	0	1	0	0	0	0	0	0	0	0	0	0	0	0	0	0	0	0	0	0	0	0	0	0	0	0	0	0.1	0	0	0	0	0	0	0	0	0	0	0
Bacteria;Proteobacteria;Alphaproteobacteria;Sphingomonadales;Sphingomonadaceae;Novosphingobium;Novosphingobium lentum	Novosphingobium lentum	0	0	0	0	0	0	0	0	0	0	2	0	0	0	0	0	0	0	0	0	0	0	0	0	0	0	0	0	0	0	0	0	0	0	0	0	0.2	0	0	0	0	0	0	0	0	0	0	0
Bacteria;Proteobacteria;Alphaproteobacteria;Sphingomonadales;Sphingomonadaceae;Novosphingobium;Novosphingobium_uc	Novosphingobium_uc	0	0	0	0	0	0	2	0	0	0	0	0	0	1	0	0	0	0	0	0	0	0	0	0	0	0	0	0	0	0	0	0	0.2	0	0	0	0	0	0	0.1	0	0	0	0	0	0	0	0
Bacteria;Actinobacteria;Actinobacteria_c;Corynebacteriales;Corynebacteriaceae;Corynebacterium;OCTS_s	OCTS_s	7	0	1	0	0	0	0	0	0	0	0	0	0	0	0	1	0	0	2	1	0	0	0	0	2	0	0.7	0	0.1	0	0	0	0	0	0	0	0	0	0	0	0	0.1	0	0	0.2	0.1	0	0
Bacteria;Proteobacteria;Alphaproteobacteria;Rhodobacterales;Rhodobacteraceae;Oceanicella;Oceanicella actignis	Oceanicella actignis	0	0	0	0	0	0	0	0	0	0	0	0	0	0	9	0	0	0	0	0	0	0	0	0	0	0	0	0	0	0	0	0	0	0	0	0	0	0	0	0	0.9	0	0	0	0	0	0	0
Bacteria;Proteobacteria;Alphaproteobacteria;Rhodobacterales;Rhodobacteraceae;Oceanicella;Oceanicella_uc	Oceanicella_uc	0	0	0	0	0	0	0	0	0	0	0	0	0	0	1	0	0	0	0	0	0	0	0	0	0	0	0	0	0	0	0	0	0	0	0	0	0	0	0	0	0.1	0	0	0	0	0	0	0
Bacteria;Proteobacteria;Gammaproteobacteria;Orbales;Orbaceae;Orbus;Orbus_uc	Orbus_uc	0	0	0	0	0	0	0	0	0	0	0	0	0	0	0	0	0	1	0	0	0	0	0	0	0	0	0	0	0	0	0	0	0	0	0	0	0	0	0	0	0	0	0	0.1	0	0	0	0
Bacteria;Firmicutes;Clostridia;Clostridiales;Lachnospiraceae;Oribacterium;Oribacterium sinus	Oribacterium sinus	0	0	0	0	0	0	0	0	0	0	0	0	0	0	0	0	0	0	0	0	1	0	0	0	4	0	0	0	0	0	0	0	0	0	0	0	0	0	0	0	0	0	0	0	0	0	0.1	0
Bacteria;Firmicutes;Clostridia;Clostridiales;Ruminococcaceae;Oscillibacter;Oscillibacter_uc	Oscillibacter_uc	0	0	0	0	0	0	0	0	0	0	0	0	0	1	0	0	0	0	0	0	0	0	0	0	0	0	0	0	0	0	0	0	0	0	0	0	0	0	0	0.1	0	0	0	0	0	0	0	0
Bacteria;Proteobacteria;Gammaproteobacteria;Legionellales;Coxiellaceae;PAC000005_g;PAC000005_g_uc	PAC000005_g_uc	1	0	0	0	0	0	0	0	0	0	0	0	0	0	0	0	0	0	0	0	0	0	0	0	0	0	0.1	0	0	0	0	0	0	0	0	0	0	0	0	0	0	0	0	0	0	0	0	0
Bacteria;Bacteroidetes;Sphingobacteriia;Sphingobacteriales;PAC000006_f;PAC000006_g;PAC000006_g_uc	PAC000006_g_uc	0	0	0	0	0	0	0	0	0	1	0	0	0	0	0	0	0	0	0	0	0	0	0	0	0	0	0	0	0	0	0	0	0	0	0	0.1	0	0	0	0	0	0	0	0	0	0	0	0
Bacteria;Saccharibacteria_TM7;Saccharimonas_c;Saccharimonas_o;PAC000016_f;PAC000016_g;PAC000016_g_uc	PAC000016_g_uc	1	0	0	0	0	0	0	0	0	0	0	0	0	0	0	0	0	0	0	0	0	0	0	0	0	0	0.1	0	0	0	0	0	0	0	0	0	0	0	0	0	0	0	0	0	0	0	0	0
Bacteria;Proteobacteria;Alphaproteobacteria;Rhodospirillales;PAC000146_f;PAC000146_g;PAC000146_g_uc	PAC000146_g_uc	0	0	0	0	0	0	0	0	0	0	0	0	0	1	0	0	0	0	0	0	0	0	0	0	0	0	0	0	0	0	0	0	0	0	0	0	0	0	0	0.1	0	0	0	0	0	0	0	0
Bacteria;Actinobacteria;Actinobacteria_c;Streptosporangiales;AF498716_f;PAC000166_g;PAC000166_g_uc	PAC000166_g_uc	0	0	0	0	0	0	0	0	0	0	0	0	0	0	0	0	0	0	0	0	0	0	1	0	0	0	0	0	0	0	0	0	0	0	0	0	0	0	0	0	0	0	0	0	0	0	0	0
Bacteria;Planctomycetes;Planctomycetia;Planctomycetales;Gemmataceae;PAC000302_g;PAC000302_g_uc	PAC000302_g_uc	0	0	0	1	0	0	0	0	0	0	0	0	0	0	0	0	0	0	0	0	0	0	0	0	0	0	0	0	0	0.1	0	0	0	0	0	0	0	0	0	0	0	0	0	0	0	0	0	0
Bacteria;Elusimicrobia;Elusimicrobia_c;Elusimicrobiales;PAC000391_f;PAC000391_g;PAC000391_g_uc	PAC000391_g_uc	0	0	0	0	1	0	0	0	0	0	0	0	0	0	0	0	0	0	0	0	0	0	0	0	0	0	0	0	0	0	0.1	0	0	0	0	0	0	0	0	0	0	0	0	0	0	0	0	0
Bacteria;Firmicutes;Clostridia;Clostridiales;Lachnospiraceae;PAC000740_g;PAC000740_s	PAC000740_s	0	0	0	0	0	0	0	0	0	0	0	0	0	0	0	0	1	0	0	0	0	0	0	0	0	0	0	0	0	0	0	0	0	0	0	0	0	0	0	0	0	0	0.1	0	0	0	0	0
Bacteria;Proteobacteria;Alphaproteobacteria;Caulobacterales;Caulobacteraceae;JPOM_g;PAC001012_s	PAC001012_s	0	0	0	0	2	0	0	0	0	0	0	0	0	0	28	1	2	3	2	1	10	5	14	13	2	27	0	0	0	0	0.2	0	0	0	0	0	0	0	0	0	2.8	0.1	0.2	0.3	0.2	0.1	1	0.5
Bacteria;Firmicutes;Clostridia;Clostridiales;Lachnospiraceae;PAC001046_g;PAC001046_s	PAC001046_s	0	0	0	0	0	0	0	0	0	0	0	0	0	0	1	0	0	0	0	0	0	0	0	0	0	0	0	0	0	0	0	0	0	0	0	0	0	0	0	0	0.1	0	0	0	0	0	0	0
Bacteria;Firmicutes;Clostridia;Clostridiales;Clostridiaceae;Clostridium;PAC001136_s	PAC001136_s	0	0	0	0	0	0	0	0	2	0	0	0	0	0	0	0	0	0	0	0	0	0	0	0	0	0	0	0	0	0	0	0	0	0	0.2	0	0	0	0	0	0	0	0	0	0	0	0	0
Bacteria;Firmicutes;Clostridia;Clostridiales;Lachnospiraceae;Lachnospira;PAC001142_s	PAC001142_s	0	0	0	0	0	0	0	0	0	0	0	0	0	0	0	0	0	0	0	0	0	0	3	0	0	0	0	0	0	0	0	0	0	0	0	0	0	0	0	0	0	0	0	0	0	0	0	0
Bacteria;Firmicutes;Clostridia;Clostridiales;Ruminococcaceae;Subdoligranulum;PAC001173_s	PAC001173_s	0	0	0	0	0	0	0	0	0	0	0	0	0	0	0	0	0	0	0	0	0	0	1	0	0	0	0	0	0	0	0	0	0	0	0	0	0	0	0	0	0	0	0	0	0	0	0	0
Bacteria;Firmicutes;Negativicutes;Selenomonadales;Selenomonadaceae;Mitsuokella;PAC001307_s	PAC001307_s	0	0	0	0	0	0	0	0	0	0	0	0	0	0	1	0	0	0	0	0	0	0	0	0	0	0	0	0	0	0	0	0	0	0	0	0	0	0	0	0	0.1	0	0	0	0	0	0	0
Bacteria;Proteobacteria;Gammaproteobacteria;Steroidobacter_o;Steroidobacter_f;Acidibacter;PAC001319_s	PAC001319_s	0	0	0	0	0	0	0	0	0	0	1	0	0	0	0	0	0	0	0	0	0	0	0	0	0	0	0	0	0	0	0	0	0	0	0	0	0.1	0	0	0	0	0	0	0	0	0	0	0
Bacteria;Firmicutes;Clostridia;Clostridiales;Ruminococcaceae;PAC000661_g;PAC001339_s	PAC001339_s	0	0	0	3	0	0	0	0	0	0	0	0	0	0	0	0	0	0	0	2	1	1	0	0	0	0	0	0	0	0.3	0	0	0	0	0	0	0	0	0	0	0	0	0	0	0	0.2	0.1	0.1
Bacteria;Firmicutes;Clostridia;Clostridiales;Lachnospiraceae;PAC001341_g;PAC001341_s	PAC001341_s	0	0	0	0	1	0	1	0	0	0	0	0	0	0	0	0	0	0	0	0	0	2	0	0	0	0	0	0	0	0	0.1	0	0.1	0	0	0	0	0	0	0	0	0	0	0	0	0	0	0.2
Bacteria;Saccharibacteria_TM7;Saccharimonas_c;Saccharimonas_o;Saccharimonas_f;Saccharimonas;PAC001343_s	PAC001343_s	0	0	0	0	0	0	3	0	0	0	0	0	0	0	0	0	0	0	0	0	0	0	1	0	1	0	0	0	0	0	0	0	0.3	0	0	0	0	0	0	0	0	0	0	0	0	0	0	0
Bacteria;Bacteroidetes;Bacteroidia;Bacteroidales;Prevotellaceae;Alloprevotella;PAC001345_s	PAC001345_s	0	0	0	0	0	0	0	0	0	0	0	0	0	0	2	0	1	1	0	0	1	0	0	0	1	0	0	0	0	0	0	0	0	0	0	0	0	0	0	0	0.2	0	0.1	0.1	0	0	0.1	0
Bacteria;Bacteroidetes;Bacteroidia;Bacteroidales;Prevotellaceae;Prevotella;PAC001346_s	PAC001346_s	0	0	0	0	0	0	0	0	0	0	0	0	0	0	0	0	0	0	0	0	0	0	0	0	2	0	0	0	0	0	0	0	0	0	0	0	0	0	0	0	0	0	0	0	0	0	0	0
Bacteria;Firmicutes;Clostridia;Clostridiales;Ruminococcaceae;PAC000661_g;PAC001348_s	PAC001348_s	0	0	0	0	0	0	0	0	0	0	0	0	0	0	0	0	0	0	1	0	0	0	0	0	0	0	0	0	0	0	0	0	0	0	0	0	0	0	0	0	0	0	0	0	0.1	0	0	0
Bacteria;Fusobacteria;Fusobacteria_c;Fusobacteriales;Leptotrichiaceae;Leptotrichia;PAC001350_s	PAC001350_s	0	0	0	0	0	0	0	0	0	0	0	0	0	0	0	0	0	1	0	1	3	4	1	0	0	0	0	0	0	0	0	0	0	0	0	0	0	0	0	0	0	0	0	0.1	0	0.1	0.3	0.4
Bacteria;Firmicutes;Negativicutes;Selenomonadales;Selenomonadaceae;Mitsuokella;PAC001352_s	PAC001352_s	0	0	0	0	0	0	0	0	0	0	0	0	0	0	0	0	0	0	0	0	0	0	0	0	3	0	0	0	0	0	0	0	0	0	0	0	0	0	0	0	0	0	0	0	0	0	0	0
Bacteria;Firmicutes;Negativicutes;Veillonellales;Veillonellaceae;Veillonella;PAC001353_s	PAC001353_s	0	0	0	0	0	0	0	0	0	0	0	0	0	0	0	0	0	0	0	0	0	0	0	0	0	1	0	0	0	0	0	0	0	0	0	0	0	0	0	0	0	0	0	0	0	0	0	0
Bacteria;Firmicutes;Clostridia;Clostridiales;Mogibacterium_f;PAC001354_g;PAC001354_s	PAC001354_s	0	0	0	0	0	0	0	0	0	0	0	0	0	0	0	0	0	0	0	0	0	1	0	0	0	0	0	0	0	0	0	0	0	0	0	0	0	0	0	0	0	0	0	0	0	0	0	0.1
Bacteria;Firmicutes;Erysipelotrichi;Erysipelotrichales;Erysipelotrichaceae;PAC001362_g;PAC001362_s	PAC001362_s	0	0	0	0	1	0	0	0	0	0	0	0	0	0	0	0	0	0	0	0	0	0	0	0	0	0	0	0	0	0	0.1	0	0	0	0	0	0	0	0	0	0	0	0	0	0	0	0	0
Bacteria;Acidobacteria;Vicinamibacter_c;Vicinamibacter_o;Vicinamibacter_f;PAC001874_g;PAC001874_g_uc	PAC001874_g_uc	0	0	0	0	0	0	1	0	0	0	0	0	0	0	0	0	0	0	0	0	0	0	0	0	0	0	0	0	0	0	0	0	0.1	0	0	0	0	0	0	0	0	0	0	0	0	0	0	0
Bacteria;Acidobacteria;Solibacteres;Solibacterales;Bryobacteraceae;PAC002019_g;PAC002019_g_uc	PAC002019_g_uc	0	0	0	0	0	0	4	0	0	0	0	0	0	0	0	0	0	0	0	0	0	0	0	0	0	0	0	0	0	0	0	0	0.4	0	0	0	0	0	0	0	0	0	0	0	0	0	0	0
Bacteria;Firmicutes;Negativicutes;Acidaminococcales;Acidaminococcaceae;Phascolarctobacterium;PAC002124_s	PAC002124_s	0	0	0	0	0	0	0	0	0	0	0	0	0	0	0	0	2	0	0	0	0	0	0	0	0	0	0	0	0	0	0	0	0	0	0	0	0	0	0	0	0	0	0.2	0	0	0	0	0
Bacteria;Acidobacteria;Solibacteres;PAC000121_o;PAC000121_f;PAC000030_g;PAC002267_s	PAC002267_s	0	0	0	0	0	0	0	0	0	0	0	0	0	0	0	0	0	1	0	0	0	0	0	0	0	0	0	0	0	0	0	0	0	0	0	0	0	0	0	0	0	0	0	0.1	0	0	0	0
Bacteria;Actinobacteria;Actinobacteria_c;Micrococcales;Micrococcaceae;Paenarthrobacter;Paenarthrobacter aurescens group	Paenarthrobacter aurescens group	0	0	0	4	0	1	0	0	0	1	0	0	0	0	0	0	0	0	0	0	0	0	0	0	0	0	0	0	0	0.4	0	0.1	0	0	0	0.1	0	0	0	0	0	0	0	0	0	0	0	0
Bacteria;Firmicutes;Bacilli;Bacillales;Paenibacillaceae;Paenibacillus;Paenibacillus_uc	Paenibacillus_uc	0	0	0	0	0	0	0	0	0	0	0	0	0	0	0	0	0	0	0	0	0	0	0	1	0	0	0	0	0	0	0	0	0	0	0	0	0	0	0	0	0	0	0	0	0	0	0	0
Bacteria;Proteobacteria;Gammaproteobacteria;Enterobacterales;Erwiniaceae;Pantoea;Pantoea agglomerans group	Pantoea agglomerans group	0	0	0	0	0	0	1	0	0	0	0	0	0	0	0	0	2	0	1	0	0	0	0	0	1	1	0	0	0	0	0	0	0.1	0	0	0	0	0	0	0	0	0	0.2	0	0.1	0	0	0
Bacteria;Proteobacteria;Gammaproteobacteria;Enterobacterales;Erwiniaceae;Pantoea;Pantoea gaviniae	Pantoea gaviniae	0	0	0	0	0	0	0	0	0	0	0	0	0	0	0	0	0	0	0	1	0	0	0	1	1	0	0	0	0	0	0	0	0	0	0	0	0	0	0	0	0	0	0	0	0	0.1	0	0
Bacteria;Proteobacteria;Gammaproteobacteria;Enterobacterales;Erwiniaceae;Pantoea;Pantoea septica	Pantoea septica	0	0	0	0	0	0	0	0	0	0	0	0	0	0	0	0	0	0	0	0	0	0	1	0	3	0	0	0	0	0	0	0	0	0	0	0	0	0	0	0	0	0	0	0	0	0	0	0
Bacteria;Bacteroidetes;Bacteroidia;Bacteroidales;Porphyromonadaceae;Parabacteroides;Parabacteroides merdae	Parabacteroides merdae	0	0	0	0	0	0	0	0	0	0	0	0	0	0	0	0	0	0	0	0	0	0	1	0	0	0	0	0	0	0	0	0	0	0	0	0	0	0	0	0	0	0	0	0	0	0	0	0
Bacteria;Proteobacteria;Alphaproteobacteria;Rhodobacterales;Rhodobacteraceae;Paracoccus;Paracoccus denitrificans group	Paracoccus denitrificans group	22	0	0	0	14	1	2	0	0	0	0	0	0	1	3	5	0	5	12	68	1	1	7	0	0	1	2.2	0	0	0	1.4	0.1	0.2	0	0	0	0	0	0	0.1	0.3	0.5	0	0.5	1.2	6.8	0.1	0.1
Bacteria;Proteobacteria;Alphaproteobacteria;Rhodobacterales;Rhodobacteraceae;Paracoccus;Paracoccus marcusii group	Paracoccus marcusii group	0	0	0	0	0	0	0	0	0	0	1	0	0	0	4	1	0	0	0	2	2	0	8	0	0	2	0	0	0	0	0	0	0	0	0	0	0.1	0	0	0	0.4	0.1	0	0	0	0.2	0.2	0
Bacteria;Proteobacteria;Alphaproteobacteria;Rhodobacterales;Rhodobacteraceae;Paracoccus;Paracoccus seriniphilus group	Paracoccus seriniphilus group	0	0	0	0	0	0	0	0	0	0	0	0	0	0	1	0	0	0	0	0	0	0	0	0	0	0	0	0	0	0	0	0	0	0	0	0	0	0	0	0	0.1	0	0	0	0	0	0	0
Bacteria;Proteobacteria;Alphaproteobacteria;Rhodobacterales;Rhodobacteraceae;Paracoccus;Paracoccus_uc	Paracoccus_uc	0	0	0	0	0	0	0	0	0	0	0	0	0	0	0	0	0	0	0	1	0	0	0	0	0	0	0	0	0	0	0	0	0	0	0	0	0	0	0	0	0	0	0	0	0	0.1	0	0
Bacteria;Firmicutes;Tissierellia;Tissierellales;Peptoniphilaceae;Parvimonas;Parvimonas micra	Parvimonas micra	0	0	0	0	0	0	0	0	0	0	1	0	0	0	1	0	0	0	0	0	0	0	0	0	0	0	0	0	0	0	0	0	0	0	0	0	0.1	0	0	0	0.1	0	0	0	0	0	0	0
Bacteria;Proteobacteria;Betaproteobacteria;Burkholderiales;Comamonadaceae;Paucibacter;Paucibacter oligotrophus	Paucibacter oligotrophus	0	0	0	0	0	0	1	0	0	0	0	0	0	0	0	0	0	0	0	0	0	0	0	0	0	0	0	0	0	0	0	0	0.1	0	0	0	0	0	0	0	0	0	0	0	0	0	0	0
Bacteria;Proteobacteria;Betaproteobacteria;Burkholderiales;Comamonadaceae;Paucibacter;Paucibacter toxinivorans	Paucibacter toxinivorans	0	0	0	0	0	0	0	0	0	1	0	0	0	0	0	0	0	0	0	0	0	0	0	0	0	0	0	0	0	0	0	0	0	0	0	0.1	0	0	0	0	0	0	0	0	0	0	0	0
Bacteria;Proteobacteria;Betaproteobacteria;Burkholderiales;Oxalobacteraceae;Paucimonas;Paucimonas_uc	Paucimonas_uc	1	0	0	0	0	0	0	0	0	0	0	0	0	0	0	0	0	0	0	0	0	0	0	0	0	0	0.1	0	0	0	0	0	0	0	0	0	0	0	0	0	0	0	0	0	0	0	0	0
Bacteria;Bacteroidetes;Sphingobacteriia;Sphingobacteriales;Sphingobacteriaceae;Pedobacter;Pedobacter ginsengiterrae	Pedobacter ginsengiterrae	0	0	0	0	0	0	1	0	0	0	0	0	0	0	0	0	0	0	0	0	0	0	0	0	0	0	0	0	0	0	0	0	0.1	0	0	0	0	0	0	0	0	0	0	0	0	0	0	0
Bacteria;Proteobacteria;Alphaproteobacteria;Rhizobiales;Hyphomicrobiaceae;Pedomicrobium;Pedomicrobium australicum group	Pedomicrobium australicum group	0	0	0	0	0	0	0	0	0	0	0	0	0	0	0	0	0	0	0	0	0	0	1	0	0	0	0	0	0	0	0	0	0	0	0	0	0	0	0	0	0	0	0	0	0	0	0	0
Bacteria;Proteobacteria;Betaproteobacteria;Burkholderiales;Comamonadaceae;Pelomonas;Pelomonas saccharophila group	Pelomonas saccharophila group	1	0	0	0	0	0	0	0	0	0	0	0	0	0	0	0	0	0	0	0	0	0	0	0	0	0	0.1	0	0	0	0	0	0	0	0	0	0	0	0	0	0	0	0	0	0	0	0	0
Bacteria;Firmicutes;Tissierellia;Tissierellales;Peptoniphilaceae;Peptoniphilus;Peptoniphilus coxii	Peptoniphilus coxii	0	0	0	0	0	0	0	0	0	0	0	0	0	0	0	0	0	0	0	0	0	0	0	0	2	3	0	0	0	0	0	0	0	0	0	0	0	0	0	0	0	0	0	0	0	0	0	0
Bacteria;Firmicutes;Tissierellia;Tissierellales;Peptoniphilaceae;Peptoniphilus;Peptoniphilus duerdenii	Peptoniphilus duerdenii	0	0	0	0	0	0	0	0	0	0	0	0	0	0	0	0	0	0	0	0	0	0	0	0	1	0	0	0	0	0	0	0	0	0	0	0	0	0	0	0	0	0	0	0	0	0	0	0
Bacteria;Firmicutes;Tissierellia;Tissierellales;Peptoniphilaceae;Peptoniphilus;Peptoniphilus harei group	Peptoniphilus harei group	1	13	0	0	1	1	20	0	15	0	0	0	0	1	0	5	1	4	3	2	0	1	4	3	2	1	0.1	1.3	0	0	0.1	0.1	2	0	1.5	0	0	0	0	0.1	0	0.5	0.1	0.4	0.3	0.2	0	0.1
Bacteria;Firmicutes;Tissierellia;Tissierellales;Peptoniphilaceae;Peptoniphilus;Peptoniphilus lacrimalis	Peptoniphilus lacrimalis	0	0	0	0	0	0	0	0	0	0	0	0	0	0	3	0	0	0	0	0	0	0	0	0	0	0	0	0	0	0	0	0	0	0	0	0	0	0	0	0	0.3	0	0	0	0	0	0	0
Bacteria;Firmicutes;Tissierellia;Tissierellales;Peptoniphilaceae;Peptoniphilus;Peptoniphilus obesi	Peptoniphilus obesi	0	0	0	0	0	0	0	0	1	0	0	0	0	0	0	0	0	0	0	0	0	0	0	0	0	0	0	0	0	0	0	0	0	0	0.1	0	0	0	0	0	0	0	0	0	0	0	0	0
Bacteria;Firmicutes;Tissierellia;Tissierellales;Peptoniphilaceae;Peptoniphilus;Peptoniphilus tyrrelliae group	Peptoniphilus tyrrelliae group	0	0	0	0	0	0	0	0	1	0	0	0	0	0	0	0	0	0	0	0	0	0	0	0	0	0	0	0	0	0	0	0	0	0	0.1	0	0	0	0	0	0	0	0	0	0	0	0	0
Bacteria;Firmicutes;Tissierellia;Tissierellales;Peptoniphilaceae;Peptoniphilus;Peptoniphilus urinimassiliensis group	Peptoniphilus urinimassiliensis group	0	0	0	0	0	0	0	0	6	0	0	0	0	0	0	0	0	0	0	0	0	0	0	0	0	0	0	0	0	0	0	0	0	0	0.6	0	0	0	0	0	0	0	0	0	0	0	0	0
Bacteria;Firmicutes;Tissierellia;Tissierellales;Peptoniphilaceae;Peptoniphilus;Peptoniphilus_uc	Peptoniphilus_uc	0	0	0	0	0	0	0	0	0	1	0	0	0	0	0	0	0	0	0	0	0	0	0	0	0	0	0	0	0	0	0	0	0	0	0	0.1	0	0	0	0	0	0	0	0	0	0	0	0
Bacteria;Firmicutes;Clostridia;Clostridiales;Peptostreptococcaceae;Peptostreptococcus;Peptostreptococcus stomatis group	Peptostreptococcus stomatis group	1	0	0	0	2	1	0	0	0	0	0	0	1	0	5	0	0	2	1	0	1	0	0	0	3	0	0.1	0	0	0	0.2	0.1	0	0	0	0	0	0	0.1	0	0.5	0	0	0.2	0.1	0	0.1	0
Bacteria;Proteobacteria;Alphaproteobacteria;Caulobacterales;Caulobacteraceae;Phenylobacterium;Phenylobacterium muchangponense group	Phenylobacterium muchangponense group	0	0	0	0	0	0	0	0	0	0	0	0	0	0	0	0	0	1	0	0	0	0	0	0	0	0	0	0	0	0	0	0	0	0	0	0	0	0	0	0	0	0	0	0.1	0	0	0	0
Bacteria;Proteobacteria;Alphaproteobacteria;Caulobacterales;Caulobacteraceae;Phenylobacterium;Phenylobacterium_uc	Phenylobacterium_uc	0	0	0	0	0	0	0	0	0	0	0	0	0	0	0	0	0	1	0	0	0	0	0	0	0	0	0	0	0	0	0	0	0	0	0	0	0	0	0	0	0	0	0	0.1	0	0	0	0
Bacteria;Proteobacteria;Alphaproteobacteria;Rhizobiales;Phreatobacter_f;Phreatobacter;Phreatobacter_uc	Phreatobacter_uc	0	0	0	0	0	0	1	0	0	0	0	0	0	0	0	0	0	0	0	0	0	0	0	0	0	0	0	0	0	0	0	0	0.1	0	0	0	0	0	0	0	0	0	0	0	0	0	0	0
Bacteria;Actinobacteria;Actinobacteria_c;Micrococcales;Intrasporangiaceae;Phycicoccus;Phycicoccus dokdonensis group	Phycicoccus dokdonensis group	16	0	0	0	10	0	0	0	0	1	0	0	0	0	0	1	0	1	0	2	3	0	12	0	0	1	1.6	0	0	0	1	0	0	0	0	0.1	0	0	0	0	0	0.1	0	0.1	0	0.2	0.3	0
Bacteria;Proteobacteria;Betaproteobacteria;Burkholderiales;Comamonadaceae;Piscinibacter;Piscinibacter_uc	Piscinibacter_uc	0	0	0	0	0	0	0	0	0	0	0	1	0	0	0	0	0	0	0	0	0	0	0	0	0	0	0	0	0	0	0	0	0	0	0	0	0	0.1	0	0	0	0	0	0	0	0	0	0
Bacteria;Actinobacteria;Actinobacteria_c;Planktophila_o;Planktophila_f;Planktophila;Planktophila versatilis group	Planktophila versatilis group	0	0	0	0	0	2	0	0	0	0	0	0	0	0	0	0	0	0	0	0	0	0	0	0	0	0	0	0	0	0	0	0.2	0	0	0	0	0	0	0	0	0	0	0	0	0	0	0	0
Bacteria;Firmicutes;Bacilli;Bacillales;Planococcaceae;Planococcus;Planomicrobium okeanokoites group	Planomicrobium okeanokoites group	0	0	0	0	0	0	0	0	0	0	0	0	0	0	0	0	0	1	0	0	0	0	0	0	0	0	0	0	0	0	0	0	0	0	0	0	0	0	0	0	0	0	0	0.1	0	0	0	0
Bacteria;Proteobacteria;Betaproteobacteria;Burkholderiales;Comamonadaceae;Polaromonas;Polaromonas naphthalenivorans group	Polaromonas naphthalenivorans group	0	0	0	0	0	0	1	0	0	1	0	0	0	0	0	0	0	0	0	0	0	0	0	0	0	0	0	0	0	0	0	0	0.1	0	0	0.1	0	0	0	0	0	0	0	0	0	0	0	0
Bacteria;Proteobacteria;Betaproteobacteria;Burkholderiales;Ralstonia_f;Polynucleobacter;Polynucleobacter yangtzensis group	Polynucleobacter yangtzensis group	0	0	0	0	0	0	0	0	0	2	0	0	0	0	0	0	0	0	0	0	0	0	0	0	0	0	0	0	0	0	0	0	0	0	0	0.2	0	0	0	0	0	0	0	0	0	0	0	0
Bacteria;Proteobacteria;Alphaproteobacteria;Sphingomonadales;Erythrobacteraceae;Porphyrobacter;Porphyrobacter donghaensis group	Porphyrobacter donghaensis group	0	0	0	0	0	1	0	0	0	0	0	0	0	0	0	0	0	0	0	0	0	0	0	0	0	0	0	0	0	0	0	0.1	0	0	0	0	0	0	0	0	0	0	0	0	0	0	0	0
Bacteria;Bacteroidetes;Bacteroidia;Bacteroidales;Porphyromonadaceae;Porphyromonas;Porphyromonas asaccharolytica	Porphyromonas asaccharolytica	0	0	0	0	0	0	0	0	3	0	0	0	0	0	0	0	0	0	0	0	0	0	0	0	0	0	0	0	0	0	0	0	0	0	0.3	0	0	0	0	0	0	0	0	0	0	0	0	0
Bacteria;Bacteroidetes;Bacteroidia;Bacteroidales;Porphyromonadaceae;Porphyromonas;Porphyromonas bennonis	Porphyromonas bennonis	0	0	0	0	0	0	0	0	8	0	0	0	0	0	0	0	0	0	0	0	0	0	0	0	0	0	0	0	0	0	0	0	0	0	0.8	0	0	0	0	0	0	0	0	0	0	0	0	0
Bacteria;Bacteroidetes;Bacteroidia;Bacteroidales;Porphyromonadaceae;Porphyromonas;Porphyromonas cangingivalis	Porphyromonas cangingivalis	0	0	0	0	0	0	0	0	0	0	0	0	0	0	0	0	2	0	0	0	0	0	0	0	0	0	0	0	0	0	0	0	0	0	0	0	0	0	0	0	0	0	0.2	0	0	0	0	0
Bacteria;Bacteroidetes;Bacteroidia;Bacteroidales;Porphyromonadaceae;Porphyromonas;Porphyromonas endodontalis	Porphyromonas endodontalis	0	0	0	0	0	0	0	0	0	0	0	0	0	0	0	0	1	1	0	0	0	0	0	0	0	0	0	0	0	0	0	0	0	0	0	0	0	0	0	0	0	0	0.1	0.1	0	0	0	0
Bacteria;Bacteroidetes;Bacteroidia;Bacteroidales;Porphyromonadaceae;Porphyromonas;Porphyromonas gingivalis	Porphyromonas gingivalis	0	0	0	0	0	0	2	0	0	0	0	0	0	0	0	0	0	0	2	0	0	0	0	0	0	0	0	0	0	0	0	0	0.2	0	0	0	0	0	0	0	0	0	0	0	0.2	0	0	0
Bacteria;Bacteroidetes;Bacteroidia;Bacteroidales;Porphyromonadaceae;Porphyromonas;Porphyromonas pasteri	Porphyromonas pasteri	0	0	0	0	0	0	7	0	0	0	0	0	0	0	1	0	0	1	4	0	0	0	0	0	3	0	0	0	0	0	0	0	0.7	0	0	0	0	0	0	0	0.1	0	0	0.1	0.4	0	0	0
Bacteria;Bacteroidetes;Bacteroidia;Bacteroidales;Porphyromonadaceae;Porphyromonas;Porphyromonas somerae	Porphyromonas somerae	0	0	0	0	0	0	0	0	0	0	0	0	0	0	0	0	0	0	0	0	0	0	1	0	0	0	0	0	0	0	0	0	0	0	0	0	0	0	0	0	0	0	0	0	0	0	0	0
Bacteria;Bacteroidetes;Bacteroidia;Bacteroidales;Porphyromonadaceae;Porphyromonas;Porphyromonas_uc	Porphyromonas_uc	0	0	0	0	0	0	0	0	0	0	0	0	0	0	0	0	0	0	0	0	0	1	0	0	0	0	0	0	0	0	0	0	0	0	0	0	0	0	0	0	0	0	0	0	0	0	0	0.1
Bacteria;Bacteroidetes;Bacteroidia;Bacteroidales;Prevotellaceae;Prevotella;Prevotella baroniae	Prevotella baroniae	0	0	0	0	0	0	0	0	0	0	0	0	0	0	1	0	0	0	0	0	0	0	0	0	0	0	0	0	0	0	0	0	0	0	0	0	0	0	0	0	0.1	0	0	0	0	0	0	0
Bacteria;Bacteroidetes;Bacteroidia;Bacteroidales;Prevotellaceae;Prevotella;Prevotella bivia	Prevotella bivia	0	0	0	0	0	0	0	0	0	0	0	0	0	0	0	0	0	0	0	0	0	0	0	0	0	1	0	0	0	0	0	0	0	0	0	0	0	0	0	0	0	0	0	0	0	0	0	0
Bacteria;Bacteroidetes;Bacteroidia;Bacteroidales;Prevotellaceae;Prevotella;Prevotella buccalis	Prevotella buccalis	0	0	0	0	0	0	0	0	1	0	0	0	0	0	0	0	0	0	0	0	0	0	0	0	0	0	0	0	0	0	0	0	0	0	0.1	0	0	0	0	0	0	0	0	0	0	0	0	0
Bacteria;Bacteroidetes;Bacteroidia;Bacteroidales;Prevotellaceae;Prevotella;Prevotella colorans	Prevotella colorans	0	0	0	0	0	0	0	0	0	0	0	0	0	0	0	0	0	0	0	0	0	0	0	0	1	0	0	0	0	0	0	0	0	0	0	0	0	0	0	0	0	0	0	0	0	0	0	0
Bacteria;Bacteroidetes;Bacteroidia;Bacteroidales;Prevotellaceae;Prevotella;Prevotella dentalis group	Prevotella dentalis group	0	0	0	0	0	0	0	0	0	0	0	0	0	0	0	1	0	0	0	0	0	0	0	0	0	0	0	0	0	0	0	0	0	0	0	0	0	0	0	0	0	0.1	0	0	0	0	0	0
Bacteria;Bacteroidetes;Bacteroidia;Bacteroidales;Prevotellaceae;Prevotella;Prevotella denticola	Prevotella denticola	0	0	0	0	0	0	0	0	0	0	0	0	0	0	0	0	0	0	0	0	0	1	0	0	0	0	0	0	0	0	0	0	0	0	0	0	0	0	0	0	0	0	0	0	0	0	0	0.1
Bacteria;Bacteroidetes;Bacteroidia;Bacteroidales;Prevotellaceae;Prevotella;Prevotella histicola	Prevotella histicola	0	0	0	0	0	0	0	0	0	0	0	0	0	0	3	0	0	0	0	0	0	0	0	0	16	3	0	0	0	0	0	0	0	0	0	0	0	0	0	0	0.3	0	0	0	0	0	0	0
Bacteria;Bacteroidetes;Bacteroidia;Bacteroidales;Prevotellaceae;Prevotella;Prevotella intermedia	Prevotella intermedia	0	0	0	0	0	0	2	0	0	0	0	0	0	0	1	0	0	0	2	0	0	3	0	0	0	0	0	0	0	0	0	0	0.2	0	0	0	0	0	0	0	0.1	0	0	0	0.2	0	0	0.3
Bacteria;Bacteroidetes;Bacteroidia;Bacteroidales;Prevotellaceae;Prevotella;Prevotella jejuni	Prevotella jejuni	0	0	0	0	1	0	0	0	0	2	0	0	0	0	0	0	0	0	0	0	0	0	0	0	2	0	0	0	0	0	0.1	0	0	0	0	0.2	0	0	0	0	0	0	0	0	0	0	0	0
Bacteria;Bacteroidetes;Bacteroidia;Bacteroidales;Prevotellaceae;Prevotella;Prevotella melaninogenica	Prevotella melaninogenica	0	0	0	12	0	0	0	0	0	0	0	0	0	0	5	3	0	1	1	0	0	0	0	0	52	0	0	0	0	1.2	0	0	0	0	0	0	0	0	0	0	0.5	0.3	0	0.1	0.1	0	0	0
Bacteria;Bacteroidetes;Bacteroidia;Bacteroidales;Prevotellaceae;Prevotella;Prevotella micans	Prevotella micans	0	0	0	0	0	0	0	0	0	0	0	0	0	0	0	0	0	0	0	0	0	2	0	0	0	0	0	0	0	0	0	0	0	0	0	0	0	0	0	0	0	0	0	0	0	0	0	0.2
Bacteria;Bacteroidetes;Bacteroidia;Bacteroidales;Prevotellaceae;Prevotella;Prevotella nanceiensis group	Prevotella nanceiensis group	0	0	0	0	0	0	0	0	0	0	0	0	0	0	0	0	0	0	0	0	0	0	0	0	10	0	0	0	0	0	0	0	0	0	0	0	0	0	0	0	0	0	0	0	0	0	0	0
Bacteria;Bacteroidetes;Bacteroidia;Bacteroidales;Prevotellaceae;Prevotella;Prevotella nigrescens	Prevotella nigrescens	0	0	0	0	0	0	0	0	0	0	0	0	0	0	0	0	1	0	0	0	0	2	0	0	0	0	0	0	0	0	0	0	0	0	0	0	0	0	0	0	0	0	0.1	0	0	0	0	0.2
Bacteria;Bacteroidetes;Bacteroidia;Bacteroidales;Prevotellaceae;Prevotella;Prevotella oris	Prevotella oris	0	0	0	0	0	0	0	0	0	0	0	0	0	0	0	0	0	0	0	0	0	2	0	0	1	0	0	0	0	0	0	0	0	0	0	0	0	0	0	0	0	0	0	0	0	0	0	0.2
Bacteria;Bacteroidetes;Bacteroidia;Bacteroidales;Prevotellaceae;Prevotella;Prevotella oulorum	Prevotella oulorum	0	0	0	0	0	0	1	0	0	0	0	0	0	0	0	0	0	0	0	1	0	0	0	0	0	0	0	0	0	0	0	0	0.1	0	0	0	0	0	0	0	0	0	0	0	0	0.1	0	0
Bacteria;Bacteroidetes;Bacteroidia;Bacteroidales;Prevotellaceae;Prevotella;Prevotella pallens	Prevotella pallens	0	0	0	0	0	0	0	0	0	0	0	0	0	1	2	0	0	0	0	0	0	0	0	0	14	0	0	0	0	0	0	0	0	0	0	0	0	0	0	0.1	0.2	0	0	0	0	0	0	0
Bacteria;Bacteroidetes;Bacteroidia;Bacteroidales;Prevotellaceae;Prevotella;Prevotella paludivivens	Prevotella paludivivens	0	0	0	0	0	0	1	0	0	0	0	0	0	0	0	0	0	0	0	0	0	0	0	0	0	0	0	0	0	0	0	0	0.1	0	0	0	0	0	0	0	0	0	0	0	0	0	0	0
Bacteria;Bacteroidetes;Bacteroidia;Bacteroidales;Prevotellaceae;Prevotella;Prevotella saccharolytica	Prevotella saccharolytica	0	0	0	0	0	0	0	0	0	0	0	0	0	0	0	0	0	0	0	0	0	3	0	0	0	0	0	0	0	0	0	0	0	0	0	0	0	0	0	0	0	0	0	0	0	0	0	0.3
Bacteria;Bacteroidetes;Bacteroidia;Bacteroidales;Prevotellaceae;Prevotella;Prevotella salivae	Prevotella salivae	0	0	0	0	0	0	0	0	0	0	0	0	0	0	7	0	0	0	0	1	0	0	0	0	1	0	0	0	0	0	0	0	0	0	0	0	0	0	0	0	0.7	0	0	0	0	0.1	0	0
Bacteria;Bacteroidetes;Bacteroidia;Bacteroidales;Prevotellaceae;Prevotella;Prevotella timonensis	Prevotella timonensis	0	0	0	0	0	0	0	0	0	0	0	0	0	0	0	0	0	0	0	0	0	0	0	0	5	0	0	0	0	0	0	0	0	0	0	0	0	0	0	0	0	0	0	0	0	0	0	0
Bacteria;Bacteroidetes;Bacteroidia;Bacteroidales;Prevotellaceae;Prevotella;Prevotella_uc	Prevotella_uc	0	0	0	0	0	0	0	0	0	0	0	0	0	0	2	0	0	1	0	0	1	0	0	0	6	0	0	0	0	0	0	0	0	0	0	0	0	0	0	0	0.2	0	0	0.1	0	0	0.1	0
Bacteria;Actinobacteria;Actinobacteria_c;Propionibacteriales;Propionibacteriaceae;Cutibacterium;Propionibacterium humerusii	Propionibacterium humerusii	1	0	0	0	0	0	2	0	1	1	0	0	0	0	34	0	0	0	1	0	0	1	0	0	0	0	0.1	0	0	0	0	0	0.2	0	0.1	0.1	0	0	0	0	3.4	0	0	0	0.1	0	0	0.1
Bacteria;Verrucomicrobia;Verrucomicrobiae;Verrucomicrobiales;Verrucomicrobiaceae;Prosthecobacter;Prosthecobacter_uc	Prosthecobacter_uc	0	0	0	0	0	0	1	0	0	0	0	0	0	0	0	0	0	0	0	0	0	0	0	0	0	0	0	0	0	0	0	0	0.1	0	0	0	0	0	0	0	0	0	0	0	0	0	0	0
Bacteria;Proteobacteria;Betaproteobacteria;Burkholderiales;Comamonadaceae;Pseudacidovorax;Pseudacidovorax intermedius	Pseudacidovorax intermedius	0	0	0	0	0	0	0	0	0	0	0	0	0	0	0	0	0	0	1	0	0	0	0	0	0	0	0	0	0	0	0	0	0	0	0	0	0	0	0	0	0	0	0	0	0.1	0	0	0
Bacteria;Proteobacteria;Gammaproteobacteria;Alteromonadales;Pseudoalteromonadaceae;Pseudoalteromonas;Pseudoalteromonas tetraodonis group	Pseudoalteromonas tetraodonis group	0	0	0	0	0	0	0	0	0	1	0	0	0	0	0	0	0	0	0	0	0	0	0	0	0	0	0	0	0	0	0	0	0	0	0	0.1	0	0	0	0	0	0	0	0	0	0	0	0
Bacteria;Actinobacteria;Actinobacteria_c;Kineosporiales;Kineosporiaceae;Pseudokineococcus;Pseudokineococcus marinus	Pseudokineococcus marinus	0	0	0	0	0	0	0	0	0	0	0	0	0	0	0	0	0	1	0	0	0	0	0	0	0	0	0	0	0	0	0	0	0	0	0	0	0	0	0	0	0	0	0	0.1	0	0	0	0
Bacteria;Proteobacteria;Gammaproteobacteria;Pseudomonadales;Pseudomonadaceae;Pseudomonas;Pseudomonas aeruginosa group	Pseudomonas aeruginosa group	0	0	0	0	0	0	0	0	0	0	0	0	0	0	0	0	0	0	0	0	0	1	0	2	1	0	0	0	0	0	0	0	0	0	0	0	0	0	0	0	0	0	0	0	0	0	0	0.1
Bacteria;Proteobacteria;Gammaproteobacteria;Pseudomonadales;Pseudomonadaceae;Pseudomonas;Pseudomonas amygdali group	Pseudomonas amygdali group	0	0	0	0	0	1	0	0	0	0	0	0	0	0	2	0	1	0	0	0	0	6	0	0	0	0	0	0	0	0	0	0.1	0	0	0	0	0	0	0	0	0.2	0	0.1	0	0	0	0	0.6
Bacteria;Proteobacteria;Gammaproteobacteria;Pseudomonadales;Pseudomonadaceae;Pseudomonas;Pseudomonas brassicacearum group	Pseudomonas brassicacearum group	0	0	0	0	0	0	0	0	0	0	0	0	0	0	0	0	0	0	0	0	0	1	0	0	0	0	0	0	0	0	0	0	0	0	0	0	0	0	0	0	0	0	0	0	0	0	0	0.1
Bacteria;Proteobacteria;Gammaproteobacteria;Pseudomonadales;Pseudomonadaceae;Pseudomonas;Pseudomonas corrugata group	Pseudomonas corrugata group	0	0	0	0	0	0	0	0	0	0	0	0	0	0	0	0	0	0	0	0	0	0	0	0	1	0	0	0	0	0	0	0	0	0	0	0	0	0	0	0	0	0	0	0	0	0	0	0
Bacteria;Proteobacteria;Gammaproteobacteria;Pseudomonadales;Pseudomonadaceae;Pseudomonas;Pseudomonas flavescens group	Pseudomonas flavescens group	0	0	1	2	0	0	5	0	1	0	1	0	1	0	0	0	0	0	1	0	0	0	0	0	0	0	0	0	0.1	0.2	0	0	0.5	0	0.1	0	0.1	0	0.1	0	0	0	0	0	0.1	0	0	0
Bacteria;Proteobacteria;Gammaproteobacteria;Pseudomonadales;Pseudomonadaceae;Pseudomonas;Pseudomonas fluorescens group	Pseudomonas fluorescens group	0	0	0	0	0	0	0	0	0	0	0	2	0	0	0	0	0	0	0	0	0	0	0	0	0	0	0	0	0	0	0	0	0	0	0	0	0	0.2	0	0	0	0	0	0	0	0	0	0
Bacteria;Proteobacteria;Gammaproteobacteria;Pseudomonadales;Pseudomonadaceae;Pseudomonas;Pseudomonas formosensis	Pseudomonas formosensis	0	0	0	0	0	0	0	0	0	0	0	1	0	0	0	0	0	0	0	0	0	0	0	0	0	0	0	0	0	0	0	0	0	0	0	0	0	0.1	0	0	0	0	0	0	0	0	0	0
Bacteria;Proteobacteria;Gammaproteobacteria;Pseudomonadales;Pseudomonadaceae;Pseudomonas;Pseudomonas fulva group	Pseudomonas fulva group	0	0	0	0	0	0	0	0	0	0	1	0	0	1	0	0	0	0	0	0	0	0	0	0	0	0	0	0	0	0	0	0	0	0	0	0	0.1	0	0	0.1	0	0	0	0	0	0	0	0
Bacteria;Proteobacteria;Gammaproteobacteria;Pseudomonadales;Pseudomonadaceae;Pseudomonas;Pseudomonas graminis group	Pseudomonas graminis group	0	0	0	0	0	0	0	0	0	0	0	0	0	0	1	0	0	0	0	0	0	0	0	0	0	0	0	0	0	0	0	0	0	0	0	0	0	0	0	0	0.1	0	0	0	0	0	0	0
Bacteria;Proteobacteria;Gammaproteobacteria;Pseudomonadales;Pseudomonadaceae;Pseudomonas;Pseudomonas helmanticensis	Pseudomonas helmanticensis	0	0	0	0	0	0	0	0	0	0	0	0	0	0	0	0	0	0	0	0	0	0	0	0	1	0	0	0	0	0	0	0	0	0	0	0	0	0	0	0	0	0	0	0	0	0	0	0
Bacteria;Proteobacteria;Gammaproteobacteria;Pseudomonadales;Pseudomonadaceae;Pseudomonas;Pseudomonas japonica	Pseudomonas japonica	0	0	0	0	0	0	1	0	0	0	0	0	0	0	0	0	0	0	0	0	0	0	0	0	1	0	0	0	0	0	0	0	0.1	0	0	0	0	0	0	0	0	0	0	0	0	0	0	0
Bacteria;Proteobacteria;Gammaproteobacteria;Pseudomonadales;Pseudomonadaceae;Pseudomonas;Pseudomonas marginalis group	Pseudomonas marginalis group	1	0	0	0	0	1	0	0	0	0	0	0	0	0	0	0	0	0	0	0	0	1	0	0	0	0	0.1	0	0	0	0	0.1	0	0	0	0	0	0	0	0	0	0	0	0	0	0	0	0.1
Bacteria;Proteobacteria;Gammaproteobacteria;Pseudomonadales;Pseudomonadaceae;Pseudomonas;Pseudomonas oleovorans group	Pseudomonas oleovorans group	0	0	0	0	0	0	0	0	0	0	0	0	0	0	1	0	0	0	0	0	0	0	0	0	0	0	0	0	0	0	0	0	0	0	0	0	0	0	0	0	0.1	0	0	0	0	0	0	0
Bacteria;Proteobacteria;Gammaproteobacteria;Pseudomonadales;Pseudomonadaceae;Pseudomonas;Pseudomonas oryzihabitans group	Pseudomonas oryzihabitans group	0	0	0	0	0	0	0	0	0	0	0	0	0	0	0	0	1	0	0	0	0	0	0	0	0	0	0	0	0	0	0	0	0	0	0	0	0	0	0	0	0	0	0.1	0	0	0	0	0
Bacteria;Proteobacteria;Gammaproteobacteria;Pseudomonadales;Pseudomonadaceae;Pseudomonas;Pseudomonas putida group	Pseudomonas putida group	1	1	0	3	0	0	2	1	0	0	9	0	0	1	10	0	0	1	0	1	0	4	0	0	0	0	0.1	0.1	0	0.3	0	0	0.2	0.1	0	0	0.9	0	0	0.1	1	0	0	0.1	0	0.1	0	0.4
Bacteria;Proteobacteria;Gammaproteobacteria;Pseudomonadales;Pseudomonadaceae;Pseudomonas;Pseudomonas stutzeri group	Pseudomonas stutzeri group	0	0	0	0	0	0	0	0	0	0	0	0	0	0	0	0	0	0	0	0	0	0	0	0	0	2	0	0	0	0	0	0	0	0	0	0	0	0	0	0	0	0	0	0	0	0	0	0
Bacteria;Proteobacteria;Gammaproteobacteria;Pseudomonadales;Pseudomonadaceae;Pseudomonas;Pseudomonas synxantha group	Pseudomonas synxantha group	0	0	0	3	1	0	3	0	0	0	3	0	0	0	3	0	0	0	0	0	2	0	0	0	1	3	0	0	0	0.3	0.1	0	0.3	0	0	0	0.3	0	0	0	0.3	0	0	0	0	0	0.2	0
Bacteria;Proteobacteria;Gammaproteobacteria;Pseudomonadales;Pseudomonadaceae;Pseudomonas;Pseudomonas tolaasii group	Pseudomonas tolaasii group	0	0	0	1	0	0	0	0	0	0	0	0	0	0	0	0	0	0	0	0	0	0	0	1	0	0	0	0	0	0.1	0	0	0	0	0	0	0	0	0	0	0	0	0	0	0	0	0	0
Bacteria;Proteobacteria;Gammaproteobacteria;Pseudomonadales;Pseudomonadaceae;Pseudomonas;Pseudomonas veronii group	Pseudomonas veronii group	1	0	0	0	0	1	3	0	0	0	0	1	0	1	0	0	0	0	0	0	0	0	0	0	0	0	0.1	0	0	0	0	0.1	0.3	0	0	0	0	0.1	0	0.1	0	0	0	0	0	0	0	0
Bacteria;Proteobacteria;Gammaproteobacteria;Pseudomonadales;Pseudomonadaceae;Pseudomonas;Pseudomonas viridiflava group	Pseudomonas viridiflava group	0	0	0	0	0	0	0	0	2	0	0	0	0	0	0	0	0	0	0	0	0	0	0	0	0	0	0	0	0	0	0	0	0	0	0.2	0	0	0	0	0	0	0	0	0	0	0	0	0
Bacteria;Proteobacteria;Gammaproteobacteria;Pseudomonadales;Pseudomonadaceae;Pseudomonas;Pseudomonas_uc	Pseudomonas_uc	1	0	0	0	0	0	0	0	0	0	0	0	0	0	0	0	0	1	0	0	0	1	0	0	0	0	0.1	0	0	0	0	0	0	0	0	0	0	0	0	0	0	0	0	0.1	0	0	0	0.1
Bacteria;Actinobacteria;Actinobacteria_c;Pseudonocardiales;Pseudonocardiaceae;Pseudonocardia;Pseudonocardia autotrophica group	Pseudonocardia autotrophica group	0	0	0	0	0	0	0	0	0	0	0	0	0	0	0	0	0	0	0	0	0	0	0	0	0	1	0	0	0	0	0	0	0	0	0	0	0	0	0	0	0	0	0	0	0	0	0	0
Bacteria;Proteobacteria;Gammaproteobacteria;Xanthomonadales;Xanthomonadaceae;Pseudoxanthomonas;Pseudoxanthomonas_uc	Pseudoxanthomonas_uc	0	0	0	0	0	0	0	0	1	0	0	0	0	0	0	0	0	0	0	0	0	0	0	0	0	0	0	0	0	0	0	0	0	0	0.1	0	0	0	0	0	0	0	0	0	0	0	0	0
Bacteria;Proteobacteria;Gammaproteobacteria;Pseudomonadales;Moraxellaceae;Psychrobacter;Psychrobacter vallis group	Psychrobacter vallis group	0	0	0	0	1	0	0	0	0	1	0	0	0	0	0	0	0	0	0	0	0	0	0	0	0	0	0	0	0	0	0.1	0	0	0	0	0.1	0	0	0	0	0	0	0	0	0	0	0	0
Bacteria;Proteobacteria;Gammaproteobacteria;Pseudomonadales;Moraxellaceae;Psychrobacter;Psychrobacter_uc	Psychrobacter_uc	0	0	0	0	1	0	0	0	0	0	0	0	0	0	0	0	0	0	0	0	0	0	0	0	0	0	0	0	0	0	0.1	0	0	0	0	0	0	0	0	0	0	0	0	0	0	0	0	0
Bacteria;Proteobacteria;Alphaproteobacteria;Rhizobiales;Methylobacteriaceae;Psychroglaciecola;Psychroglaciecola_uc	Psychroglaciecola_uc	1	0	0	0	0	0	0	0	0	0	0	0	0	0	0	0	0	0	0	0	0	0	0	0	0	0	0.1	0	0	0	0	0	0	0	0	0	0	0	0	0	0	0	0	0	0	0	0	0
Bacteria;Actinobacteria;Actinobacteria_c;Kineosporiales;Kineosporiaceae;Quadrisphaera;Quadrisphaera granulorum	Quadrisphaera granulorum	0	0	0	0	0	0	0	0	0	0	0	0	0	0	0	0	0	2	0	0	0	0	0	0	0	0	0	0	0	0	0	0	0	0	0	0	0	0	0	0	0	0	0	0.2	0	0	0	0
Bacteria;Proteobacteria;Gammaproteobacteria;Enterobacterales;Yersiniaceae;Rahnella;Rahnella woolbedingensis group	Rahnella woolbedingensis group	0	0	0	0	0	0	0	0	0	0	0	0	0	1	0	0	0	0	0	0	0	0	0	0	0	0	0	0	0	0	0	0	0	0	0	0	0	0	0	0.1	0	0	0	0	0	0	0	0
Bacteria;Proteobacteria;Betaproteobacteria;Burkholderiales;Comamonadaceae;Rhizobacter;Rhizobacter dauci group	Rhizobacter dauci group	0	0	0	0	0	0	4	0	0	0	0	0	0	0	0	0	0	0	0	0	0	0	0	0	0	0	0	0	0	0	0	0	0.4	0	0	0	0	0	0	0	0	0	0	0	0	0	0	0
Bacteria;Proteobacteria;Alphaproteobacteria;Rhizobiales;Rhizobiaceae;Rhizobium;Rhizobium pusense group	Rhizobium pusense group	0	0	0	0	0	0	0	0	0	0	0	0	0	0	4	0	0	0	0	0	1	0	0	0	0	0	0	0	0	0	0	0	0	0	0	0	0	0	0	0	0.4	0	0	0	0	0	0.1	0
Bacteria;Proteobacteria;Alphaproteobacteria;Rhizobiales;Rhizobiaceae;Allorhizobium;Rhizobium qilianshanense	Rhizobium qilianshanense	0	0	0	0	0	0	0	0	0	0	0	0	0	0	0	0	0	0	0	0	0	0	1	0	0	0	0	0	0	0	0	0	0	0	0	0	0	0	0	0	0	0	0	0	0	0	0	0
Bacteria;Proteobacteria;Alphaproteobacteria;Rhizobiales;Rhizobiaceae;Rhizobium;Rhizobium radiobacter group	Rhizobium radiobacter group	0	0	0	0	0	0	1	0	0	0	0	0	0	0	0	0	0	0	0	0	0	0	0	1	0	0	0	0	0	0	0	0	0.1	0	0	0	0	0	0	0	0	0	0	0	0	0	0	0
Bacteria;Proteobacteria;Alphaproteobacteria;Rhizobiales;Rhizobiaceae;Allorhizobium;Rhizobium straminoryzae	Rhizobium straminoryzae	0	0	0	0	0	0	0	0	0	0	0	0	0	0	0	0	0	0	0	0	0	0	1	0	0	0	0	0	0	0	0	0	0	0	0	0	0	0	0	0	0	0	0	0	0	0	0	0
Bacteria;Proteobacteria;Alphaproteobacteria;Rhodobacterales;Rhodobacteraceae;Rhodobacter;Rhodobacter capsulatus group	Rhodobacter capsulatus group	1	0	0	0	0	0	0	0	0	0	0	0	0	0	0	0	0	0	0	0	0	0	0	0	0	0	0.1	0	0	0	0	0	0	0	0	0	0	0	0	0	0	0	0	0	0	0	0	0
Bacteria;Actinobacteria;Actinobacteria_c;Corynebacteriales;Nocardiaceae;Rhodococcus;Rhodococcus corynebacterioides group	Rhodococcus corynebacterioides group	0	0	0	0	0	0	0	0	0	0	0	0	0	0	0	0	0	0	0	1	0	0	0	0	1	0	0	0	0	0	0	0	0	0	0	0	0	0	0	0	0	0	0	0	0	0.1	0	0
Bacteria;Actinobacteria;Actinobacteria_c;Corynebacteriales;Nocardiaceae;Rhodococcus;Rhodococcus erythropolis group	Rhodococcus erythropolis group	0	0	0	0	0	1	4	0	3	1	0	0	0	0	0	0	0	0	0	0	0	1	0	0	0	0	0	0	0	0	0	0.1	0.4	0	0.3	0.1	0	0	0	0	0	0	0	0	0	0	0	0.1
Bacteria;Actinobacteria;Actinobacteria_c;Corynebacteriales;Nocardiaceae;Rhodococcus;Rhodococcus fascians group	Rhodococcus fascians group	0	0	1	0	2	0	0	0	0	0	0	0	0	0	0	0	0	0	0	0	1	0	0	0	1	0	0	0	0.1	0	0.2	0	0	0	0	0	0	0	0	0	0	0	0	0	0	0	0.1	0
Bacteria;Proteobacteria;Betaproteobacteria;Burkholderiales;Comamonadaceae;Rhodoferax;Rhodoferax saidenbachensis	Rhodoferax saidenbachensis	0	0	0	0	0	0	0	0	0	0	1	0	0	0	0	0	0	0	0	0	0	0	0	0	0	0	0	0	0	0	0	0	0	0	0	0	0.1	0	0	0	0	0	0	0	0	0	0	0
Bacteria;Actinobacteria;Actinobacteria_c;Micrococcales;Microbacteriaceae;Rhodoluna;Rhodoluna lacicola group	Rhodoluna lacicola group	0	0	0	0	0	1	2	0	1	0	1	0	0	0	0	0	0	0	2	0	0	0	0	1	0	0	0	0	0	0	0	0.1	0.2	0	0.1	0	0.1	0	0	0	0	0	0	0	0.2	0	0	0
Bacteria;Proteobacteria;Alphaproteobacteria;Rhizobiales;Bradyrhizobiaceae;Rhodopseudomonas;Rhodopseudomonas palustris group	Rhodopseudomonas palustris group	0	0	0	0	0	0	3	0	0	0	0	0	0	0	0	0	0	0	0	0	0	1	0	0	0	0	0	0	0	0	0	0	0.3	0	0	0	0	0	0	0	0	0	0	0	0	0	0	0.1
Bacteria;Proteobacteria;Alphaproteobacteria;Rhizobiales;Bradyrhizobiaceae;Rhodopseudomonas;Rhodopseudomonas_uc	Rhodopseudomonas_uc	0	0	0	0	0	0	0	0	0	0	0	0	0	0	0	0	0	0	0	0	0	7	0	0	0	0	0	0	0	0	0	0	0	0	0	0	0	0	0	0	0	0	0	0	0	0	0	0.7
Bacteria;Proteobacteria;Gammaproteobacteria;Legionellales;Coxiellaceae;Rickettsiella;Rickettsiella popilliae	Rickettsiella popilliae	0	0	0	0	0	0	0	0	0	0	0	0	0	0	0	0	1	0	0	0	0	0	0	0	0	0	0	0	0	0	0	0	0	0	0	0	0	0	0	0	0	0	0.1	0	0	0	0	0
Bacteria;Firmicutes;Clostridia;Clostridiales;Lachnospiraceae;Roseburia;Roseburia inulinivorans	Roseburia inulinivorans	0	0	0	0	0	0	0	0	0	0	0	0	0	0	0	0	0	0	0	0	0	0	1	0	0	0	0	0	0	0	0	0	0	0	0	0	0	0	0	0	0	0	0	0	0	0	0	0
Bacteria;Proteobacteria;Alphaproteobacteria;Rhodospirillales;Acetobacteraceae;Roseomonas;Roseomonas gilardii group	Roseomonas gilardii group	0	0	0	0	0	2	0	0	0	0	0	0	0	0	2	0	1	1	0	4	0	0	3	1	1	0	0	0	0	0	0	0.2	0	0	0	0	0	0	0	0	0.2	0	0.1	0.1	0	0.4	0	0
Bacteria;Proteobacteria;Alphaproteobacteria;Rhodospirillales;Acetobacteraceae;Roseomonas;Roseomonas nepalensis	Roseomonas nepalensis	0	0	0	0	0	0	0	0	0	0	0	0	0	0	1	0	0	1	0	0	0	0	0	0	0	0	0	0	0	0	0	0	0	0	0	0	0	0	0	0	0.1	0	0	0.1	0	0	0	0
Bacteria;Proteobacteria;Alphaproteobacteria;Rhodospirillales;Acetobacteraceae;Roseomonas;Roseomonas pecuniae	Roseomonas pecuniae	0	0	0	0	0	0	0	0	0	0	0	0	0	0	0	0	0	0	0	0	0	0	0	0	0	1	0	0	0	0	0	0	0	0	0	0	0	0	0	0	0	0	0	0	0	0	0	0
Bacteria;Actinobacteria;Actinobacteria_c;Micrococcales;Micrococcaceae;Rothia;Rothia aeria	Rothia aeria	0	0	0	14	0	0	0	0	0	1	1	0	0	0	1	0	0	1	6	0	4	13	3	0	1	0	0	0	0	1.4	0	0	0	0	0	0.1	0.1	0	0	0	0.1	0	0	0.1	0.6	0	0.4	1.3
Bacteria;Actinobacteria;Actinobacteria_c;Micrococcales;Micrococcaceae;Rothia;Rothia amarae	Rothia amarae	0	0	0	0	0	0	0	0	0	0	1	0	0	0	0	0	0	0	1	0	1	0	0	0	0	7	0	0	0	0	0	0	0	0	0	0	0.1	0	0	0	0	0	0	0	0.1	0	0.1	0
Bacteria;Actinobacteria;Actinobacteria_c;Micrococcales;Micrococcaceae;Rothia;Rothia dentocariosa	Rothia dentocariosa	0	0	0	0	3	1	0	0	0	0	0	0	0	0	10	0	0	2	2	0	5	16	1	0	1	0	0	0	0	0	0.3	0.1	0	0	0	0	0	0	0	0	1	0	0	0.2	0.2	0	0.5	1.6
Bacteria;Actinobacteria;Actinobacteria_c;Micrococcales;Micrococcaceae;Rothia;Rothia endophytica group	Rothia endophytica group	0	0	0	0	0	0	0	0	0	0	0	0	0	0	0	0	0	0	0	0	0	0	0	0	1	0	0	0	0	0	0	0	0	0	0	0	0	0	0	0	0	0	0	0	0	0	0	0
Bacteria;Actinobacteria;Actinobacteria_c;Micrococcales;Micrococcaceae;Rothia;Rothia mucilaginosa group	Rothia mucilaginosa group	0	0	0	0	0	0	0	0	0	0	0	0	0	0	1	0	0	0	1	0	0	0	0	0	3	0	0	0	0	0	0	0	0	0	0	0	0	0	0	0	0.1	0	0	0	0.1	0	0	0
Bacteria;Actinobacteria;Actinobacteria_c;Micrococcales;Micrococcaceae;Rothia;Rothia terrae	Rothia terrae	0	0	0	0	3	0	0	0	0	0	0	0	0	0	0	0	0	0	0	0	0	0	0	0	1	0	0	0	0	0	0.3	0	0	0	0	0	0	0	0	0	0	0	0	0	0	0	0	0
Bacteria;Proteobacteria;Betaproteobacteria;Burkholderiales;Comamonadaceae;Rubrivivax;Rubrivivax gelatinosus group	Rubrivivax gelatinosus group	0	0	0	0	0	0	0	0	0	0	0	1	0	0	0	0	0	0	0	0	0	0	0	0	0	0	0	0	0	0	0	0	0	0	0	0	0	0.1	0	0	0	0	0	0	0	0	0	0
Bacteria;Proteobacteria;Betaproteobacteria;Burkholderiales;Comamonadaceae;Rubrivivax;Rubrivivax_uc	Rubrivivax_uc	0	0	0	0	0	0	1	0	0	0	0	0	0	0	0	0	0	0	0	0	0	0	0	0	0	0	0	0	0	0	0	0	0.1	0	0	0	0	0	0	0	0	0	0	0	0	0	0	0
Bacteria;Actinobacteria;Rubrobacteria;Rubrobacterales;Rubrobacteraceae;Rubrobacter;Rubrobacter bracarensis	Rubrobacter bracarensis	0	0	0	0	0	0	0	0	0	0	0	0	0	0	0	0	0	0	0	0	0	0	0	1	0	0	0	0	0	0	0	0	0	0	0	0	0	0	0	0	0	0	0	0	0	0	0	0
Bacteria;Saccharibacteria_TM7;Saccharimonas_c;Saccharimonas_o;Saccharimonas_f;Saccharimonas;Saccharimonas_uc	Saccharimonas_uc	0	0	0	0	0	0	0	0	0	0	0	0	0	0	0	0	0	0	0	0	0	1	0	0	0	0	0	0	0	0	0	0	0	0	0	0	0	0	0	0	0	0	0	0	0	0	0	0.1
Bacteria;Firmicutes;Bacilli;Bacillales;Staphylococcaceae;Salinicoccus;Salinicoccus kunmingensis	Salinicoccus kunmingensis	0	0	0	0	0	0	0	0	0	0	0	0	0	0	1	0	0	0	0	0	0	0	0	0	0	0	0	0	0	0	0	0	0	0	0	0	0	0	0	0	0.1	0	0	0	0	0	0	0
Bacteria;Firmicutes;Negativicutes;Selenomonadales;Selenomonadaceae;Schwartzia;Schwartzia_uc	Schwartzia_uc	0	0	0	0	0	0	0	0	0	0	0	0	0	0	1	0	0	0	0	0	0	0	0	0	0	0	0	0	0	0	0	0	0	0	0	0	0	0	0	0	0.1	0	0	0	0	0	0	0
Bacteria;Bacteroidetes;Sphingobacteriia;Sphingobacteriales;Chitinophagaceae;Sediminibacterium;Sediminibacterium goheungense group	Sediminibacterium goheungense group	0	0	0	0	0	0	0	0	0	0	0	0	0	0	0	0	0	0	0	0	0	0	1	0	0	0	0	0	0	0	0	0	0	0	0	0	0	0	0	0	0	0	0	0	0	0	0	0
Bacteria;Firmicutes;Negativicutes;Selenomonadales;Selenomonadaceae;Selenomonas;Selenomonas artemidis	Selenomonas artemidis	0	0	0	0	0	0	0	0	0	0	0	0	0	0	0	0	0	0	0	0	0	2	0	0	0	0	0	0	0	0	0	0	0	0	0	0	0	0	0	0	0	0	0	0	0	0	0	0.2
Bacteria;Firmicutes;Negativicutes;Selenomonadales;Selenomonadaceae;Selenomonas;Selenomonas dianae group	Selenomonas dianae group	0	0	0	0	0	0	0	0	0	0	0	0	0	0	2	0	0	0	1	0	0	3	0	0	0	0	0	0	0	0	0	0	0	0	0	0	0	0	0	0	0.2	0	0	0	0.1	0	0	0.3
Bacteria;Firmicutes;Negativicutes;Selenomonadales;Selenomonadaceae;Selenomonas;Selenomonas infelix	Selenomonas infelix	0	0	0	0	0	0	0	0	0	0	0	0	0	0	1	0	0	0	1	0	0	55	0	0	0	0	0	0	0	0	0	0	0	0	0	0	0	0	0	0	0.1	0	0	0	0.1	0	0	5.5
Bacteria;Firmicutes;Negativicutes;Selenomonadales;Selenomonadaceae;Selenomonas;Selenomonas noxia	Selenomonas noxia	0	0	0	0	0	0	0	0	0	0	0	0	0	0	0	0	0	0	0	0	0	6	0	0	0	0	0	0	0	0	0	0	0	0	0	0	0	0	0	0	0	0	0	0	0	0	0	0.6
Bacteria;Firmicutes;Negativicutes;Selenomonadales;Selenomonadaceae;Selenomonas;Selenomonas sputigena	Selenomonas sputigena	0	0	0	0	0	0	0	0	0	0	0	0	0	0	0	0	0	0	0	0	0	11	0	0	0	0	0	0	0	0	0	0	0	0	0	0	0	0	0	0	0	0	0	0	0	0	0	1.1
Bacteria;Firmicutes;Negativicutes;Selenomonadales;Selenomonadaceae;Selenomonas;Selenomonas_uc	Selenomonas_uc	0	0	0	0	0	0	0	0	0	0	0	0	0	0	0	0	0	0	0	0	0	13	0	0	0	0	0	0	0	0	0	0	0	0	0	0	0	0	0	0	0	0	0	0	0	0	0	1.3
Bacteria;Firmicutes;Clostridia;Clostridiales;Lachnospiraceae;Shuttleworthia;Shuttleworthia satelles	Shuttleworthia satelles	0	0	0	0	0	0	0	0	0	0	0	0	0	0	0	0	0	0	0	0	0	1	0	0	0	0	0	0	0	0	0	0	0	0	0	0	0	0	0	0	0	0	0	0	0	0	0	0.1
Bacteria;Proteobacteria;Betaproteobacteria;Burkholderiales;Comamonadaceae;Simplicispira;Simplicispira_uc	Simplicispira_uc	0	0	0	0	0	0	0	0	0	0	0	0	0	0	3	0	0	0	0	0	0	0	0	0	0	0	0	0	0	0	0	0	0	0	0	0	0	0	0	0	0.3	0	0	0	0	0	0	0
Bacteria;Proteobacteria;Alphaproteobacteria;Rhodospirillales;Rhodospirillaceae;Skermanella;Skermanella aerolata	Skermanella aerolata	0	0	0	0	0	0	1	0	0	0	0	0	0	0	0	0	0	0	0	0	0	1	0	0	0	0	0	0	0	0	0	0	0.1	0	0	0	0	0	0	0	0	0	0	0	0	0	0	0.1
Bacteria;Proteobacteria;Alphaproteobacteria;Rhodospirillales;Rhodospirillaceae;Skermanella;Skermanella rosea	Skermanella rosea	0	0	0	0	0	0	0	0	0	0	0	0	0	1	0	0	0	0	0	0	0	0	0	0	0	0	0	0	0	0	0	0	0	0	0	0	0	0	0	0.1	0	0	0	0	0	0	0	0
Bacteria;Actinobacteria;Coriobacteriia;Coriobacteriales;Coriobacteriaceae;Slackia;Slackia exigua	Slackia exigua	0	0	0	0	0	0	0	0	0	0	0	0	0	0	0	0	0	1	0	0	0	0	0	0	0	0	0	0	0	0	0	0	0	0	0	0	0	0	0	0	0	0	0	0.1	0	0	0	0
Bacteria;Proteobacteria;Betaproteobacteria;Burkholderiales;Comamonadaceae;Sphaerotilus;Sphaerotilus montanus	Sphaerotilus montanus	0	0	0	1	0	1	0	0	0	0	0	0	0	0	0	0	0	0	0	0	0	0	0	0	0	0	0	0	0	0.1	0	0.1	0	0	0	0	0	0	0	0	0	0	0	0	0	0	0	0
Bacteria;Proteobacteria;Alphaproteobacteria;Sphingomonadales;Sphingomonadaceae;Sphingoaurantiacus;Sphingoaurantiacus polygranulatus	Sphingoaurantiacus polygranulatus	0	0	0	0	0	0	0	0	0	0	0	0	0	0	0	0	0	0	0	0	0	0	0	1	0	0	0	0	0	0	0	0	0	0	0	0	0	0	0	0	0	0	0	0	0	0	0	0
Bacteria;Bacteroidetes;Sphingobacteriia;Sphingobacteriales;Sphingobacteriaceae;Sphingobacterium;Sphingobacterium faecium group	Sphingobacterium faecium group	0	0	0	0	0	0	0	0	0	0	0	0	0	0	7	0	0	0	0	0	0	0	0	0	1	0	0	0	0	0	0	0	0	0	0	0	0	0	0	0	0.7	0	0	0	0	0	0	0
Bacteria;Proteobacteria;Alphaproteobacteria;Sphingomonadales;Sphingomonadaceae;Sphingobium;Sphingobium amiense group	Sphingobium amiense group	0	0	0	0	0	0	0	0	0	0	0	0	0	2	0	0	0	0	0	0	0	0	0	0	0	0	0	0	0	0	0	0	0	0	0	0	0	0	0	0.2	0	0	0	0	0	0	0	0
Bacteria;Proteobacteria;Alphaproteobacteria;Sphingomonadales;Sphingomonadaceae;Sphingobium;Sphingobium czechense group	Sphingobium czechense group	0	0	0	1	0	0	0	0	0	0	0	0	0	0	0	0	0	0	0	0	0	0	0	0	0	0	0	0	0	0.1	0	0	0	0	0	0	0	0	0	0	0	0	0	0	0	0	0	0
Bacteria;Proteobacteria;Alphaproteobacteria;Sphingomonadales;Sphingomonadaceae;Sphingobium;Sphingobium olei group	Sphingobium olei group	0	0	0	0	0	0	0	0	0	0	0	0	0	0	0	0	0	0	0	0	0	0	0	0	0	1	0	0	0	0	0	0	0	0	0	0	0	0	0	0	0	0	0	0	0	0	0	0
Bacteria;Proteobacteria;Alphaproteobacteria;Sphingomonadales;Sphingomonadaceae;Sphingobium;Sphingobium ummariense	Sphingobium ummariense	0	0	0	0	0	0	0	0	0	0	0	0	0	0	0	0	0	0	0	0	0	0	0	0	0	1	0	0	0	0	0	0	0	0	0	0	0	0	0	0	0	0	0	0	0	0	0	0
Bacteria;Proteobacteria;Alphaproteobacteria;Sphingomonadales;Sphingomonadaceae;Sphingobium;Sphingobium xenophagum group	Sphingobium xenophagum group	0	0	0	0	0	0	1	0	0	0	0	0	0	0	0	0	0	0	0	0	0	0	0	0	0	0	0	0	0	0	0	0	0.1	0	0	0	0	0	0	0	0	0	0	0	0	0	0	0
Bacteria;Proteobacteria;Alphaproteobacteria;Sphingomonadales;Sphingomonadaceae;Sphingobium;Sphingobium yanoikuyae group	Sphingobium yanoikuyae group	1	0	0	0	0	0	0	0	0	0	0	0	0	0	1	0	0	1	0	0	0	0	0	0	0	0	0.1	0	0	0	0	0	0	0	0	0	0	0	0	0	0.1	0	0	0.1	0	0	0	0
Bacteria;Proteobacteria;Alphaproteobacteria;Sphingomonadales;Sphingomonadaceae;Sphingomonas;Sphingomonas adhaesiva group	Sphingomonas adhaesiva group	0	0	0	1	2	0	0	0	0	0	0	0	0	0	0	0	0	0	0	0	0	0	0	0	0	0	0	0	0	0.1	0.2	0	0	0	0	0	0	0	0	0	0	0	0	0	0	0	0	0
Bacteria;Proteobacteria;Alphaproteobacteria;Sphingomonadales;Sphingomonadaceae;Sphingomonas;Sphingomonas aerophila	Sphingomonas aerophila	0	0	0	0	0	0	0	0	0	0	0	0	0	0	0	0	0	4	0	0	0	0	0	0	0	0	0	0	0	0	0	0	0	0	0	0	0	0	0	0	0	0	0	0.4	0	0	0	0
Bacteria;Proteobacteria;Alphaproteobacteria;Sphingomonadales;Sphingomonadaceae;Sphingomonas;Sphingomonas aestuarii	Sphingomonas aestuarii	0	0	0	0	0	0	0	0	0	0	0	0	0	0	0	0	0	0	0	0	1	0	0	0	0	0	0	0	0	0	0	0	0	0	0	0	0	0	0	0	0	0	0	0	0	0	0.1	0
Bacteria;Proteobacteria;Alphaproteobacteria;Sphingomonadales;Sphingomonadaceae;Sphingomonas;Sphingomonas agri	Sphingomonas agri	0	0	0	0	1	0	0	0	0	0	0	0	0	0	0	0	0	0	0	0	0	0	0	0	0	0	0	0	0	0	0.1	0	0	0	0	0	0	0	0	0	0	0	0	0	0	0	0	0
Bacteria;Proteobacteria;Alphaproteobacteria;Sphingomonadales;Sphingomonadaceae;Sphingomonas;Sphingomonas cynarae group	Sphingomonas cynarae group	0	0	0	0	2	0	0	0	0	0	0	0	0	0	0	0	0	0	0	0	0	0	0	0	0	0	0	0	0	0	0.2	0	0	0	0	0	0	0	0	0	0	0	0	0	0	0	0	0
Bacteria;Proteobacteria;Alphaproteobacteria;Sphingomonadales;Sphingomonadaceae;Sphingomonas;Sphingomonas faeni group	Sphingomonas faeni group	0	0	0	0	3	0	4	0	0	0	0	0	0	7	4	3	0	0	0	0	7	1	2	0	0	0	0	0	0	0	0.3	0	0.4	0	0	0	0	0	0	0.7	0.4	0.3	0	0	0	0	0.7	0.1
Bacteria;Proteobacteria;Alphaproteobacteria;Sphingomonadales;Sphingomonadaceae;Sphingomonas;Sphingomonas ginsengisoli	Sphingomonas ginsengisoli	0	0	0	0	0	0	0	0	0	0	0	0	0	1	0	0	0	0	0	0	0	0	0	0	0	0	0	0	0	0	0	0	0	0	0	0	0	0	0	0.1	0	0	0	0	0	0	0	0
Bacteria;Proteobacteria;Alphaproteobacteria;Sphingomonadales;Sphingomonadaceae;Sphingomonas;Sphingomonas haloaromaticamans group	Sphingomonas haloaromaticamans group	0	0	0	0	0	0	0	0	0	0	0	0	0	0	0	0	0	1	0	0	0	0	0	0	0	0	0	0	0	0	0	0	0	0	0	0	0	0	0	0	0	0	0	0.1	0	0	0	0
Bacteria;Proteobacteria;Alphaproteobacteria;Sphingomonadales;Sphingomonadaceae;Sphingomonas;Sphingomonas jatrophae	Sphingomonas jatrophae	0	0	0	0	0	0	0	0	0	0	0	0	0	0	0	0	1	0	0	0	0	0	0	0	0	0	0	0	0	0	0	0	0	0	0	0	0	0	0	0	0	0	0.1	0	0	0	0	0
Bacteria;Proteobacteria;Alphaproteobacteria;Sphingomonadales;Sphingomonadaceae;Sphingomonas;Sphingomonas paucimobilis group	Sphingomonas paucimobilis group	0	0	0	0	2	0	0	0	0	0	0	0	0	0	0	0	0	0	0	0	0	0	0	0	0	0	0	0	0	0	0.2	0	0	0	0	0	0	0	0	0	0	0	0	0	0	0	0	0
Bacteria;Proteobacteria;Alphaproteobacteria;Sphingomonadales;Sphingomonadaceae;Sphingomonas;Sphingomonas phyllosphaerae group	Sphingomonas phyllosphaerae group	0	0	0	0	0	0	0	0	0	1	0	0	0	1	0	0	0	0	0	1	0	0	0	0	0	0	0	0	0	0	0	0	0	0	0	0.1	0	0	0	0.1	0	0	0	0	0	0.1	0	0
Bacteria;Proteobacteria;Alphaproteobacteria;Sphingomonadales;Sphingomonadaceae;Sphingomonas;Sphingomonas pruni group	Sphingomonas pruni group	6	0	1	0	3	2	6	0	0	0	0	0	0	3	17	2	1	3	1	0	9	2	2	1	2	8	0.6	0	0.1	0	0.3	0.2	0.6	0	0	0	0	0	0	0.3	1.7	0.2	0.1	0.3	0.1	0	0.9	0.2
Bacteria;Proteobacteria;Alphaproteobacteria;Sphingomonadales;Sphingomonadaceae;Sphingomonas;Sphingomonas rubra	Sphingomonas rubra	0	0	0	0	2	0	0	0	0	0	0	0	0	0	0	0	0	0	0	0	1	0	0	0	0	0	0	0	0	0	0.2	0	0	0	0	0	0	0	0	0	0	0	0	0	0	0	0.1	0
Bacteria;Proteobacteria;Alphaproteobacteria;Sphingomonadales;Sphingomonadaceae;Sphingomonas;Sphingomonas sediminicola group	Sphingomonas sediminicola group	0	0	0	0	1	0	3	0	0	0	0	0	0	0	0	0	0	0	0	0	0	0	0	0	0	0	0	0	0	0	0.1	0	0.3	0	0	0	0	0	0	0	0	0	0	0	0	0	0	0
Bacteria;Proteobacteria;Alphaproteobacteria;Sphingomonadales;Sphingomonadaceae;Sphingomonas;Sphingomonas silvisoli group	Sphingomonas silvisoli group	0	0	0	0	0	1	2	0	0	0	0	0	0	0	0	0	0	0	0	0	0	0	0	0	0	0	0	0	0	0	0	0.1	0.2	0	0	0	0	0	0	0	0	0	0	0	0	0	0	0
Bacteria;Proteobacteria;Alphaproteobacteria;Sphingomonadales;Sphingomonadaceae;Sphingomonas;Sphingomonas wittichii group	Sphingomonas wittichii group	0	0	0	0	0	0	0	0	0	0	0	0	0	0	0	0	0	0	0	0	0	0	1	0	0	0	0	0	0	0	0	0	0	0	0	0	0	0	0	0	0	0	0	0	0	0	0	0
Bacteria;Proteobacteria;Alphaproteobacteria;Sphingomonadales;Sphingomonadaceae;Sphingomonas;Sphingomonas yunnanensis	Sphingomonas yunnanensis	0	0	0	0	2	0	0	0	0	0	0	0	0	0	0	0	0	3	0	0	0	0	0	0	0	0	0	0	0	0	0.2	0	0	0	0	0	0	0	0	0	0	0	0	0.3	0	0	0	0
Bacteria;Proteobacteria;Alphaproteobacteria;Sphingomonadales;Sphingomonadaceae;Sphingomonas;Sphingomonas_uc	Sphingomonas_uc	1	0	0	0	1	0	0	0	0	0	0	0	0	0	0	0	1	1	0	0	1	0	0	0	0	0	0.1	0	0	0	0.1	0	0	0	0	0	0	0	0	0	0	0	0.1	0.1	0	0	0.1	0
Bacteria;Bacteroidetes;Cytophagia;Cytophagales;Cytophagaceae;Spirosoma;Spirosoma_uc	Spirosoma_uc	0	0	0	0	1	0	0	0	0	0	0	0	0	0	0	0	0	0	0	0	0	0	0	0	0	0	0	0	0	0	0.1	0	0	0	0	0	0	0	0	0	0	0	0	0	0	0	0	0
Bacteria;Firmicutes;Bacilli;Bacillales;Staphylococcaceae;Staphylococcus;Staphylococcus aureus group	Staphylococcus aureus group	23	57	11	137	21	36	30	33	10	121	73	102	231	109	51	204	129	165	55	52	43	1	51	91	34	5	2.3	5.7	1.1	13.7	2.1	3.6	3	3.3	1	12.1	7.3	10.2	23.1	10.9	5.1	20.4	12.9	16.5	5.5	5.2	4.3	0.1
Bacteria;Firmicutes;Bacilli;Bacillales;Staphylococcaceae;Staphylococcus;Staphylococcus equorum group	Staphylococcus equorum group	0	0	0	3	0	0	0	0	0	0	0	0	0	0	0	0	0	0	0	0	0	0	0	0	0	0	0	0	0	0.3	0	0	0	0	0	0	0	0	0	0	0	0	0	0	0	0	0	0
Bacteria;Firmicutes;Bacilli;Bacillales;Staphylococcaceae;Staphylococcus;Staphylococcus pettenkoferi group	Staphylococcus pettenkoferi group	0	0	0	0	0	0	0	0	0	0	0	0	0	0	0	0	0	0	0	7	0	0	0	0	0	0	0	0	0	0	0	0	0	0	0	0	0	0	0	0	0	0	0	0	0	0.7	0	0
Bacteria;Firmicutes;Bacilli;Bacillales;Staphylococcaceae;Staphylococcus;Staphylococcus saprophyticus group	Staphylococcus saprophyticus group	0	0	0	0	1	0	0	0	0	0	0	0	0	0	0	0	0	6	0	4	0	0	0	2	0	3	0	0	0	0	0.1	0	0	0	0	0	0	0	0	0	0	0	0	0.6	0	0.4	0	0
Bacteria;Firmicutes;Bacilli;Bacillales;Staphylococcaceae;Staphylococcus;Staphylococcus schleiferi group	Staphylococcus schleiferi group	0	0	0	0	0	0	0	0	0	0	0	0	0	0	0	0	1	0	0	0	0	0	0	0	0	0	0	0	0	0	0	0	0	0	0	0	0	0	0	0	0	0	0.1	0	0	0	0	0
Bacteria;Firmicutes;Bacilli;Bacillales;Staphylococcaceae;Staphylococcus;Staphylococcus sciuri group	Staphylococcus sciuri group	0	0	0	0	1	0	0	0	0	0	0	0	5	0	0	0	0	0	0	0	0	0	0	0	0	0	0	0	0	0	0.1	0	0	0	0	0	0	0	0.5	0	0	0	0	0	0	0	0	0
Bacteria;Firmicutes;Bacilli;Bacillales;Staphylococcaceae;Staphylococcus;Staphylococcus_uc	Staphylococcus_uc	0	0	0	0	0	0	0	0	0	1	0	0	0	0	0	0	0	0	0	2	0	0	0	0	0	0	0	0	0	0	0	0	0	0	0	0.1	0	0	0	0	0	0	0	0	0	0.2	0	0
Bacteria;Acidobacteria;Blastocatellia;Blastocatellales;Blastocatellaceae;Stenotrophobacter;Stenotrophobacter_uc	Stenotrophobacter_uc	0	0	0	0	0	0	0	0	0	0	0	0	0	0	0	0	0	0	1	0	0	0	0	0	0	0	0	0	0	0	0	0	0	0	0	0	0	0	0	0	0	0	0	0	0.1	0	0	0
Bacteria;Proteobacteria;Gammaproteobacteria;Xanthomonadales;Xanthomonadaceae;Stenotrophomonas;Stenotrophomonas bentonitica	Stenotrophomonas bentonitica	0	0	0	0	0	0	0	0	0	0	0	0	0	0	0	0	0	0	0	0	0	0	0	0	2	0	0	0	0	0	0	0	0	0	0	0	0	0	0	0	0	0	0	0	0	0	0	0
Bacteria;Proteobacteria;Gammaproteobacteria;Xanthomonadales;Xanthomonadaceae;Stenotrophomonas;Stenotrophomonas maltophilia group	Stenotrophomonas maltophilia group	0	0	0	0	0	0	0	0	0	0	0	0	0	1	0	0	0	0	0	0	0	0	0	0	0	0	0	0	0	0	0	0	0	0	0	0	0	0	0	0.1	0	0	0	0	0	0	0	0
Bacteria;Proteobacteria;Gammaproteobacteria;Xanthomonadales;Xanthomonadaceae;Stenotrophomonas;Stenotrophomonas nitritireducens group	Stenotrophomonas nitritireducens group	0	0	0	0	0	0	0	0	0	0	0	0	0	0	0	0	0	0	0	0	0	0	0	0	1	0	0	0	0	0	0	0	0	0	0	0	0	0	0	0	0	0	0	0	0	0	0	0
Bacteria;Proteobacteria;Gammaproteobacteria;Xanthomonadales;Xanthomonadaceae;Stenotrophomonas;Stenotrophomonas rhizophila	Stenotrophomonas rhizophila	0	0	0	0	0	0	0	0	0	0	0	0	0	0	1	0	0	0	0	0	1	0	0	0	0	0	0	0	0	0	0	0	0	0	0	0	0	0	0	0	0.1	0	0	0	0	0	0.1	0
Bacteria;Firmicutes;Clostridia;Clostridiales;Lachnospiraceae;Moryella;Stomatobaculum longum	Stomatobaculum longum	0	0	0	0	0	0	0	0	0	0	0	0	0	0	0	0	0	0	1	0	1	0	0	0	0	4	0	0	0	0	0	0	0	0	0	0	0	0	0	0	0	0	0	0	0.1	0	0.1	0
Bacteria;Firmicutes;Bacilli;Lactobacillales;Streptococcaceae;Streptococcus;Streptococcus agalactiae	Streptococcus agalactiae	0	0	0	0	0	0	0	0	0	2	0	0	0	0	0	0	0	0	0	0	0	0	0	0	0	0	0	0	0	0	0	0	0	0	0	0.2	0	0	0	0	0	0	0	0	0	0	0	0
Bacteria;Firmicutes;Bacilli;Lactobacillales;Streptococcaceae;Streptococcus;Streptococcus anginosus group	Streptococcus anginosus group	0	0	0	0	0	0	0	0	0	0	0	0	1	0	3	0	0	0	0	0	0	0	0	0	1	0	0	0	0	0	0	0	0	0	0	0	0	0	0.1	0	0.3	0	0	0	0	0	0	0
Bacteria;Firmicutes;Bacilli;Lactobacillales;Streptococcaceae;Streptococcus;Streptococcus constellatus group	Streptococcus constellatus group	1	0	0	0	0	0	0	0	0	0	0	0	0	0	0	0	0	0	5	0	0	0	0	0	0	0	0.1	0	0	0	0	0	0	0	0	0	0	0	0	0	0	0	0	0	0.5	0	0	0
Bacteria;Firmicutes;Bacilli;Lactobacillales;Streptococcaceae;Streptococcus;Streptococcus equi group	Streptococcus equi group	0	0	0	0	0	0	0	0	0	0	0	0	0	0	0	0	0	0	0	0	0	0	0	0	0	3	0	0	0	0	0	0	0	0	0	0	0	0	0	0	0	0	0	0	0	0	0	0
Bacteria;Firmicutes;Bacilli;Lactobacillales;Streptococcaceae;Streptococcus;Streptococcus gallolyticus group	Streptococcus gallolyticus group	0	0	0	0	1	0	0	0	0	0	0	0	0	0	0	0	0	0	0	0	0	0	1	0	0	0	0	0	0	0	0.1	0	0	0	0	0	0	0	0	0	0	0	0	0	0	0	0	0
Bacteria;Firmicutes;Bacilli;Lactobacillales;Streptococcaceae;Streptococcus;Streptococcus gordonii group	Streptococcus gordonii group	0	0	0	0	0	0	0	0	0	0	0	0	0	0	0	0	0	0	3	0	1	1	0	0	0	0	0	0	0	0	0	0	0	0	0	0	0	0	0	0	0	0	0	0	0.3	0	0.1	0.1
Bacteria;Firmicutes;Bacilli;Lactobacillales;Streptococcaceae;Streptococcus;Streptococcus mutans	Streptococcus mutans	0	0	0	0	1	0	0	0	0	0	0	0	0	0	1	0	0	0	0	0	0	0	0	0	0	0	0	0	0	0	0.1	0	0	0	0	0	0	0	0	0	0.1	0	0	0	0	0	0	0
Bacteria;Firmicutes;Bacilli;Lactobacillales;Streptococcaceae;Streptococcus;Streptococcus parasanguinis group	Streptococcus parasanguinis group	0	1	0	9	0	0	2	0	0	0	0	1	0	0	2	1	0	3	5	1	1	3	3	0	5	0	0	0.1	0	0.9	0	0	0.2	0	0	0	0	0.1	0	0	0.2	0.1	0	0.3	0.5	0.1	0.1	0.3
Bacteria;Firmicutes;Bacilli;Lactobacillales;Streptococcaceae;Streptococcus;Streptococcus parasuis group	Streptococcus parasuis group	0	0	0	0	0	0	0	0	0	0	0	0	0	0	0	0	0	0	0	0	0	1	0	0	0	0	0	0	0	0	0	0	0	0	0	0	0	0	0	0	0	0	0	0	0	0	0	0.1
Bacteria;Firmicutes;Bacilli;Lactobacillales;Streptococcaceae;Streptococcus;Streptococcus peroris group	Streptococcus peroris group	0	0	0	0	0	0	1	0	0	0	0	0	0	0	0	0	0	5	0	0	1	3	0	0	5	0	0	0	0	0	0	0	0.1	0	0	0	0	0	0	0	0	0	0	0.5	0	0	0.1	0.3
Bacteria;Firmicutes;Bacilli;Lactobacillales;Streptococcaceae;Streptococcus;Streptococcus pneumoniae group	Streptococcus pneumoniae group	0	0	0	20	7	0	47	0	2	0	3	1	0	2	9	5	4	33	8	0	12	17	0	0	14	1	0	0	0	2	0.7	0	4.7	0	0.2	0	0.3	0.1	0	0.2	0.9	0.5	0.4	3.3	0.8	0	1.2	1.7
Bacteria;Firmicutes;Bacilli;Lactobacillales;Streptococcaceae;Streptococcus;Streptococcus salivarius group	Streptococcus salivarius group	0	0	0	0	5	0	8	1	0	0	1	1	0	0	2	0	1	1	1	1	10	5	2	1	132	5	0	0	0	0	0.5	0	0.8	0.1	0	0	0.1	0.1	0	0	0.2	0	0.1	0.1	0.1	0.1	1	0.5
Bacteria;Firmicutes;Bacilli;Lactobacillales;Streptococcaceae;Streptococcus;Streptococcus sanguinis group	Streptococcus sanguinis group	0	0	0	0	2	1	6	0	0	0	0	1	0	1	1	0	1	1	8	1	8	23	3	0	0	0	0	0	0	0	0.2	0.1	0.6	0	0	0	0	0.1	0	0.1	0.1	0	0.1	0.1	0.8	0.1	0.8	2.3
Bacteria;Firmicutes;Bacilli;Lactobacillales;Streptococcaceae;Streptococcus;Streptococcus sinensis group	Streptococcus sinensis group	0	1	0	0	2	0	0	0	2	0	0	0	0	0	5	0	1	12	8	0	4	2	2	1	39	0	0	0.1	0	0	0.2	0	0	0	0.2	0	0	0	0	0	0.5	0	0.1	1.2	0.8	0	0.4	0.2
Bacteria;Firmicutes;Bacilli;Lactobacillales;Streptococcaceae;Streptococcus;Streptococcus_uc	Streptococcus_uc	0	0	0	0	1	0	0	0	0	0	0	0	0	0	0	0	1	1	1	0	0	1	0	0	7	0	0	0	0	0	0.1	0	0	0	0	0	0	0	0	0	0	0	0.1	0.1	0.1	0	0	0.1
Bacteria;Proteobacteria;Epsilonproteobacteria;Campylobacterales;Sulfurimonas_f;Sulfuricurvum;Sulfuricurvum kujiense	Sulfuricurvum kujiense	0	0	0	0	0	1	0	0	0	0	0	0	0	0	0	0	0	0	0	0	0	0	0	0	0	0	0	0	0	0	0	0.1	0	0	0	0	0	0	0	0	0	0	0	0	0	0	0	0
Bacteria;Bacteroidetes;Sphingobacteriia;Sphingobacteriales;Chitinophagaceae;Taibaiella;Taibaiella_uc	Taibaiella_uc	0	0	0	0	0	0	0	0	0	0	0	0	0	1	0	0	0	0	0	0	0	0	0	0	0	0	0	0	0	0	0	0	0	0	0	0	0	0	0	0.1	0	0	0	0	0	0	0	0
Bacteria;Bacteroidetes;Bacteroidia;Bacteroidales;Porphyromonadaceae;Tannerella;Tannerella forsythia	Tannerella forsythia	0	0	0	0	0	0	0	0	0	0	0	0	0	3	0	0	0	0	0	0	0	0	0	0	0	0	0	0	0	0	0	0	0	0	0	0	0	0	0	0.3	0	0	0	0	0	0	0	0
Bacteria;Proteobacteria;Alphaproteobacteria;Rhizobiales;Bradyrhizobiaceae;Tardiphaga;Tardiphaga robiniae	Tardiphaga robiniae	0	0	0	1	0	0	0	0	0	0	0	0	0	0	0	0	0	0	0	0	0	22	0	1	0	0	0	0	0	0.1	0	0	0	0	0	0	0	0	0	0	0	0	0	0	0	0	0	2.2
Bacteria;Proteobacteria;Alphaproteobacteria;Rhizobiales;Bradyrhizobiaceae;Tardiphaga;Tardiphaga_uc	Tardiphaga_uc	0	0	0	0	0	0	0	0	0	0	0	0	0	0	0	0	0	0	0	0	0	1	0	0	0	0	0	0	0	0	0	0	0	0	0	0	0	0	0	0	0	0	0	0	0	0	0	0.1
Bacteria;Proteobacteria;Betaproteobacteria;Burkholderiales;Comamonadaceae;Tepidimonas;Tepidimonas aquatica	Tepidimonas aquatica	0	0	0	0	0	0	0	0	1	0	0	0	0	1	0	0	0	0	0	0	0	0	0	0	0	0	0	0	0	0	0	0	0	0	0.1	0	0	0	0	0.1	0	0	0	0	0	0	0	0
Bacteria;Proteobacteria;Betaproteobacteria;Burkholderiales;Comamonadaceae;Tepidimonas;Tepidimonas fonticaldi	Tepidimonas fonticaldi	0	0	0	0	0	0	0	0	0	0	0	0	0	0	3	0	0	0	0	0	0	0	0	0	0	0	0	0	0	0	0	0	0	0	0	0	0	0	0	0	0.3	0	0	0	0	0	0	0
Bacteria;Planctomycetes;Phycisphaerae;Phycisphaerales;Tepidisphaeraceae;Tepidisphaera;Tepidisphaera_uc	Tepidisphaera_uc	0	0	0	0	0	0	0	0	0	0	0	0	0	0	0	0	0	1	0	0	0	0	0	0	0	0	0	0	0	0	0	0	0	0	0	0	0	0	0	0	0	0	0	0.1	0	0	0	0
Bacteria;Actinobacteria;Actinobacteria_c;Micrococcales;Intrasporangiaceae;Terrabacter;Terrabacter aeriphilus group	Terrabacter aeriphilus group	0	0	0	0	0	0	0	0	0	0	0	0	0	0	0	0	0	1	0	0	0	0	0	0	0	0	0	0	0	0	0	0	0	0	0	0	0	0	0	0	0	0	0	0.1	0	0	0	0
Bacteria;Proteobacteria;Betaproteobacteria;Rhodocyclales;Zoogloeaceae;Thauera;Thauera terpenica	Thauera terpenica	0	0	0	0	0	0	0	0	0	0	0	0	0	1	0	0	0	0	0	0	0	0	0	0	0	0	0	0	0	0	0	0	0	0	0	0	0	0	0	0.1	0	0	0	0	0	0	0	0
Bacteria;Spirochaetes;Spirochaetia;Spirochaetales;Spirochaetaceae;Treponema;Treponema amylovorum	Treponema amylovorum	0	0	0	0	0	0	0	0	0	0	0	0	0	0	0	0	0	0	0	0	0	2	0	1	0	0	0	0	0	0	0	0	0	0	0	0	0	0	0	0	0	0	0	0	0	0	0	0.2
Bacteria;Spirochaetes;Spirochaetia;Spirochaetales;Spirochaetaceae;Treponema;Treponema denticola	Treponema denticola	0	0	0	0	0	0	0	0	0	0	0	0	0	0	0	0	0	0	0	0	0	2	0	0	0	0	0	0	0	0	0	0	0	0	0	0	0	0	0	0	0	0	0	0	0	0	0	0.2
Bacteria;Spirochaetes;Spirochaetia;Spirochaetales;Spirochaetaceae;Treponema;Treponema medium group	Treponema medium group	0	0	0	0	0	0	0	0	0	0	0	0	0	0	0	0	0	0	0	0	0	2	0	0	0	0	0	0	0	0	0	0	0	0	0	0	0	0	0	0	0	0	0	0	0	0	0	0.2
Bacteria;Spirochaetes;Spirochaetia;Spirochaetales;Spirochaetaceae;Treponema;Treponema_uc	Treponema_uc	0	0	0	0	1	0	0	0	0	0	0	0	0	0	0	0	0	0	0	0	0	0	0	0	0	0	0	0	0	0	0.1	0	0	0	0	0	0	0	0	0	0	0	0	0	0	0	0	0
Bacteria;Actinobacteria;Actinobacteria_c;Corynebacteriales;Tsukamurellaceae;Tsukamurella;Tsukamurella pseudospumae group	Tsukamurella pseudospumae group	0	0	0	0	0	0	0	0	0	0	0	0	0	0	0	0	0	0	0	0	0	0	0	0	0	3	0	0	0	0	0	0	0	0	0	0	0	0	0	0	0	0	0	0	0	0	0	0
Bacteria;Spirochaetes;Spirochaetia;Leptospirales;Leptospiraceae;Turneriella;Turneriella parva	Turneriella parva	0	0	0	0	0	0	0	0	0	1	0	0	0	0	0	0	0	0	0	0	0	0	0	0	0	0	0	0	0	0	0	0	0	0	0	0.1	0	0	0	0	0	0	0	0	0	0	0	0
Bacteria;Proteobacteria;Betaproteobacteria;Burkholderiales;Oxalobacteraceae;Undibacterium;Undibacterium aquatile	Undibacterium aquatile	0	0	0	0	0	0	3	0	0	0	0	0	0	0	0	0	0	0	0	0	0	0	0	0	0	0	0	0	0	0	0	0	0.3	0	0	0	0	0	0	0	0	0	0	0	0	0	0	0
Bacteria;Proteobacteria;Betaproteobacteria;Burkholderiales;Comamonadaceae;Variovorax;Variovorax boronicumulans	Variovorax boronicumulans	0	0	0	0	0	0	0	0	0	1	0	0	0	0	0	0	0	0	0	0	0	0	0	0	0	0	0	0	0	0	0	0	0	0	0	0.1	0	0	0	0	0	0	0	0	0	0	0	0
Bacteria;Proteobacteria;Betaproteobacteria;Burkholderiales;Comamonadaceae;Variovorax;Variovorax ginsengisoli	Variovorax ginsengisoli	0	0	0	0	0	0	1	0	0	0	0	0	0	0	0	0	0	0	0	0	0	0	0	0	0	0	0	0	0	0	0	0	0.1	0	0	0	0	0	0	0	0	0	0	0	0	0	0	0
Bacteria;Proteobacteria;Betaproteobacteria;Burkholderiales;Comamonadaceae;Variovorax;Variovorax gossypii	Variovorax gossypii	0	0	0	0	0	0	3	0	0	0	0	1	0	0	0	0	0	0	0	0	0	0	0	0	0	0	0	0	0	0	0	0	0.3	0	0	0	0	0.1	0	0	0	0	0	0	0	0	0	0
Bacteria;Proteobacteria;Betaproteobacteria;Burkholderiales;Comamonadaceae;Variovorax;Variovorax paradoxus group	Variovorax paradoxus group	0	0	0	0	0	0	0	0	0	0	0	0	0	0	0	0	0	0	0	0	1	0	0	0	0	0	0	0	0	0	0	0	0	0	0	0	0	0	0	0	0	0	0	0	0	0	0.1	0
Bacteria;Proteobacteria;Betaproteobacteria;Burkholderiales;Comamonadaceae;Variovorax;Variovorax soli	Variovorax soli	0	0	0	0	0	0	0	0	0	0	0	0	0	0	2	0	0	0	0	1	0	0	0	1	0	0	0	0	0	0	0	0	0	0	0	0	0	0	0	0	0.2	0	0	0	0	0.1	0	0
Bacteria;Firmicutes;Negativicutes;Veillonellales;Veillonellaceae;Veillonella;Veillonella atypica	Veillonella atypica	0	0	0	1	0	0	4	0	0	0	0	0	0	0	0	0	0	0	0	0	1	0	1	0	7	1	0	0	0	0.1	0	0	0.4	0	0	0	0	0	0	0	0	0	0	0	0	0	0.1	0
Bacteria;Firmicutes;Negativicutes;Veillonellales;Veillonellaceae;Veillonella;Veillonella dispar	Veillonella dispar	0	0	0	0	0	0	1	0	1	0	3	1	0	2	3	0	0	2	3	0	1	5	1	0	56	0	0	0	0	0	0	0	0.1	0	0.1	0	0.3	0.1	0	0.2	0.3	0	0	0.2	0.3	0	0.1	0.5
Bacteria;Firmicutes;Negativicutes;Veillonellales;Veillonellaceae;Veillonella;Veillonella parvula group	Veillonella parvula group	0	0	0	0	0	0	0	0	0	0	1	0	0	0	2	0	0	0	1	0	0	0	0	1	0	0	0	0	0	0	0	0	0	0	0	0	0.1	0	0	0	0.2	0	0	0	0.1	0	0	0
Bacteria;Firmicutes;Negativicutes;Veillonellales;Veillonellaceae;Veillonella;Veillonella rogosae	Veillonella rogosae	0	0	0	3	0	0	0	0	0	0	1	0	0	0	0	0	0	2	2	0	0	0	0	0	3	0	0	0	0	0.3	0	0	0	0	0	0	0.1	0	0	0	0	0	0	0.2	0.2	0	0	0
Bacteria;Proteobacteria;Gammaproteobacteria;Xanthomonadales;Xanthomonadaceae;Vulcaniibacterium;Vulcaniibacterium thermophilum	Vulcaniibacterium thermophilum	0	0	0	0	0	0	0	0	0	0	0	0	0	0	0	0	1	0	0	0	0	0	0	0	0	0	0	0	0	0	0	0	0	0	0	0	0	0	0	0	0	0	0.1	0	0	0	0	0
Bacteria;Firmicutes;Bacilli;Lactobacillales;Leuconostocaceae;Weissella;Weissella confusa group	Weissella confusa group	0	0	0	0	1	1	0	0	0	0	0	0	0	0	0	0	0	0	0	0	0	0	0	0	0	0	0	0	0	0	0.1	0.1	0	0	0	0	0	0	0	0	0	0	0	0	0	0	0	0
Bacteria;Firmicutes;Bacilli;Lactobacillales;Leuconostocaceae;Weissella;Weissella kandleri group	Weissella kandleri group	0	0	0	0	0	0	0	0	0	0	0	0	0	2	0	0	0	0	1	0	0	0	0	0	1	0	0	0	0	0	0	0	0	0	0	0	0	0	0	0.2	0	0	0	0	0.1	0	0	0
Bacteria;Actinobacteria;Actinobacteria_c;Corynebacteriales;Nocardiaceae;Williamsia;Williamsia deligens group	Williamsia deligens group	0	0	0	0	1	0	0	0	0	0	0	0	0	0	0	0	0	0	0	0	0	0	0	0	0	0	0	0	0	0	0.1	0	0	0	0	0	0	0	0	0	0	0	0	0	0	0	0	0
Bacteria;Actinobacteria;Actinobacteria_c;Corynebacteriales;Nocardiaceae;Williamsia;Williamsia muralis group	Williamsia muralis group	3	0	1	0	1	0	0	0	1	0	0	0	0	0	1	1	0	0	0	0	0	0	2	0	0	0	0.3	0	0.1	0	0.1	0	0	0	0.1	0	0	0	0	0	0.1	0.1	0	0	0	0	0	0
Bacteria;Planctomycetes;Planctomycetia;Planctomycetales;Planctomycetaceae;Bythopirellula;X81947_s	X81947_s	0	0	0	0	0	0	0	0	0	0	0	0	0	0	0	0	0	0	0	0	0	0	1	0	0	0	0	0	0	0	0	0	0	0	0	0	0	0	0	0	0	0	0	0	0	0	0	0
Bacteria;Proteobacteria;Gammaproteobacteria;Xanthomonadales;Xanthomonadaceae;Xanthomonas;Xanthomonas citri group	Xanthomonas citri group	0	0	0	0	430	0	0	0	0	0	2	0	0	0	69	0	0	0	0	0	0	1	8	24	1	0	0	0	0	0	43	0	0	0	0	0	0.2	0	0	0	6.9	0	0	0	0	0	0	0.1
Bacteria;Proteobacteria;Betaproteobacteria;Burkholderiales;Comamonadaceae;Xenophilus;Xenophilus aerolatus	Xenophilus aerolatus	0	0	0	0	0	0	0	0	0	0	0	0	0	1	0	0	0	0	0	0	0	0	0	0	0	0	0	0	0	0	0	0	0	0	0	0	0	0	0	0.1	0	0	0	0	0	0	0	0
Bacteria;Actinobacteria;Actinobacteria_c;Micrococcales;Dermacoccaceae;Yimella;Yimella lutea group	Yimella lutea group	0	0	1	0	0	1	0	0	0	0	0	0	0	0	0	1	0	3	0	0	0	0	0	0	0	3	0	0	0.1	0	0	0.1	0	0	0	0	0	0	0	0	0	0.1	0	0.3	0	0	0	0
Unclassified in higher taxonomic rank	Unclassified in higher taxonomic rank	4	1	1	5	4	13	25	1	7	2	3	2	0	4	2	1	0	1	3	1	2	2	4	0	1	1	0.4	0.1	0.1	0.5	0.4	1.3	2.5	0.1	0.7	0.2	0.3	0.2	0	0.4	0.2	0.1	0	0.1	0.3	0.1	0.2	0.2
[truncated: 4 more columns]

## Sheet: Supplymentary Data 5
Supplymentary Data 5. OTUs counts and relative taxonomic composition (%) of the young age group on the forehead
Taxonomy	Taxon Name	Count																									Ratio
		314F_1	3_11F_1	3_12F_1	3_13F_1	3_10F_1	321F_1	317F_1	318F_1	316F_1	315F_1	319F_1	322F_1	323F_1	324F_1	325F_1	320F_1	3_1F_1	3_3F_1	3_2F_1	3_4F_1	3_5F_1	3_6F_1	3_7F_1	3_8F_1	3_9F_1	314F_1	3_11F_1	3_12F_1	3_13F_1	3_10F_1	321F_1	317F_1	318F_1	316F_1	315F_1	319F_1	322F_1	323F_1	324F_1	325F_1	320F_1	3_1F_1	3_3F_1	3_2F_1	3_4F_1	3_5F_1	3_6F_1	3_7F_1
Bacteria;Actinobacteria;Actinobacteria_c;Frankiales;AB021325_f;AB021325_g;AB021325_g_uc	AB021325_g_uc	0	0	0	0	0	0	0	0	0	0	0	0	0	0	0	0	0	0	2	0	0	0	0	0	0	0	0	0	0	0	0	0	0	0	0	0	0	0	0	0	0	0	0	0.2	0	0	0	0
Bacteria;Actinobacteria;Actinobacteria_c;Frankiales;AB021325_f;AB021325_g;AB021325_s	AB021325_s	0	0	0	0	0	0	0	0	0	0	0	0	0	0	0	0	1	0	0	0	0	0	0	0	0	0	0	0	0	0	0	0	0	0	0	0	0	0	0	0	0	0.1	0	0	0	0	0	0
Bacteria;Firmicutes;Bacilli;Bacillales;Bacillaceae;Bacillus;AB034715_s	AB034715_s	0	0	0	0	0	0	0	0	0	0	0	0	0	0	0	0	0	0	0	0	0	1	0	0	0	0	0	0	0	0	0	0	0	0	0	0	0	0	0	0	0	0	0	0	0	0	0.1	0
Bacteria;Cyanobacteria;Chroobacteria;Pleurocapsales;Pleurocapsa_f;Pleurocapsa;AB074510_s	AB074510_s	0	0	1	0	0	0	0	0	0	0	0	0	0	0	0	0	0	0	0	0	0	0	0	0	0	0	0	0.1	0	0	0	0	0	0	0	0	0	0	0	0	0	0	0	0	0	0	0	0
Bacteria;Firmicutes;Clostridia;Clostridiales;Clostridiaceae;Clostridium;AB081585_s	AB081585_s	0	0	0	0	0	0	0	0	0	0	0	0	0	0	0	0	0	0	0	0	1	0	0	0	0	0	0	0	0	0	0	0	0	0	0	0	0	0	0	0	0	0	0	0	0	0.1	0	0
Bacteria;Proteobacteria;Alphaproteobacteria;Sphingomonadales;Sphingomonadaceae;Sphingomonas;AB299584_s	AB299584_s	0	0	0	0	0	0	0	0	0	0	0	0	0	0	0	0	0	0	0	1	0	0	0	0	0	0	0	0	0	0	0	0	0	0	0	0	0	0	0	0	0	0	0	0	0.1	0	0	0
Bacteria;Proteobacteria;Oligoflexia;Bdellovibrionales;AB511016_f;AB511016_g;AB511016_g_uc	AB511016_g_uc	0	0	0	0	0	0	2	0	0	0	0	0	1	0	1	3	0	0	0	0	0	0	0	0	0	0	0	0	0	0	0	0.2	0	0	0	0	0	0.1	0	0.1	0.3	0	0	0	0	0	0	0
Bacteria;Proteobacteria;Oligoflexia;Bdellovibrionales;AB511016_f;AB511016_g;AB533955_s	AB533955_s	7	0	0	0	0	1	3	5	10	6	4	4	3	1	2	24	0	0	0	0	0	0	0	0	0	0.7	0	0	0	0	0.1	0.3	0.5	1	0.6	0.4	0.4	0.3	0.1	0.2	2.4	0	0	0	0	0	0	0
Bacteria;Actinobacteria;Thermoleophilia;Solirubrobacterales;Conexibacteraceae;AB672281_g;AB672281_s	AB672281_s	1	0	0	0	0	0	0	0	0	0	0	0	0	0	0	0	0	0	0	0	0	0	0	0	0	0.1	0	0	0	0	0	0	0	0	0	0	0	0	0	0	0	0	0	0	0	0	0	0
Bacteria;Bacteroidetes;Sphingobacteriia;Sphingobacteriales;Sphingobacteriaceae;Pedobacter;ABCM_s	ABCM_s	0	0	0	0	0	0	0	0	0	0	0	0	0	0	0	0	0	0	1	0	0	0	0	0	0	0	0	0	0	0	0	0	0	0	0	0	0	0	0	0	0	0	0	0.1	0	0	0	0
Bacteria;Proteobacteria;Alphaproteobacteria;Rhodospirillales;Rhodospirillaceae;Magnetospirillum;AF170352_s	AF170352_s	0	0	0	0	0	0	0	0	0	0	0	0	0	0	0	0	0	0	0	1	0	0	2	0	0	0	0	0	0	0	0	0	0	0	0	0	0	0	0	0	0	0	0	0	0.1	0	0	0.2
Bacteria;Firmicutes;Bacilli;Lactobacillales;Streptococcaceae;Streptococcus;AFQU_s	AFQU_s	0	0	0	0	0	0	0	0	0	0	0	1	0	0	0	0	0	0	0	0	0	0	0	0	0	0	0	0	0	0	0	0	0	0	0	0	0.1	0	0	0	0	0	0	0	0	0	0	0
Bacteria;Firmicutes;Tissierellia;Tissierellales;Peptoniphilaceae;Peptoniphilus;AFUH_s	AFUH_s	0	0	0	0	0	0	0	0	0	0	0	0	0	0	0	0	0	1	0	0	0	0	0	0	0	0	0	0	0	0	0	0	0	0	0	0	0	0	0	0	0	0	0.1	0	0	0	0	0
Bacteria;Firmicutes;Negativicutes;Veillonellales;Veillonellaceae;Veillonella;AFUJ_s	AFUJ_s	0	0	3	0	0	0	0	0	0	0	0	0	1	0	0	0	0	0	0	0	0	1	0	0	0	0	0	0.3	0	0	0	0	0	0	0	0	0	0.1	0	0	0	0	0	0	0	0	0.1	0
Bacteria;Firmicutes;Clostridia;Clostridiales;Lachnospiraceae;Mobilitalea;AJ229234_s	AJ229234_s	1	0	0	0	0	0	0	0	0	0	0	0	0	0	0	0	0	0	0	0	0	0	0	0	0	0.1	0	0	0	0	0	0	0	0	0	0	0	0	0	0	0	0	0	0	0	0	0	0
Bacteria;Proteobacteria;Betaproteobacteria;Neisseriales;GU199451_f;GU199451_g;AJ289984_s	AJ289984_s	0	0	1	0	0	0	0	0	0	0	0	0	0	0	0	0	0	0	0	0	0	0	0	0	0	0	0	0.1	0	0	0	0	0	0	0	0	0	0	0	0	0	0	0	0	0	0	0	0
Bacteria;Proteobacteria;Alphaproteobacteria;Rhodospirillales;Acetobacteraceae;AJ292611_g;AJ292611_s	AJ292611_s	0	0	0	0	0	0	0	0	0	0	0	0	0	0	0	1	0	0	0	0	0	0	0	0	0	0	0	0	0	0	0	0	0	0	0	0	0	0	0	0	0.1	0	0	0	0	0	0	0
Bacteria;Proteobacteria;Betaproteobacteria;Burkholderiales;Ralstonia_f;Cupriavidus;ALOU_s	ALOU_s	2	0	0	0	0	0	0	0	0	0	0	0	0	0	0	0	0	0	0	0	0	0	0	0	0	0.2	0	0	0	0	0	0	0	0	0	0	0	0	0	0	0	0	0	0	0	0	0	0
Bacteria;Cyanobacteria;Chroobacteria;Pleurocapsales;Chroococcidiopsis_f;ALVU_g;ALVU_s	ALVU_s	0	0	0	0	0	0	0	0	0	0	0	0	0	0	0	0	0	1	0	0	0	0	0	0	0	0	0	0	0	0	0	0	0	0	0	0	0	0	0	0	0	0	0.1	0	0	0	0	0
Bacteria;Deinococcus-Thermus;Deinococci;Deinococcales;Deinococcaceae;Deinococcus;AM292065_s	AM292065_s	0	0	1	1	0	0	0	0	0	0	0	0	0	0	0	0	0	0	2	1	0	0	0	0	0	0	0	0.1	0.1	0	0	0	0	0	0	0	0	0	0	0	0	0	0	0.2	0.1	0	0	0
Bacteria;Bacteroidetes;Bacteroidia;Bacteroidales;Prevotellaceae;Prevotella;AM420032_s	AM420032_s	0	0	0	0	0	0	0	0	0	0	0	0	0	0	0	0	1	0	0	0	0	0	0	0	0	0	0	0	0	0	0	0	0	0	0	0	0	0	0	0	0	0.1	0	0	0	0	0	0
Bacteria;Firmicutes;Clostridia;Clostridiales;Lachnospiraceae;AM420198_g;AM420198_s	AM420198_s	0	0	0	0	0	1	0	0	0	0	0	0	0	0	0	0	0	0	0	0	0	0	0	0	0	0	0	0	0	0	0.1	0	0	0	0	0	0	0	0	0	0	0	0	0	0	0	0	0
Bacteria;Proteobacteria;Alphaproteobacteria;Sphingomonadales;Sphingomonadaceae;Sphingomonas;AM697187_s	AM697187_s	0	0	0	0	0	0	0	0	0	0	0	0	0	0	0	0	0	0	1	0	0	0	0	0	0	0	0	0	0	0	0	0	0	0	0	0	0	0	0	0	0	0	0	0.1	0	0	0	0
Bacteria;Proteobacteria;Alphaproteobacteria;Rhodospirillales;Rhodospirillaceae;Azospirillum;AP010946_s	AP010946_s	0	0	0	0	0	0	0	0	0	0	0	1	0	0	0	0	0	0	0	0	0	0	0	0	0	0	0	0	0	0	0	0	0	0	0	0	0.1	0	0	0	0	0	0	0	0	0	0	0
Bacteria;Cyanobacteria;Hormogoneae;Stigonematales;Scytonemataceae;Mastigocladopsis;AP018268_s	AP018268_s	0	0	0	0	0	0	0	0	0	0	0	0	0	0	0	0	0	0	1	0	0	0	0	0	0	0	0	0	0	0	0	0	0	0	0	0	0	0	0	0	0	0	0	0.1	0	0	0	0
Bacteria;Proteobacteria;Betaproteobacteria;Neisseriales;Neisseriaceae;Neisseria;AY005028_s	AY005028_s	0	0	0	0	0	1	0	0	0	0	0	0	0	0	0	0	0	0	0	0	0	0	0	0	0	0	0	0	0	0	0.1	0	0	0	0	0	0	0	0	0	0	0	0	0	0	0	0	0
Bacteria;Saccharibacteria_TM7;Saccharimonas_c;Saccharimonas_o;Saccharimonas_f;Saccharimonas;AY005446_s	AY005446_s	0	0	0	0	0	0	0	0	0	0	0	0	0	1	0	0	0	0	0	0	0	0	0	0	0	0	0	0	0	0	0	0	0	0	0	0	0	0	0.1	0	0	0	0	0	0	0	0	0
Bacteria;Proteobacteria;Alphaproteobacteria;Sphingomonadales;Sphingomonadaceae;Novosphingobium;AY212578_s	AY212578_s	0	0	0	2	0	0	0	0	0	0	0	0	0	0	0	0	0	0	0	0	0	0	0	0	0	0	0	0	0.2	0	0	0	0	0	0	0	0	0	0	0	0	0	0	0	0	0	0	0
Bacteria;Acidobacteria;Solibacteres;Solibacterales;Solibacteraceae;AY212581_g;AY212581_g_uc	AY212581_g_uc	0	0	0	1	0	0	0	0	0	0	0	0	0	0	0	0	0	0	2	0	0	0	0	0	0	0	0	0	0.1	0	0	0	0	0	0	0	0	0	0	0	0	0	0	0.2	0	0	0	0
Bacteria;Proteobacteria;Betaproteobacteria;Burkholderiales;Comamonadaceae;Limnohabitans;AY212631_s	AY212631_s	0	0	0	3	0	0	0	0	0	0	0	0	0	0	0	0	0	0	0	0	0	0	0	0	0	0	0	0	0.3	0	0	0	0	0	0	0	0	0	0	0	0	0	0	0	0	0	0	0
Bacteria;Proteobacteria;Betaproteobacteria;Neisseriales;Neisseriaceae;FM873692_g;AY225604_s	AY225604_s	0	0	0	0	0	1	0	0	3	0	0	1	0	0	0	0	0	0	0	0	0	5	0	0	0	0	0	0	0	0	0.1	0	0	0.3	0	0	0.1	0	0	0	0	0	0	0	0	0	0.5	0
Bacteria;Chloroflexi;Thermomicrobia;DQ129389_o;DQ129389_f;DQ129389_g;AY250886_s	AY250886_s	0	0	0	0	0	0	0	0	0	0	0	0	0	0	0	2	0	0	0	0	0	0	0	0	0	0	0	0	0	0	0	0	0	0	0	0	0	0	0	0	0.2	0	0	0	0	0	0	0
Bacteria;Proteobacteria;Betaproteobacteria;Neisseriales;Neisseriaceae;Simonsiella;AY349381_s	AY349381_s	0	0	0	0	0	0	0	0	0	0	0	0	0	0	0	0	0	0	0	0	0	1	0	0	0	0	0	0	0	0	0	0	0	0	0	0	0	0	0	0	0	0	0	0	0	0	0.1	0
Bacteria;Proteobacteria;Betaproteobacteria;Neisseriales;Neisseriaceae;Kingella;AY349388_s	AY349388_s	0	0	0	0	0	0	0	0	0	0	0	1	0	0	0	0	0	0	0	0	0	0	0	0	0	0	0	0	0	0	0	0	0	0	0	0	0.1	0	0	0	0	0	0	0	0	0	0	0
Bacteria;Proteobacteria;Alphaproteobacteria;Micropepsales;Micropepsaceae;Rhizomicrobium;AY913378_s	AY913378_s	0	0	0	0	0	0	0	0	0	0	0	0	0	0	0	0	0	0	0	1	0	0	0	0	0	0	0	0	0	0	0	0	0	0	0	0	0	0	0	0	0	0	0	0	0.1	0	0	0
Bacteria;Firmicutes;Bacilli;Lactobacillales;Aerococcaceae;Abiotrophia;Abiotrophia defectiva	Abiotrophia defectiva	0	0	0	0	0	2	0	0	0	0	0	0	0	0	0	0	0	0	0	0	0	0	0	0	0	0	0	0	0	0	0.2	0	0	0	0	0	0	0	0	0	0	0	0	0	0	0	0	0
Bacteria;Proteobacteria;Alphaproteobacteria;Rhodospirillales;Acetobacteraceae;Acidisphaera;Acidisphaera_uc	Acidisphaera_uc	0	0	0	0	0	0	0	0	0	0	0	1	0	0	0	0	0	0	0	0	0	0	0	0	0	0	0	0	0	0	0	0	0	0	0	0	0.1	0	0	0	0	0	0	0	0	0	0	0
Bacteria;Proteobacteria;Betaproteobacteria;Burkholderiales;Comamonadaceae;Acidovorax;Acidovorax anthurii	Acidovorax anthurii	0	0	0	0	0	0	0	0	0	0	0	0	0	0	0	0	0	0	1	0	0	0	0	0	0	0	0	0	0	0	0	0	0	0	0	0	0	0	0	0	0	0	0	0.1	0	0	0	0
Bacteria;Proteobacteria;Betaproteobacteria;Burkholderiales;Comamonadaceae;Acidovorax;Acidovorax defluvii	Acidovorax defluvii	0	0	0	0	0	0	0	0	0	0	0	0	0	0	0	0	0	0	0	1	0	0	0	0	0	0	0	0	0	0	0	0	0	0	0	0	0	0	0	0	0	0	0	0	0.1	0	0	0
Bacteria;Proteobacteria;Betaproteobacteria;Burkholderiales;Comamonadaceae;Acidovorax;Acidovorax delafieldii group	Acidovorax delafieldii group	0	0	2	0	0	0	0	0	0	0	0	0	0	0	0	0	0	0	0	0	0	0	1	0	0	0	0	0.2	0	0	0	0	0	0	0	0	0	0	0	0	0	0	0	0	0	0	0	0.1
Bacteria;Proteobacteria;Betaproteobacteria;Burkholderiales;Comamonadaceae;Acidovorax;Acidovorax lacteus	Acidovorax lacteus	0	0	0	0	0	0	0	0	0	0	0	0	0	0	0	0	0	0	0	0	0	0	1	0	0	0	0	0	0	0	0	0	0	0	0	0	0	0	0	0	0	0	0	0	0	0	0	0.1
Bacteria;Proteobacteria;Betaproteobacteria;Burkholderiales;Comamonadaceae;Acidovorax;Acidovorax radicis group	Acidovorax radicis group	0	0	0	4	0	0	0	0	0	0	0	0	0	0	0	0	0	0	0	0	0	0	0	0	0	0	0	0	0.4	0	0	0	0	0	0	0	0	0	0	0	0	0	0	0	0	0	0	0
Bacteria;Proteobacteria;Betaproteobacteria;Burkholderiales;Comamonadaceae;Acidovorax;Acidovorax wautersii	Acidovorax wautersii	0	0	0	0	0	0	0	0	0	0	0	0	0	0	0	0	0	0	0	1	0	0	1	0	0	0	0	0	0	0	0	0	0	0	0	0	0	0	0	0	0	0	0	0	0.1	0	0	0.1
Bacteria;Proteobacteria;Betaproteobacteria;Burkholderiales;Comamonadaceae;Acidovorax;Acidovorax_uc	Acidovorax_uc	0	1	1	4	0	0	0	0	0	0	0	0	0	0	0	0	0	0	0	0	0	0	1	0	0	0	0.1	0.1	0.4	0	0	0	0	0	0	0	0	0	0	0	0	0	0	0	0	0	0	0.1
[truncated: 566 more rows]
[truncated: 2 more columns]

## Sheet: Supplymentary Data 6
Supplymentary Data 6. OTUs counts and relative taxonomic composition (%) of the young age group on the cheek
[truncated: 765 more rows]
[truncated: 2 more columns]
